# Supplementary material for: Proteomic Insights into the Mechanism by Which Ferulic Acid Promotes Skeletal Muscle Fiber Type Conversion in Mongolian Horses
Source: Biology (Basel). 2026 Mar 18;15(6):481. doi: 10.3390/biology15060481 (PMC13024172; doi:10.3390/biology15060481)
Supplement: Supplementary file 1 [file biology-15-00481-s001.zip]

Archive with 9 entries (9 files):
- Supplementary Figure S1 centrally nucleated fibers(%).jpg
- Supplementary File S1 GO functional enrichment of FA vs. NC.xlsx
- Supplementary File S2 GO functional enrichment of FA(10g) vs. FA(5g).xlsx
- Supplementary File S3 GO functional enrichment of FA(15g) vs. FA(5g).xlsx
- Supplementary File S4 GO functional enrichment of FA(15g) vs. FA(10g).xlsx
- Supplementary File S5 KEGG functional enrichment of FA vs. NC.xlsx
- Supplementary File S6 KEGG functional enrichment of FA(15g) vs. FA(10g).xlsx
- Supplementary File S7 KEGG functional enrichment of FA(15g) vs. FA(5g).xlsx
- Supplementary File S8 KEGG functional enrichment of FA(10g) vs. FA(5g).xlsx
