# Supplementary material for: Proteomic Insights into the Mechanism by Which Ferulic Acid Promotes Skeletal Muscle Fiber Type Conversion in Mongolian Horses
Source: Biology (Basel). 2026 Mar 18;15(6):481. doi: 10.3390/biology15060481 (PMC13024172; doi:10.3390/biology15060481)
Supplement: Supplementary file 1 [file biology-15-00481-s001.zip › Supplementary File S1 GO functional enrichment of FA vs. NC.xlsx]

## Sheet: FA(5g).vs.NC.GO_Enrich.merge
GO_ID	GO_Term	GO_Class	Pvalue	AdjustedPv	x	n	y	N	Up	Up_Prot_names	Down	Down_Prot_names
GO:0003676	nucleic acid binding	MF	5.65816542506402e-25	7.05007411962976e-22	167	681	342	2631	1	XP_014587990.1	166	NP_001075254.1 NP_001075354.1 NP_001157330.1 NP_001157422.1 NP_001182477.1 NP_001182517.1 NP_001243849.1 NP_001243850.1 NP_001295298.1 NP_001296114.1 NP_001296167.1 XP_001488074.1 XP_001488204.1 XP_001488269.1 XP_001488620.1 XP_001489151.2 XP_001489458.1 XP_001490069.1 XP_001490073.1 XP_001490874.1 XP_001491075.1 XP_001492218.1 XP_001492287.1 XP_001492678.4 XP_001492850.1 XP_001492915.3 XP_001493…
GO:0006412	translation	BP	4.91286297004224e-23	3.06071363033632e-20	77	681	118	2631	0		77	NP_001075254.1 NP_001075354.1 NP_001137423.1 NP_001157362.1 NP_001296194.1 XP_001488103.3 XP_001488269.1 XP_001488679.1 XP_001488980.1 XP_001490073.1 XP_001490084.1 XP_001491171.2 XP_001491540.1 XP_001491926.1 XP_001492034.1 XP_001492092.1 XP_001492525.1 XP_001492679.3 XP_001494110.1 XP_001494147.1 XP_001494663.1 XP_001495456.1 XP_001496119.1 XP_001496413.1 XP_001496779.2 XP_001497114.1 XP_001497…
GO:0034645	cellular macromolecule biosynthetic process	BP	4.25451565213339e-22	8.835210837597e-20	88	681	146	2631	0		88	NP_001075254.1 NP_001075354.1 NP_001137423.1 NP_001157362.1 NP_001296194.1 XP_001488103.3 XP_001488269.1 XP_001488620.1 XP_001488679.1 XP_001488980.1 XP_001490073.1 XP_001490084.1 XP_001491171.2 XP_001491540.1 XP_001491926.1 XP_001492034.1 XP_001492092.1 XP_001492525.1 XP_001492679.3 XP_001494110.1 XP_001494147.1 XP_001494663.1 XP_001494771.1 XP_001495456.1 XP_001496119.1 XP_001496413.1 XP_001496…
GO:0006518	peptide metabolic process	BP	6.08641614142887e-22	9.47959314027546e-20	78	681	123	2631	0		78	NP_001075254.1 NP_001075354.1 NP_001137423.1 NP_001157362.1 NP_001296194.1 XP_001488103.3 XP_001488269.1 XP_001488679.1 XP_001488980.1 XP_001490073.1 XP_001490084.1 XP_001491171.2 XP_001491540.1 XP_001491926.1 XP_001492034.1 XP_001492092.1 XP_001492525.1 XP_001492679.3 XP_001494110.1 XP_001494147.1 XP_001494663.1 XP_001495456.1 XP_001496119.1 XP_001496413.1 XP_001496779.2 XP_001497114.1 XP_001497…
GO:0010467	gene expression	BP	1.93359433399503e-21	2.67695393350867e-19	95	681	165	2631	0		95	NP_001075254.1 NP_001075354.1 NP_001137423.1 NP_001157362.1 NP_001273787.1 NP_001296194.1 XP_001488103.3 XP_001488269.1 XP_001488620.1 XP_001488679.1 XP_001488980.1 XP_001490073.1 XP_001490084.1 XP_001491171.2 XP_001491540.1 XP_001491926.1 XP_001492034.1 XP_001492092.1 XP_001492525.1 XP_001492679.3 XP_001494110.1 XP_001494147.1 XP_001494663.1 XP_001495456.1 XP_001496119.1 XP_001496413.1 XP_001496…
GO:0003735	structural constituent of ribosome	MF	6.66593849581299e-18	7.55069033252999e-16	54	681	79	2631	0		54	NP_001075354.1 NP_001137423.1 NP_001157362.1 NP_001296194.1 XP_001488679.1 XP_001490084.1 XP_001491540.1 XP_001491926.1 XP_001492034.1 XP_001492092.1 XP_001492525.1 XP_001492679.3 XP_001494110.1 XP_001494663.1 XP_001496119.1 XP_001496413.1 XP_001496779.2 XP_001497114.1 XP_001497144.1 XP_001497211.1 XP_001498024.1 XP_001498092.1 XP_001498213.1 XP_001498263.1 XP_001499298.1 XP_001500689.1 XP_001501…
GO:0005840	ribosome	CC	6.66593849581299e-18	7.55069033252999e-16	54	681	79	2631	0		54	NP_001075354.1 NP_001137423.1 NP_001157362.1 NP_001296194.1 XP_001488679.1 XP_001490084.1 XP_001491540.1 XP_001491926.1 XP_001492034.1 XP_001492092.1 XP_001492525.1 XP_001492679.3 XP_001494110.1 XP_001494663.1 XP_001496119.1 XP_001496413.1 XP_001496779.2 XP_001497114.1 XP_001497144.1 XP_001497211.1 XP_001498024.1 XP_001498092.1 XP_001498213.1 XP_001498263.1 XP_001499298.1 XP_001500689.1 XP_001501…
GO:0097159	organic cyclic compound binding	MF	8.14748391339665e-18	7.7011151447026e-16	278	681	737	2631	2	XP_001915631.1 XP_014587990.1	276	NP_001075250.1 NP_001075254.1 NP_001075272.2 NP_001075354.1 NP_001075407.1 NP_001108004.2 NP_001116127.1 NP_001157330.1 NP_001157422.1 NP_001157427.1 NP_001182477.1 NP_001182517.1 NP_001240767.1 NP_001243849.1 NP_001243850.1 NP_001288219.1 NP_001295239.1 NP_001295298.1 NP_001295875.1 NP_001296114.1 NP_001296126.1 NP_001296167.1 NP_001296242.1 NP_001296251.1 XP_001488074.1 XP_001488103.3 XP_001488…
GO:1901363	heterocyclic compound binding	MF	8.14748391339665e-18	7.7011151447026e-16	278	681	737	2631	2	XP_001915631.1 XP_014587990.1	276	NP_001075250.1 NP_001075254.1 NP_001075272.2 NP_001075354.1 NP_001075407.1 NP_001108004.2 NP_001116127.1 NP_001157330.1 NP_001157422.1 NP_001157427.1 NP_001182477.1 NP_001182517.1 NP_001240767.1 NP_001243849.1 NP_001243850.1 NP_001288219.1 NP_001295239.1 NP_001295298.1 NP_001295875.1 NP_001296114.1 NP_001296126.1 NP_001296167.1 NP_001296242.1 NP_001296251.1 XP_001488074.1 XP_001488103.3 XP_001488…
GO:1901566	organonitrogen compound biosynthetic process	BP	8.65293836483438e-18	7.7011151447026e-16	90	681	165	2631	0		90	NP_001075254.1 NP_001075354.1 NP_001137423.1 NP_001157362.1 NP_001191672.1 NP_001296194.1 XP_001488103.3 XP_001488269.1 XP_001488679.1 XP_001488980.1 XP_001489285.4 XP_001490073.1 XP_001490084.1 XP_001491171.2 XP_001491540.1 XP_001491926.1 XP_001492034.1 XP_001492092.1 XP_001492347.3 XP_001492525.1 XP_001492679.3 XP_001494110.1 XP_001494147.1 XP_001494663.1 XP_001495456.1 XP_001496119.1 XP_001496…
GO:0044271	cellular nitrogen compound biosynthetic process	BP	6.88694395603434e-17	5.72075477947919e-15	91	681	171	2631	0		91	NP_001075254.1 NP_001075354.1 NP_001137423.1 NP_001157362.1 NP_001191672.1 NP_001296194.1 XP_001488103.3 XP_001488269.1 XP_001488620.1 XP_001488679.1 XP_001488980.1 XP_001490073.1 XP_001490084.1 XP_001491171.2 XP_001491540.1 XP_001491926.1 XP_001492034.1 XP_001492092.1 XP_001492347.3 XP_001492525.1 XP_001492679.3 XP_001494110.1 XP_001494147.1 XP_001494663.1 XP_001495456.1 XP_001496119.1 XP_001496…
GO:0030529	intracellular ribonucleoprotein complex	CC	1.73527989994255e-16	1.27185809136966e-14	57	681	89	2631	0		57	NP_001075354.1 NP_001137423.1 NP_001157362.1 NP_001296194.1 XP_001488679.1 XP_001490084.1 XP_001491075.1 XP_001491540.1 XP_001491926.1 XP_001492034.1 XP_001492092.1 XP_001492218.1 XP_001492525.1 XP_001492679.3 XP_001494110.1 XP_001494663.1 XP_001496119.1 XP_001496413.1 XP_001496779.2 XP_001497114.1 XP_001497144.1 XP_001497211.1 XP_001498024.1 XP_001498092.1 XP_001498213.1 XP_001498263.1 XP_001499…
GO:0044249	cellular biosynthetic process	BP	4.73471216107455e-15	3.10497439615731e-13	104	681	214	2631	0		104	NP_001075254.1 NP_001075354.1 NP_001137423.1 NP_001157362.1 NP_001191672.1 NP_001296194.1 XP_001488103.3 XP_001488269.1 XP_001488620.1 XP_001488679.1 XP_001488980.1 XP_001489285.4 XP_001490073.1 XP_001490084.1 XP_001491171.2 XP_001491540.1 XP_001491926.1 XP_001492034.1 XP_001492092.1 XP_001492347.3 XP_001492525.1 XP_001492679.3 XP_001494110.1 XP_001494147.1 XP_001494663.1 XP_001494771.1 XP_001495…
GO:1901576	organic substance biosynthetic process	BP	4.73471216107455e-15	3.10497439615731e-13	104	681	214	2631	0		104	NP_001075254.1 NP_001075354.1 NP_001137423.1 NP_001157362.1 NP_001191672.1 NP_001296194.1 XP_001488103.3 XP_001488269.1 XP_001488620.1 XP_001488679.1 XP_001488980.1 XP_001489285.4 XP_001490073.1 XP_001490084.1 XP_001491171.2 XP_001491540.1 XP_001491926.1 XP_001492034.1 XP_001492092.1 XP_001492347.3 XP_001492525.1 XP_001492679.3 XP_001494110.1 XP_001494147.1 XP_001494663.1 XP_001494771.1 XP_001495…
GO:0034641	cellular nitrogen compound metabolic process	BP	9.29840736625326e-15	5.79290778917578e-13	127	681	281	2631	0		127	NP_001075254.1 NP_001075354.1 NP_001098786.1 NP_001137423.1 NP_001157330.1 NP_001157362.1 NP_001191672.1 NP_001273787.1 NP_001296194.1 XP_001488103.3 XP_001488269.1 XP_001488620.1 XP_001488679.1 XP_001488980.1 XP_001490073.1 XP_001490084.1 XP_001491171.2 XP_001491540.1 XP_001491926.1 XP_001492034.1 XP_001492092.1 XP_001492347.3 XP_001492525.1 XP_001492679.3 XP_001494110.1 XP_001494147.1 XP_001494…
GO:0009058	biosynthetic process	BP	2.39666519374696e-13	1.42202134828986e-11	110	681	240	2631	0		110	NP_001075254.1 NP_001075354.1 NP_001137423.1 NP_001157362.1 NP_001191672.1 NP_001296194.1 XP_001488103.3 XP_001488269.1 XP_001488620.1 XP_001488679.1 XP_001488980.1 XP_001489285.4 XP_001490073.1 XP_001490084.1 XP_001491171.2 XP_001491540.1 XP_001491926.1 XP_001492034.1 XP_001492092.1 XP_001492347.3 XP_001492525.1 XP_001492679.3 XP_001494110.1 XP_001494147.1 XP_001494663.1 XP_001494771.1 XP_001495…
GO:0003723	RNA binding	MF	7.01532986319963e-13	3.97322773161216e-11	56	681	97	2631	0		56	NP_001075254.1 NP_001075354.1 NP_001157422.1 NP_001243850.1 NP_001296114.1 XP_001488074.1 XP_001488620.1 XP_001490874.1 XP_001491075.1 XP_001492218.1 XP_001492678.4 XP_001494894.2 XP_001495456.1 XP_001497114.1 XP_001498024.1 XP_001498213.1 XP_001498274.1 XP_001499818.1 XP_001500383.2 XP_001500495.1 XP_001501120.3 XP_001501256.1 XP_001503035.1 XP_001503500.2 XP_001503679.4 XP_001504382.1 XP_001914…
GO:0006807	nitrogen compound metabolic process	BP	7.57391189913885e-13	4.10308444622913e-11	132	681	308	2631	0		132	NP_001075254.1 NP_001075354.1 NP_001098786.1 NP_001137423.1 NP_001157330.1 NP_001157362.1 NP_001191672.1 NP_001273787.1 NP_001296194.1 XP_001488103.3 XP_001488269.1 XP_001488620.1 XP_001488679.1 XP_001488980.1 XP_001489285.4 XP_001490073.1 XP_001490084.1 XP_001491171.2 XP_001491540.1 XP_001491926.1 XP_001492034.1 XP_001492092.1 XP_001492347.3 XP_001492525.1 XP_001492679.3 XP_001494110.1 XP_001494…
GO:1901564	organonitrogen compound metabolic process	BP	1.17555314033517e-12	6.10308005357343e-11	102	681	221	2631	0		102	NP_001075254.1 NP_001075354.1 NP_001098786.1 NP_001137423.1 NP_001157362.1 NP_001191672.1 NP_001296194.1 XP_001488103.3 XP_001488269.1 XP_001488679.1 XP_001488980.1 XP_001489285.4 XP_001490073.1 XP_001490084.1 XP_001491171.2 XP_001491540.1 XP_001491926.1 XP_001492034.1 XP_001492092.1 XP_001492347.3 XP_001492525.1 XP_001492679.3 XP_001494110.1 XP_001494147.1 XP_001494663.1 XP_001495456.1 XP_001496…
GO:0044260	cellular macromolecule metabolic process	BP	6.26530563580534e-12	3.12262832888538e-10	156	681	389	2631	1	XP_023475098.1	155	NP_001075254.1 NP_001075272.2 NP_001075354.1 NP_001093231.1 NP_001137423.1 NP_001157330.1 NP_001157362.1 NP_001270003.1 NP_001273787.1 NP_001288077.1 NP_001296194.1 XP_001488103.3 XP_001488269.1 XP_001488620.1 XP_001488679.1 XP_001488980.1 XP_001490073.1 XP_001490084.1 XP_001491171.2 XP_001491320.1 XP_001491540.1 XP_001491926.1 XP_001492034.1 XP_001492092.1 XP_001492525.1 XP_001492679.3 XP_001493…
GO:0044267	cellular protein metabolic process	BP	3.89099338006506e-10	1.86468375060041e-08	128	681	316	2631	1	XP_023475098.1	127	NP_001075254.1 NP_001075272.2 NP_001075354.1 NP_001093231.1 NP_001137423.1 NP_001157362.1 NP_001270003.1 NP_001288077.1 NP_001296194.1 XP_001488103.3 XP_001488269.1 XP_001488679.1 XP_001488980.1 XP_001490073.1 XP_001490084.1 XP_001491171.2 XP_001491320.1 XP_001491540.1 XP_001491926.1 XP_001492034.1 XP_001492092.1 XP_001492525.1 XP_001492679.3 XP_001493068.2 XP_001494110.1 XP_001494147.1 XP_001494…
GO:0032991	macromolecular complex	CC	1.21164173279389e-08	5.59150221874516e-07	106	681	260	2631	0		106	NP_001075354.1 NP_001137423.1 NP_001157362.1 NP_001270003.1 NP_001296134.1 NP_001296194.1 XP_001488679.1 XP_001490084.1 XP_001490652.1 XP_001491075.1 XP_001491244.3 XP_001491320.1 XP_001491540.1 XP_001491687.2 XP_001491926.1 XP_001492034.1 XP_001492092.1 XP_001492218.1 XP_001492525.1 XP_001492679.3 XP_001494110.1 XP_001494538.3 XP_001494663.1 XP_001496119.1 XP_001496413.1 XP_001496779.2 XP_001497…
GO:0044444	cytoplasmic part	CC	2.78054853408643e-08	1.23734409766846e-06	84	681	196	2631	0		84	NP_001075354.1 NP_001137423.1 NP_001157362.1 NP_001296134.1 NP_001296194.1 XP_001488679.1 XP_001490084.1 XP_001491075.1 XP_001491540.1 XP_001491687.2 XP_001491926.1 XP_001492034.1 XP_001492092.1 XP_001492218.1 XP_001492525.1 XP_001492679.3 XP_001493399.3 XP_001493825.4 XP_001494110.1 XP_001494563.2 XP_001494663.1 XP_001496119.1 XP_001496413.1 XP_001496779.2 XP_001497114.1 XP_001497144.1 XP_001497…
GO:0044237	cellular metabolic process	BP	6.57172939474539e-08	2.82357752615612e-06	189	681	539	2631	1	XP_023475098.1	188	NP_001075254.1 NP_001075272.2 NP_001075354.1 NP_001093231.1 NP_001098786.1 NP_001137423.1 NP_001157330.1 NP_001157362.1 NP_001191672.1 NP_001270003.1 NP_001273787.1 NP_001288077.1 NP_001296194.1 XP_001488084.1 XP_001488103.3 XP_001488216.1 XP_001488269.1 XP_001488620.1 XP_001488679.1 XP_001488980.1 XP_001489283.1 XP_001489285.4 XP_001490073.1 XP_001490084.1 XP_001491171.2 XP_001491320.1 XP_001491…
GO:0005737	cytoplasm	CC	3.01078864100434e-07	1.25048088223047e-05	98	681	247	2631	0		98	NP_001075354.1 NP_001137423.1 NP_001157362.1 NP_001296134.1 NP_001296194.1 XP_001488620.1 XP_001488679.1 XP_001488980.1 XP_001490084.1 XP_001491075.1 XP_001491540.1 XP_001491687.2 XP_001491926.1 XP_001492034.1 XP_001492092.1 XP_001492218.1 XP_001492525.1 XP_001492679.3 XP_001493399.3 XP_001493825.4 XP_001494110.1 XP_001494563.2 XP_001494663.1 XP_001494672.1 XP_001496119.1 XP_001496413.1 XP_001496…
GO:0043170	macromolecule metabolic process	BP	4.29524753628468e-07	1.72641239684216e-05	163	681	461	2631	3	XP_023475098.1 XP_023478953.1 XP_023500058.1	160	NP_001075254.1 NP_001075272.2 NP_001075354.1 NP_001093231.1 NP_001137423.1 NP_001157330.1 NP_001157362.1 NP_001270003.1 NP_001273787.1 NP_001288077.1 NP_001296194.1 XP_001488103.3 XP_001488269.1 XP_001488620.1 XP_001488679.1 XP_001488980.1 XP_001490073.1 XP_001490084.1 XP_001491171.2 XP_001491320.1 XP_001491540.1 XP_001491926.1 XP_001492034.1 XP_001492092.1 XP_001492525.1 XP_001492679.3 XP_001493…
GO:0019538	protein metabolic process	BP	1.54931408176199e-06	6.03264170586074e-05	135	681	374	2631	3	XP_023475098.1 XP_023478953.1 XP_023500058.1	132	NP_001075254.1 NP_001075272.2 NP_001075354.1 NP_001093231.1 NP_001137423.1 NP_001157362.1 NP_001270003.1 NP_001288077.1 NP_001296194.1 XP_001488103.3 XP_001488269.1 XP_001488679.1 XP_001488980.1 XP_001490073.1 XP_001490084.1 XP_001491171.2 XP_001491320.1 XP_001491540.1 XP_001491926.1 XP_001492034.1 XP_001492092.1 XP_001492525.1 XP_001492679.3 XP_001493068.2 XP_001493585.3 XP_001494110.1 XP_001494…
GO:0044238	primary metabolic process	BP	2.04125385448091e-06	7.70727970510064e-05	200	681	598	2631	3	XP_023475098.1 XP_023478953.1 XP_023500058.1	197	NP_001075254.1 NP_001075272.2 NP_001075354.1 NP_001093231.1 NP_001098786.1 NP_001137423.1 NP_001157330.1 NP_001157362.1 NP_001191672.1 NP_001270003.1 NP_001273787.1 NP_001288077.1 NP_001296194.1 XP_001488084.1 XP_001488103.3 XP_001488269.1 XP_001488620.1 XP_001488679.1 XP_001488980.1 XP_001489283.1 XP_001489285.4 XP_001490073.1 XP_001490084.1 XP_001491171.2 XP_001491320.1 XP_001491540.1 XP_001491…
GO:0016070	RNA metabolic process	BP	3.48816660518261e-06	0.000127831046766398	38	681	77	2631	0		38	NP_001273787.1 XP_001488103.3 XP_001488269.1 XP_001488620.1 XP_001488980.1 XP_001490073.1 XP_001491171.2 XP_001494147.1 XP_001495456.1 XP_001498010.1 XP_001498274.1 XP_001498346.1 XP_001501062.4 XP_001501628.1 XP_001503321.1 XP_001503571.1 XP_001503963.1 XP_001504203.1 XP_001505148.1 XP_001914926.1 XP_001915145.1 XP_001916318.1 XP_001916698.2 XP_003365085.1 XP_005596292.1 XP_005597333.1 XP_005600…
GO:0005198	structural molecule activity	MF	4.00388695534234e-06	0.000142538375610187	61	681	143	2631	1	XP_001501867.1	60	NP_001075354.1 NP_001137423.1 NP_001157362.1 NP_001296194.1 NP_001333088.1 XP_001488679.1 XP_001490084.1 XP_001491540.1 XP_001491926.1 XP_001492034.1 XP_001492092.1 XP_001492525.1 XP_001492679.3 XP_001494110.1 XP_001494663.1 XP_001496119.1 XP_001496413.1 XP_001496779.2 XP_001497114.1 XP_001497144.1 XP_001497211.1 XP_001498024.1 XP_001498092.1 XP_001498213.1 XP_001498263.1 XP_001499298.1 XP_001500…
GO:0090304	nucleic acid metabolic process	BP	4.96479989876488e-06	0.000171837240940584	46	681	100	2631	0		46	NP_001157330.1 NP_001273787.1 XP_001488103.3 XP_001488269.1 XP_001488620.1 XP_001488980.1 XP_001490073.1 XP_001491171.2 XP_001494147.1 XP_001494771.1 XP_001495456.1 XP_001498010.1 XP_001498274.1 XP_001498346.1 XP_001499944.1 XP_001500404.3 XP_001501062.4 XP_001501628.1 XP_001503321.1 XP_001503571.1 XP_001503963.1 XP_001504203.1 XP_001505148.1 XP_001914926.1 XP_001915145.1 XP_001916318.1 XP_001916…
GO:0006520	cellular amino acid metabolic process	BP	6.57385705514747e-06	0.000221379078127398	22	681	37	2631	0		22	XP_001488103.3 XP_001488269.1 XP_001488980.1 XP_001489285.4 XP_001490073.1 XP_001491171.2 XP_001494147.1 XP_001495456.1 XP_001498346.1 XP_001499390.1 XP_001501062.4 XP_001501628.1 XP_001502475.1 XP_001503321.1 XP_001503963.1 XP_001504203.1 XP_005611903.1 XP_014594621.2 XP_023480399.1 XP_023481813.1 XP_023489957.1 XP_023504397.1
GO:0016874	ligase activity	MF	9.87489735020681e-06	0.000323792686798886	27	681	50	2631	0		27	NP_001273787.1 XP_001488103.3 XP_001488269.1 XP_001488980.1 XP_001489285.4 XP_001490073.1 XP_001491171.2 XP_001494147.1 XP_001495456.1 XP_001497971.1 XP_001498346.1 XP_001499181.2 XP_001499390.1 XP_001501062.4 XP_001501628.1 XP_001503321.1 XP_001503963.1 XP_001504203.1 XP_005611903.1 XP_014594621.2 XP_023475864.1 XP_023476940.1 XP_023480399.1 XP_023488826.1 XP_023489912.1 XP_023489957.1 XP_023505…
GO:0043232	intracellular non-membrane-bounded organelle	CC	2.34035960520809e-05	0.000729022017022319	73	681	186	2631	0		73	NP_001075354.1 NP_001137423.1 NP_001157362.1 NP_001296194.1 NP_001333088.1 XP_001488679.1 XP_001490084.1 XP_001491244.3 XP_001491540.1 XP_001491926.1 XP_001492034.1 XP_001492092.1 XP_001492525.1 XP_001492679.3 XP_001494110.1 XP_001494663.1 XP_001496119.1 XP_001496413.1 XP_001496779.2 XP_001497114.1 XP_001497144.1 XP_001497211.1 XP_001498024.1 XP_001498092.1 XP_001498213.1 XP_001498263.1 XP_001499…
GO:0043039	tRNA aminoacylation	BP	2.65966724061897e-05	0.000789034614716961	17	681	27	2631	0		17	XP_001488103.3 XP_001488269.1 XP_001488980.1 XP_001490073.1 XP_001491171.2 XP_001494147.1 XP_001495456.1 XP_001498346.1 XP_001501062.4 XP_001501628.1 XP_001503321.1 XP_001503963.1 XP_001504203.1 XP_005611903.1 XP_014594621.2 XP_023480399.1 XP_023489957.1
GO:0004812	aminoacyl-tRNA ligase activity	MF	5.97940434387936e-05	0.00161963865488558	17	681	28	2631	0		17	XP_001488103.3 XP_001488269.1 XP_001488980.1 XP_001490073.1 XP_001491171.2 XP_001494147.1 XP_001495456.1 XP_001498346.1 XP_001501062.4 XP_001501628.1 XP_001503321.1 XP_001503963.1 XP_001504203.1 XP_005611903.1 XP_014594621.2 XP_023480399.1 XP_023489957.1
GO:0071704	organic substance metabolic process	BP	6.77421869134259e-05	0.0017958886147687	204	681	638	2631	3	XP_023475098.1 XP_023478953.1 XP_023500058.1	201	NP_001075254.1 NP_001075272.2 NP_001075354.1 NP_001093231.1 NP_001098786.1 NP_001137423.1 NP_001157330.1 NP_001157362.1 NP_001191672.1 NP_001270003.1 NP_001273787.1 NP_001288077.1 NP_001296194.1 XP_001488084.1 XP_001488103.3 XP_001488269.1 XP_001488620.1 XP_001488679.1 XP_001488980.1 XP_001489283.1 XP_001489285.4 XP_001490073.1 XP_001490084.1 XP_001491171.2 XP_001491320.1 XP_001491540.1 XP_001491…
GO:0044424	intracellular part	CC	7.25070546342027e-05	0.00188216229321284	154	681	462	2631	0		154	NP_001075354.1 NP_001137423.1 NP_001157330.1 NP_001157362.1 NP_001270003.1 NP_001296134.1 NP_001296194.1 NP_001333088.1 XP_001488620.1 XP_001488679.1 XP_001488980.1 XP_001489493.1 XP_001490084.1 XP_001490652.1 XP_001491075.1 XP_001491244.3 XP_001491320.1 XP_001491540.1 XP_001491687.2 XP_001491926.1 XP_001492034.1 XP_001492092.1 XP_001492218.1 XP_001492525.1 XP_001492679.3 XP_001493399.3 XP_001493…
GO:0006418	tRNA aminoacylation for protein translation	BP	7.93042787018228e-05	0.00201659451556064	16	681	26	2631	0		16	XP_001488103.3 XP_001488269.1 XP_001488980.1 XP_001490073.1 XP_001491171.2 XP_001494147.1 XP_001495456.1 XP_001498346.1 XP_001501062.4 XP_001501628.1 XP_001503321.1 XP_001503963.1 XP_001504203.1 XP_014594621.2 XP_023480399.1 XP_023489957.1
GO:0005622	intracellular	CC	9.65971928584793e-05	0.0024072020460333	164	681	499	2631	0		164	NP_001075354.1 NP_001137423.1 NP_001157330.1 NP_001157362.1 NP_001239505.1 NP_001270003.1 NP_001296134.1 NP_001296194.1 NP_001333088.1 XP_001488074.1 XP_001488620.1 XP_001488679.1 XP_001488980.1 XP_001489493.1 XP_001490084.1 XP_001490652.1 XP_001491075.1 XP_001491244.3 XP_001491320.1 XP_001491540.1 XP_001491687.2 XP_001491926.1 XP_001492034.1 XP_001492092.1 XP_001492218.1 XP_001492525.1 XP_001492…
GO:0097367	carbohydrate derivative binding	MF	9.99438197646615e-05	0.00244176469464251	129	681	378	2631	1	XP_001915631.1	128	NP_001075250.1 NP_001075272.2 NP_001075407.1 NP_001078904.2 NP_001116127.1 NP_001157330.1 NP_001157427.1 NP_001240767.1 NP_001288219.1 NP_001295239.1 NP_001295298.1 NP_001295875.1 NP_001296126.1 NP_001296251.1 XP_001488103.3 XP_001488151.1 XP_001488269.1 XP_001488416.1 XP_001488980.1 XP_001490073.1 XP_001490235.1 XP_001491075.1 XP_001491171.2 XP_001491236.5 XP_001491244.3 XP_001491248.1 XP_001494…
GO:0032553	ribonucleotide binding	MF	0.000106534172136799	0.00250455808457455	128	681	375	2631	1	XP_001915631.1	127	NP_001075250.1 NP_001075272.2 NP_001075407.1 NP_001116127.1 NP_001157330.1 NP_001157427.1 NP_001240767.1 NP_001288219.1 NP_001295239.1 NP_001295298.1 NP_001295875.1 NP_001296126.1 NP_001296251.1 XP_001488103.3 XP_001488151.1 XP_001488269.1 XP_001488416.1 XP_001488980.1 XP_001490073.1 XP_001490235.1 XP_001491075.1 XP_001491171.2 XP_001491236.5 XP_001491244.3 XP_001491248.1 XP_001494147.1 XP_001494…
GO:0017076	purine nucleotide binding	MF	0.000126891147888507	0.00287466127761963	130	681	383	2631	1	XP_001915631.1	129	NP_001075250.1 NP_001075272.2 NP_001075407.1 NP_001157330.1 NP_001157427.1 NP_001240767.1 NP_001288219.1 NP_001295239.1 NP_001295298.1 NP_001295875.1 NP_001296126.1 NP_001296251.1 XP_001488103.3 XP_001488151.1 XP_001488269.1 XP_001488416.1 XP_001488980.1 XP_001490073.1 XP_001490235.1 XP_001491075.1 XP_001491171.2 XP_001491236.5 XP_001491244.3 XP_001491248.1 XP_001494147.1 XP_001494206.1 XP_001494…
GO:0032550	purine ribonucleoside binding	MF	0.000153676124123348	0.00308839436544664	127	681	374	2631	1	XP_001915631.1	126	NP_001075250.1 NP_001075272.2 NP_001075407.1 NP_001157330.1 NP_001157427.1 NP_001240767.1 NP_001288219.1 NP_001295239.1 NP_001295298.1 NP_001295875.1 NP_001296126.1 NP_001296251.1 XP_001488103.3 XP_001488151.1 XP_001488269.1 XP_001488416.1 XP_001488980.1 XP_001490073.1 XP_001490235.1 XP_001491075.1 XP_001491171.2 XP_001491236.5 XP_001491244.3 XP_001491248.1 XP_001494147.1 XP_001494206.1 XP_001494…
GO:0032555	purine ribonucleotide binding	MF	0.000153676124123348	0.00308839436544664	127	681	374	2631	1	XP_001915631.1	126	NP_001075250.1 NP_001075272.2 NP_001075407.1 NP_001157330.1 NP_001157427.1 NP_001240767.1 NP_001288219.1 NP_001295239.1 NP_001295298.1 NP_001295875.1 NP_001296126.1 NP_001296251.1 XP_001488103.3 XP_001488151.1 XP_001488269.1 XP_001488416.1 XP_001488980.1 XP_001490073.1 XP_001490235.1 XP_001491075.1 XP_001491171.2 XP_001491236.5 XP_001491244.3 XP_001491248.1 XP_001494147.1 XP_001494206.1 XP_001494…
GO:0035639	purine ribonucleoside triphosphate binding	MF	0.000153676124123348	0.00308839436544664	127	681	374	2631	1	XP_001915631.1	126	NP_001075250.1 NP_001075272.2 NP_001075407.1 NP_001157330.1 NP_001157427.1 NP_001240767.1 NP_001288219.1 NP_001295239.1 NP_001295298.1 NP_001295875.1 NP_001296126.1 NP_001296251.1 XP_001488103.3 XP_001488151.1 XP_001488269.1 XP_001488416.1 XP_001488980.1 XP_001490073.1 XP_001490235.1 XP_001491075.1 XP_001491171.2 XP_001491236.5 XP_001491244.3 XP_001491248.1 XP_001494147.1 XP_001494206.1 XP_001494…
GO:0006399	tRNA metabolic process	BP	0.000181884253264225	0.0035972663423369	18	681	32	2631	0		18	XP_001488103.3 XP_001488269.1 XP_001488980.1 XP_001490073.1 XP_001491171.2 XP_001494147.1 XP_001495456.1 XP_001498346.1 XP_001501062.4 XP_001501628.1 XP_001503321.1 XP_001503963.1 XP_001504203.1 XP_005596292.1 XP_005611903.1 XP_014594621.2 XP_023480399.1 XP_023489957.1
GO:0009987	cellular process	BP	0.000186326624376996	0.00362754646833965	250	681	814	2631	2	XP_014585476.1 XP_023475098.1	248	NP_001075254.1 NP_001075272.2 NP_001075354.1 NP_001075407.1 NP_001093231.1 NP_001098786.1 NP_001131081.1 NP_001137423.1 NP_001157330.1 NP_001157362.1 NP_001157427.1 NP_001191672.1 NP_001240767.1 NP_001270003.1 NP_001273787.1 NP_001288077.1 NP_001295875.1 NP_001296194.1 XP_001488084.1 XP_001488103.3 XP_001488216.1 XP_001488269.1 XP_001488620.1 XP_001488679.1 XP_001488980.1 XP_001489283.1 XP_001489…
GO:0044464	cell part	CC	0.000268527321012925	0.0050694703330622	166	681	514	2631	0		166	NP_001075354.1 NP_001137423.1 NP_001157330.1 NP_001157362.1 NP_001239505.1 NP_001270003.1 NP_001296134.1 NP_001296194.1 NP_001333088.1 XP_001488074.1 XP_001488620.1 XP_001488679.1 XP_001488980.1 XP_001489493.1 XP_001490084.1 XP_001490652.1 XP_001491075.1 XP_001491244.3 XP_001491320.1 XP_001491540.1 XP_001491687.2 XP_001491926.1 XP_001492034.1 XP_001492092.1 XP_001492218.1 XP_001492525.1 XP_001492…
GO:0005524	ATP binding	MF	0.000808705243058176	0.0148183343066248	95	681	276	2631	1	XP_001915631.1	94	NP_001075272.2 NP_001075407.1 NP_001157330.1 NP_001157427.1 NP_001295298.1 NP_001296126.1 XP_001488103.3 XP_001488151.1 XP_001488269.1 XP_001488416.1 XP_001488980.1 XP_001490073.1 XP_001490235.1 XP_001491171.2 XP_001491244.3 XP_001494147.1 XP_001494206.1 XP_001495197.2 XP_001495456.1 XP_001498096.2 XP_001498117.2 XP_001498252.2 XP_001498346.1 XP_001498450.3 XP_001499181.2 XP_001499390.1 XP_001499…
GO:0034660	ncRNA metabolic process	BP	0.000877142345189206	0.0158394110450109	20	681	40	2631	0		20	XP_001488103.3 XP_001488269.1 XP_001488980.1 XP_001490073.1 XP_001491171.2 XP_001494147.1 XP_001495456.1 XP_001498346.1 XP_001501062.4 XP_001501628.1 XP_001503321.1 XP_001503963.1 XP_001504203.1 XP_001916698.2 XP_005596292.1 XP_005597333.1 XP_005611903.1 XP_014594621.2 XP_023480399.1 XP_023489957.1
GO:0043229	intracellular organelle	CC	0.00135914218877774	0.0231985091399598	121	681	369	2631	0		121	NP_001075354.1 NP_001137423.1 NP_001157330.1 NP_001157362.1 NP_001296134.1 NP_001296194.1 NP_001333088.1 XP_001488620.1 XP_001488679.1 XP_001489493.1 XP_001490084.1 XP_001491244.3 XP_001491540.1 XP_001491687.2 XP_001491926.1 XP_001492034.1 XP_001492092.1 XP_001492525.1 XP_001492679.3 XP_001493399.3 XP_001493825.4 XP_001494110.1 XP_001494563.2 XP_001494663.1 XP_001494800.1 XP_001495241.1 XP_001496…
GO:0036094	small molecule binding	MF	0.00179491515740388	0.0298195238150032	140	681	438	2631	1	XP_001915631.1	139	NP_001075250.1 NP_001075272.2 NP_001075407.1 NP_001108004.2 NP_001116127.1 NP_001157330.1 NP_001157427.1 NP_001240767.1 NP_001288219.1 NP_001295239.1 NP_001295298.1 NP_001295875.1 NP_001296126.1 NP_001296242.1 NP_001296251.1 XP_001488103.3 XP_001488151.1 XP_001488216.1 XP_001488269.1 XP_001488416.1 XP_001488980.1 XP_001490073.1 XP_001490235.1 XP_001491075.1 XP_001491171.2 XP_001491236.5 XP_001491…
GO:0008135	translation factor activity, RNA binding	MF	0.00298443286202986	0.0489289913959106	11	681	19	2631	0		11	NP_001075254.1 XP_001499818.1 XP_001500495.1 XP_001501120.3 XP_001501256.1 XP_005613401.2 XP_014585521.2 XP_023474313.1 XP_023478255.1 XP_023493442.1 XP_023509211.1
GO:0046483	heterocycle metabolic process	BP	0.00322973642204196	0.052263007556679	65	681	184	2631	0		65	NP_001098786.1 NP_001157330.1 NP_001191672.1 NP_001273787.1 XP_001488103.3 XP_001488269.1 XP_001488620.1 XP_001488980.1 XP_001490073.1 XP_001491171.2 XP_001492347.3 XP_001494147.1 XP_001494771.1 XP_001495456.1 XP_001496041.1 XP_001497971.1 XP_001498010.1 XP_001498274.1 XP_001498346.1 XP_001499181.2 XP_001499944.1 XP_001500089.4 XP_001500404.3 XP_001500773.1 XP_001501062.4 XP_001501628.1 XP_001503…
GO:0006139	nucleobase-containing compound metabolic process	BP	0.00336662475005833	0.0537796722893933	61	681	171	2631	0		61	NP_001098786.1 NP_001157330.1 NP_001191672.1 NP_001273787.1 XP_001488103.3 XP_001488269.1 XP_001488620.1 XP_001488980.1 XP_001490073.1 XP_001491171.2 XP_001492347.3 XP_001494147.1 XP_001494771.1 XP_001495456.1 XP_001496041.1 XP_001497971.1 XP_001498010.1 XP_001498274.1 XP_001498346.1 XP_001499944.1 XP_001500089.4 XP_001500404.3 XP_001501062.4 XP_001501628.1 XP_001503321.1 XP_001503571.1 XP_001503…
GO:0004386	helicase activity	MF	0.00345550103240448	0.0545006871693162	8	681	12	2631	0		8	XP_001488151.1 XP_001490235.1 XP_001500404.3 XP_001503679.4 XP_001917669.2 XP_001917975.1 XP_005609832.1 XP_005610646.1
GO:0000166	nucleotide binding	MF	0.0037543287042383	0.0577517724133448	137	681	434	2631	1	XP_001915631.1	136	NP_001075250.1 NP_001075272.2 NP_001075407.1 NP_001108004.2 NP_001116127.1 NP_001157330.1 NP_001157427.1 NP_001240767.1 NP_001288219.1 NP_001295239.1 NP_001295298.1 NP_001295875.1 NP_001296126.1 NP_001296251.1 XP_001488103.3 XP_001488151.1 XP_001488269.1 XP_001488416.1 XP_001488980.1 XP_001490073.1 XP_001490235.1 XP_001491075.1 XP_001491171.2 XP_001491236.5 XP_001491244.3 XP_001491248.1 XP_001494…
GO:0005852	eukaryotic translation initiation factor 3 complex	CC	0.00445926158424637	0.0652791507983457	4	681	4	2631	0		4	XP_001500495.1 XP_001501256.1 XP_014585521.2 XP_023474313.1
GO:0006725	cellular aromatic compound metabolic process	BP	0.00450562357035131	0.0652791507983457	65	681	186	2631	0		65	NP_001098786.1 NP_001157330.1 NP_001191672.1 NP_001273787.1 XP_001488103.3 XP_001488269.1 XP_001488620.1 XP_001488980.1 XP_001490073.1 XP_001491171.2 XP_001492347.3 XP_001494147.1 XP_001494771.1 XP_001495456.1 XP_001496041.1 XP_001497971.1 XP_001498010.1 XP_001498274.1 XP_001498346.1 XP_001499181.2 XP_001499944.1 XP_001500089.4 XP_001500404.3 XP_001500773.1 XP_001501062.4 XP_001501628.1 XP_001503…
GO:0006486	protein glycosylation	BP	0.00504219656832132	0.0690393068585534	6	681	8	2631	0		6	XP_001504981.2 XP_005607446.1 XP_023475638.1 XP_023476574.1 XP_023482298.1 XP_023488446.1
GO:0051082	unfolded protein binding	MF	0.00527046964084045	0.0713804910052957	9	681	15	2631	1	XP_023508380.1	8	NP_001075407.1 NP_001157427.1 XP_001503908.1 XP_005599065.2 XP_005599411.1 XP_005603862.1 XP_023472797.1 XP_023492672.1
GO:1901360	organic cyclic compound metabolic process	BP	0.00620103225029677	0.0830804966007503	65	681	188	2631	0		65	NP_001098786.1 NP_001157330.1 NP_001191672.1 NP_001273787.1 XP_001488103.3 XP_001488269.1 XP_001488620.1 XP_001488980.1 XP_001490073.1 XP_001491171.2 XP_001492347.3 XP_001494147.1 XP_001494771.1 XP_001495456.1 XP_001496041.1 XP_001497971.1 XP_001498010.1 XP_001498274.1 XP_001498346.1 XP_001499181.2 XP_001499944.1 XP_001500089.4 XP_001500404.3 XP_001500773.1 XP_001501062.4 XP_001501628.1 XP_001503…
GO:0019752	carboxylic acid metabolic process	BP	0.00748365174992487	0.0981540008463831	25	681	60	2631	0		25	XP_001488103.3 XP_001488269.1 XP_001488980.1 XP_001489285.4 XP_001490073.1 XP_001491171.2 XP_001494147.1 XP_001494563.2 XP_001495456.1 XP_001498346.1 XP_001499390.1 XP_001501062.4 XP_001501628.1 XP_001502475.1 XP_001503321.1 XP_001503963.1 XP_001504195.1 XP_001504203.1 XP_005611903.1 XP_014594621.2 XP_023480399.1 XP_023481813.1 XP_023487978.1 XP_023489957.1 XP_023504397.1
GO:1905368	peptidase complex	CC	0.0112986755263661	0.139942895252693	11	681	21	2631	0		11	NP_001270003.1 XP_001490652.1 XP_001491320.1 XP_001494538.3 XP_001503726.1 XP_001504993.1 XP_001918089.1 XP_003362596.1 XP_023478718.1 XP_023482627.1 XP_023486318.1
GO:0006082	organic acid metabolic process	BP	0.0125475335087063	0.149689422325858	27	681	68	2631	0		27	XP_001488103.3 XP_001488269.1 XP_001488980.1 XP_001489285.4 XP_001490073.1 XP_001491171.2 XP_001494147.1 XP_001494563.2 XP_001495456.1 XP_001498346.1 XP_001499390.1 XP_001501062.4 XP_001501628.1 XP_001502475.1 XP_001503321.1 XP_001503963.1 XP_001504195.1 XP_001504203.1 XP_005611903.1 XP_014594621.2 XP_023480399.1 XP_023481813.1 XP_023482160.1 XP_023487978.1 XP_023489957.1 XP_023495431.1 XP_023504…
GO:0016071	mRNA metabolic process	BP	0.0126142771622914	0.149689422325858	8	681	14	2631	0		8	XP_001505148.1 XP_001915145.1 XP_001916318.1 XP_003365085.1 XP_023488715.1 XP_023491249.1 XP_023491765.1 XP_023495561.1
GO:0000502	proteasome complex	CC	0.0145345588149122	0.166147342049363	10	681	19	2631	0		10	NP_001270003.1 XP_001490652.1 XP_001491320.1 XP_001494538.3 XP_001503726.1 XP_001504993.1 XP_001918089.1 XP_003362596.1 XP_023478718.1 XP_023482627.1
GO:0044432	endoplasmic reticulum part	CC	0.017092670439087	0.173401703579685	7	681	12	2631	0		7	XP_001493825.4 XP_005607446.1 XP_023480180.1 XP_023481849.1 XP_023482298.1 XP_023486318.1 XP_023505026.1
GO:0006303	double-strand break repair via nonhomologous end joining	BP	0.0172845714504417	0.173401703579685	3	681	3	2631	0		3	NP_001157330.1 XP_001500404.3 XP_005610646.1
GO:0008537	proteasome activator complex	CC	0.0172845714504417	0.173401703579685	3	681	3	2631	0		3	XP_001490652.1 XP_003362596.1 XP_023478718.1
GO:0004488	methylenetetrahydrofolate dehydrogenase (NADP+) activity	MF	0.0172845714504417	0.173401703579685	3	681	3	2631	0		3	XP_001499181.2 XP_001500773.1 XP_023488826.1
GO:0009396	folic acid-containing compound biosynthetic process	BP	0.0172845714504417	0.173401703579685	3	681	3	2631	0		3	XP_001499181.2 XP_001500773.1 XP_023488826.1
GO:0003746	translation elongation factor activity	MF	0.017699551023577	0.173401703579685	4	681	5	2631	0		4	NP_001075254.1 XP_005613401.2 XP_023478255.1 XP_023509211.1
GO:0006414	translational elongation	BP	0.017699551023577	0.173401703579685	4	681	5	2631	0		4	NP_001075254.1 XP_005613401.2 XP_023478255.1 XP_023509211.1
GO:0003678	DNA helicase activity	MF	0.017699551023577	0.173401703579685	4	681	5	2631	0		4	XP_001488151.1 XP_001490235.1 XP_001500404.3 XP_005610646.1
GO:0030258	lipid modification	BP	0.017699551023577	0.173401703579685	4	681	5	2631	0		4	XP_001488084.1 XP_001489283.1 XP_001494563.2 XP_001505182.1
GO:0006511	ubiquitin-dependent protein catabolic process	BP	0.0188224087908904	0.176336250777815	11	681	22	2631	0		11	NP_001270003.1 XP_001491320.1 XP_001493068.2 XP_001504993.1 XP_001918089.1 XP_023477642.1 XP_023482627.1 XP_023485610.1 XP_023488383.1 XP_023495661.1 XP_023498200.1
GO:0044877	macromolecular complex binding	MF	0.0267216760686338	0.241269625953027	10	681	20	2631	0		10	XP_001501586.1 XP_014588510.2 XP_023473379.1 XP_023476151.1 XP_023494588.1 XP_023507755.1 XP_023507934.1 XP_023509211.1 XP_023509989.1 XP_023510972.1
GO:0044265	cellular macromolecule catabolic process	BP	0.0341233449996854	0.287281674794649	14	681	32	2631	0		14	NP_001270003.1 XP_001491320.1 XP_001493068.2 XP_001494538.3 XP_001503726.1 XP_001504993.1 XP_001505148.1 XP_001918089.1 XP_023477642.1 XP_023482627.1 XP_023485610.1 XP_023488383.1 XP_023495661.1 XP_023498200.1
GO:0006397	mRNA processing	BP	0.0400149002504428	0.321668165884205	6	681	11	2631	0		6	XP_001915145.1 XP_001916318.1 XP_003365085.1 XP_023491249.1 XP_023491765.1 XP_023495561.1
GO:0005789	endoplasmic reticulum membrane	CC	0.0400149002504428	0.321668165884205	6	681	11	2631	0		6	XP_005607446.1 XP_023480180.1 XP_023481849.1 XP_023482298.1 XP_023486318.1 XP_023505026.1
GO:0032259	methylation	BP	0.0422666912722971	0.335441384237466	4	681	6	2631	0		4	XP_001494696.1 XP_005597333.1 XP_023488715.1 XP_023501163.1
GO:0044248	cellular catabolic process	BP	0.0445276557087693	0.345893701705531	18	681	45	2631	0		18	NP_001270003.1 XP_001491320.1 XP_001493068.2 XP_001494538.3 XP_001494563.2 XP_001503726.1 XP_001504993.1 XP_001505148.1 XP_001918089.1 XP_023477642.1 XP_023481813.1 XP_023482160.1 XP_023482627.1 XP_023485610.1 XP_023488383.1 XP_023495431.1 XP_023495661.1 XP_023498200.1
GO:0005783	endoplasmic reticulum	CC	0.0446941299956584	0.345893701705531	11	681	24	2631	0		11	XP_001493399.3 XP_001493825.4 XP_005607446.1 XP_023472797.1 XP_023473486.1 XP_023475638.1 XP_023480180.1 XP_023481849.1 XP_023482298.1 XP_023486318.1 XP_023505026.1
GO:0006396	RNA processing	BP	0.0470954244245582	0.355977079321009	15	681	36	2631	0		15	NP_001273787.1 XP_001498274.1 XP_001914926.1 XP_001915145.1 XP_001916318.1 XP_001916698.2 XP_003365085.1 XP_005596292.1 XP_005597333.1 XP_005600480.1 XP_005610130.1 XP_005614728.1 XP_023491249.1 XP_023491765.1 XP_023495561.1
GO:0051603	proteolysis involved in cellular protein catabolic process	BP	0.0471398219004547	0.355977079321009	13	681	30	2631	0		13	NP_001270003.1 XP_001491320.1 XP_001493068.2 XP_001494538.3 XP_001503726.1 XP_001504993.1 XP_001918089.1 XP_023477642.1 XP_023482627.1 XP_023485610.1 XP_023488383.1 XP_023495661.1 XP_023498200.1
GO:0019843	rRNA binding	MF	0.0557605010490277	0.38814292908988	3	681	4	2631	0		3	NP_001075354.1 XP_001488074.1 XP_001498213.1
GO:0008312	7S RNA binding	MF	0.0557605010490277	0.38814292908988	3	681	4	2631	0		3	XP_001491075.1 XP_001492218.1 XP_023507755.1
GO:0016272	prefoldin complex	CC	0.0557605010490277	0.38814292908988	3	681	4	2631	0		3	XP_001503908.1 XP_005599411.1 XP_005603862.1
GO:0051015	actin filament binding	MF	0.0557605010490277	0.38814292908988	3	681	4	2631	0		3	XP_014588510.2 XP_023473379.1 XP_023510972.1
GO:1901070	guanosine-containing compound biosynthetic process	BP	0.0557605010490277	0.38814292908988	3	681	4	2631	0		3	NP_001191672.1 XP_005597090.1 XP_023476940.1
GO:0019842	vitamin binding	MF	0.0557605010490277	0.38814292908988	3	681	4	2631	0		3	NP_001296242.1 XP_001488216.1 XP_001495031.1
GO:0043414	macromolecule methylation	BP	0.0557605010490277	0.38814292908988	3	681	4	2631	0		3	XP_001494696.1 XP_023488715.1 XP_023501163.1
GO:0043021	ribonucleoprotein complex binding	MF	0.0557605010490277	0.38814292908988	3	681	4	2631	0		3	XP_001501586.1 XP_023507755.1 XP_023509211.1
GO:0003743	translation initiation factor activity	MF	0.0601138764706181	0.403241609969768	7	681	14	2631	0		7	XP_001499818.1 XP_001500495.1 XP_001501120.3 XP_001501256.1 XP_014585521.2 XP_023474313.1 XP_023493442.1
GO:0016879	ligase activity, forming carbon-nitrogen bonds	MF	0.0601138764706181	0.403241609969768	7	681	14	2631	0		7	XP_001489285.4 XP_001497971.1 XP_001499181.2 XP_001499390.1 XP_023475864.1 XP_023476940.1 XP_023488826.1
GO:0017069	snRNA binding	MF	0.0669236205349207	0.403241609969768	2	681	2	2631	0		2	XP_001488620.1 XP_001504382.1
GO:0048500	signal recognition particle	CC	0.0669236205349207	0.403241609969768	2	681	2	2631	0		2	XP_001491075.1 XP_001492218.1
GO:0004329	formate-tetrahydrofolate ligase activity	MF	0.0669236205349207	0.403241609969768	2	681	2	2631	0		2	XP_001499181.2 XP_023488826.1
GO:0004003	ATP-dependent DNA helicase activity	MF	0.0669236205349207	0.403241609969768	2	681	2	2631	0		2	XP_001500404.3 XP_005610646.1
GO:0043022	ribosome binding	MF	0.0669236205349207	0.403241609969768	2	681	2	2631	0		2	XP_001501586.1 XP_023509211.1
GO:0019887	protein kinase regulator activity	MF	0.0669236205349207	0.403241609969768	2	681	2	2631	0		2	XP_001488620.1 XP_001917725.1
GO:0043066	negative regulation of apoptotic process	BP	0.0669236205349207	0.403241609969768	2	681	2	2631	0		2	XP_014595705.1 XP_023504511.1
GO:0006487	protein N-linked glycosylation	BP	0.0669236205349207	0.403241609969768	2	681	2	2631	0		2	XP_005607446.1 XP_023482298.1
GO:0010605	negative regulation of macromolecule metabolic process	BP	0.0669236205349207	0.403241609969768	2	681	2	2631	0		2	XP_001488620.1 XP_014595705.1
GO:0031324	negative regulation of cellular metabolic process	BP	0.0669236205349207	0.403241609969768	2	681	2	2631	0		2	XP_001488620.1 XP_014595705.1
GO:0009084	glutamine family amino acid biosynthetic process	BP	0.0669236205349207	0.403241609969768	2	681	2	2631	0		2	XP_001489285.4 XP_001499390.1
GO:0016634	oxidoreductase activity, acting on the CH-CH group of donors, oxygen as acceptor	MF	0.0669236205349207	0.403241609969768	2	681	2	2631	0		2	XP_001494563.2 XP_023479723.1
GO:0046112	nucleobase biosynthetic process	BP	0.0669236205349207	0.403241609969768	2	681	2	2631	0		2	XP_001497971.1 XP_001500089.4
GO:0016814	hydrolase activity, acting on carbon-nitrogen (but not peptide) bonds, in cyclic amidines	MF	0.0669236205349207	0.403241609969768	2	681	2	2631	0		2	XP_005610130.1 XP_023498047.1
GO:1902494	catalytic complex	CC	0.0669911823946565	0.403241609969768	20	681	53	2631	0		20	NP_001270003.1 XP_001490652.1 XP_001491244.3 XP_001491320.1 XP_001494538.3 XP_001498010.1 XP_001498831.1 XP_001503726.1 XP_001504339.1 XP_001504993.1 XP_001918089.1 XP_003362596.1 XP_003365157.1 XP_005597565.1 XP_023476803.1 XP_023478718.1 XP_023482298.1 XP_023482627.1 XP_023486318.1 XP_023505026.1
GO:0004298	threonine-type endopeptidase activity	MF	0.077404193027079	0.457088267828154	7	681	15	2631	0		7	NP_001270003.1 XP_001491320.1 XP_001494538.3 XP_001503726.1 XP_001504993.1 XP_001918089.1 XP_023482627.1
GO:0005839	proteasome core complex	CC	0.077404193027079	0.457088267828154	7	681	15	2631	0		7	NP_001270003.1 XP_001491320.1 XP_001494538.3 XP_001503726.1 XP_001504993.1 XP_001918089.1 XP_023482627.1
GO:0016054	organic acid catabolic process	BP	0.078729006856683	0.460546209124071	4	681	7	2631	0		4	XP_001494563.2 XP_023481813.1 XP_023482160.1 XP_023495431.1
GO:0019001	guanyl nucleotide binding	MF	0.0959114222518907	0.531136142781581	35	681	105	2631	0		35	NP_001075250.1 NP_001240767.1 NP_001288219.1 NP_001295239.1 NP_001295875.1 NP_001296251.1 XP_001491075.1 XP_001491236.5 XP_001491248.1 XP_001494251.1 XP_001495006.1 XP_001496264.1 XP_001496920.1 XP_001499403.1 XP_001502276.1 XP_001502863.1 XP_001504186.1 XP_001504442.1 XP_001915132.2 XP_003362785.1 XP_005597162.1 XP_005597382.1 XP_005604281.1 XP_014587414.2 XP_023476151.1 XP_023484553.1 XP_023486…
GO:0016757	transferase activity, transferring glycosyl groups	MF	0.112258943809991	0.578656378208459	6	681	13	2631	0		6	XP_001504981.2 XP_023475638.1 XP_023476574.1 XP_023481725.1 XP_023488446.1 XP_023497539.1
GO:0032403	protein complex binding	MF	0.112258943809991	0.578656378208459	6	681	13	2631	0		6	XP_014588510.2 XP_023473379.1 XP_023476151.1 XP_023494588.1 XP_023507934.1 XP_023510972.1
GO:0015991	ATP hydrolysis coupled proton transport	BP	0.112851926087203	0.578656378208459	3	681	5	2631	0		3	XP_001489754.1 XP_003362600.1 XP_005613222.1
GO:0033218	amide binding	MF	0.112851926087203	0.578656378208459	3	681	5	2631	0		3	XP_001488216.1 XP_023487142.1 XP_023507755.1
GO:0051171	regulation of nitrogen compound metabolic process	BP	0.112851926087203	0.578656378208459	3	681	5	2631	0		3	XP_001488620.1 XP_001494771.1 XP_023509211.1
GO:2000112	regulation of cellular macromolecule biosynthetic process	BP	0.112851926087203	0.578656378208459	3	681	5	2631	0		3	XP_001488620.1 XP_001494771.1 XP_023509211.1
GO:0003677	DNA binding	MF	0.118285922444434	0.59430534259134	29	681	86	2631	0		29	NP_001157330.1 XP_001488204.1 XP_001489458.1 XP_001493490.2 XP_001494771.1 XP_001497452.1 XP_001499944.1 XP_001500404.3 XP_001916826.2 XP_005599708.1 XP_005606674.1 XP_005610646.1 XP_014588352.2 XP_014592246.1 XP_014596045.1 XP_023473431.1 XP_023475639.1 XP_023479927.1 XP_023481559.1 XP_023482333.1 XP_023485610.1 XP_023487994.1 XP_023488446.1 XP_023493427.1 XP_023496988.1 XP_023497056.1 XP_023498…
GO:0012505	endomembrane system	CC	0.137295886802591	0.59430534259134	18	681	50	2631	0		18	NP_001296134.1 XP_001493399.3 XP_001493825.4 XP_001503789.1 XP_001914764.3 XP_005607446.1 XP_005608760.1 XP_014595705.1 XP_023472797.1 XP_023473486.1 XP_023475638.1 XP_023480180.1 XP_023481849.1 XP_023482298.1 XP_023486318.1 XP_023492663.1 XP_023495529.1 XP_023505026.1
GO:0005525	GTP binding	MF	0.149361543070336	0.59430534259134	32	681	98	2631	0		32	NP_001075250.1 NP_001240767.1 NP_001288219.1 NP_001295239.1 NP_001295875.1 NP_001296251.1 XP_001491075.1 XP_001491236.5 XP_001491248.1 XP_001494251.1 XP_001495006.1 XP_001496264.1 XP_001496920.1 XP_001499403.1 XP_001502276.1 XP_001502863.1 XP_001504186.1 XP_001504442.1 XP_001915132.2 XP_003362785.1 XP_005597162.1 XP_005597382.1 XP_005604281.1 XP_014587414.2 XP_023484553.1 XP_023486875.1 XP_023487…
GO:0005488	binding	MF	0.155892305940876	0.59430534259134	422	681	1568	2631	11	NP_001075389.1 NP_001075419.1 XP_001494448.1 XP_001501867.1 XP_001915631.1 XP_014585476.1 XP_014587990.1 XP_023472407.1 XP_023474041.1 XP_023480102.1 XP_023508380.1	411	NP_001075250.1 NP_001075254.1 NP_001075272.2 NP_001075354.1 NP_001075407.1 NP_001078904.2 NP_001108004.2 NP_001116127.1 NP_001116234.1 NP_001157301.1 NP_001157330.1 NP_001157422.1 NP_001157427.1 NP_001165216.1 NP_001182477.1 NP_001182517.1 NP_001229375.1 NP_001229481.1 NP_001240767.1 NP_001243849.1 NP_001243850.1 NP_001270001.1 NP_001270013.1 NP_001288081.1 NP_001288199.1 NP_001288219.1 NP_001295…
GO:0006457	protein folding	BP	0.158270138706134	0.59430534259134	11	681	28	2631	1	XP_014585476.1	10	NP_001075407.1 NP_001093231.1 NP_001157427.1 XP_001503171.1 XP_001503908.1 XP_005599065.2 XP_005599411.1 XP_005603862.1 XP_023472797.1 XP_023478057.1
GO:0016758	transferase activity, transferring hexosyl groups	MF	0.165657448625329	0.59430534259134	5	681	11	2631	0		5	XP_001504981.2 XP_023475638.1 XP_023476574.1 XP_023481725.1 XP_023497539.1
GO:0004550	nucleoside diphosphate kinase activity	MF	0.166201718703879	0.59430534259134	2	681	3	2631	0		2	NP_001191672.1 XP_005597090.1
GO:0006183	GTP biosynthetic process	BP	0.166201718703879	0.59430534259134	2	681	3	2631	0		2	NP_001191672.1 XP_005597090.1
GO:0006228	UTP biosynthetic process	BP	0.166201718703879	0.59430534259134	2	681	3	2631	0		2	NP_001191672.1 XP_005597090.1
GO:0006241	CTP biosynthetic process	BP	0.166201718703879	0.59430534259134	2	681	3	2631	0		2	NP_001191672.1 XP_005597090.1
GO:0046854	phosphatidylinositol phosphorylation	BP	0.166201718703879	0.59430534259134	2	681	3	2631	0		2	XP_001488084.1 XP_001489283.1
GO:0006479	protein methylation	BP	0.166201718703879	0.59430534259134	2	681	3	2631	0		2	XP_001494696.1 XP_023501163.1
GO:0008184	glycogen phosphorylase activity	MF	0.166201718703879	0.59430534259134	2	681	3	2631	0		2	XP_023481725.1 XP_023497539.1
GO:0030176	integral component of endoplasmic reticulum membrane	CC	0.166201718703879	0.59430534259134	2	681	3	2631	0		2	XP_023481849.1 XP_023505026.1
GO:0019901	protein kinase binding	MF	0.166201718703879	0.59430534259134	2	681	3	2631	0		2	XP_023487279.1 XP_023501205.1
GO:0019239	deaminase activity	MF	0.166201718703879	0.59430534259134	2	681	3	2631	0		2	XP_005610130.1 XP_023497226.1
GO:0016042	lipid catabolic process	BP	0.166201718703879	0.59430534259134	2	681	3	2631	0		2	XP_001494563.2 XP_023510066.1
GO:0008652	cellular amino acid biosynthetic process	BP	0.166201718703879	0.59430534259134	2	681	3	2631	0		2	XP_001489285.4 XP_001499390.1
GO:0046395	carboxylic acid catabolic process	BP	0.166201718703879	0.59430534259134	2	681	3	2631	0		2	XP_001494563.2 XP_023481813.1
GO:0048731	system development	BP	0.166201718703879	0.59430534259134	2	681	3	2631	1	XP_014585476.1	1	XP_023504511.1
GO:0016741	transferase activity, transferring one-carbon groups	MF	0.170248662929126	0.59430534259134	9	681	22	2631	0		9	XP_001494696.1 XP_001497862.1 XP_001501273.2 XP_001502475.1 XP_005596292.1 XP_005597333.1 XP_023479775.1 XP_023498047.1 XP_023501163.1
GO:0006614	SRP-dependent cotranslational protein targeting to membrane	BP	0.18343716090211	0.59430534259134	3	681	6	2631	0		3	XP_001491075.1 XP_001492218.1 XP_023507755.1
GO:0008641	small protein activating enzyme activity	MF	0.18343716090211	0.59430534259134	3	681	6	2631	0		3	XP_023475864.1 XP_023489912.1 XP_023505754.1
GO:0031625	ubiquitin protein ligase binding	MF	0.18343716090211	0.59430534259134	3	681	6	2631	0		3	XP_023477642.1 XP_023495661.1 XP_023498200.1
GO:1990234	transferase complex	CC	0.18343716090211	0.59430534259134	3	681	6	2631	0		3	XP_001498010.1 XP_001504339.1 XP_023482298.1
GO:0051130	positive regulation of cellular component organization	BP	0.18343716090211	0.59430534259134	3	681	6	2631	0		3	XP_001502092.1 XP_023498089.1 XP_023509211.1
GO:0009056	catabolic process	BP	0.208708101414734	0.59430534259134	22	681	66	2631	0		22	NP_001270003.1 XP_001491320.1 XP_001493068.2 XP_001494538.3 XP_001494563.2 XP_001498178.2 XP_001503726.1 XP_001504195.1 XP_001504993.1 XP_001505148.1 XP_001918089.1 XP_023477642.1 XP_023481813.1 XP_023482160.1 XP_023482627.1 XP_023485610.1 XP_023487978.1 XP_023488383.1 XP_023495431.1 XP_023495661.1 XP_023498200.1 XP_023510066.1
GO:0070972	protein localization to endoplasmic reticulum	BP	0.216792902195371	0.59430534259134	4	681	8	2631	0		4	XP_001491075.1 XP_001492218.1 XP_023487142.1 XP_023507755.1
GO:0051276	chromosome organization	BP	0.233806212711841	0.59430534259134	8	681	20	2631	0		8	XP_001504339.1 XP_005598438.1 XP_005606674.1 XP_023475639.1 XP_023482333.1 XP_023484822.1 XP_023489563.1 XP_023503317.1
GO:0008565	protein transporter activity	MF	0.249441809077201	0.59430534259134	4	681	9	2631	0		4	XP_005608760.1 XP_023477334.1 XP_023479055.1 XP_023492663.1
GO:0006281	DNA repair	BP	0.249441809077201	0.59430534259134	4	681	9	2631	0		4	NP_001157330.1 XP_001500404.3 XP_005610646.1 XP_023485610.1
GO:0008097	5S rRNA binding	MF	0.258836944127708	0.59430534259134	1	681	1	2631	0		1	NP_001075354.1
GO:0005540	hyaluronic acid binding	MF	0.258836944127708	0.59430534259134	1	681	1	2631	0		1	NP_001078904.2
GO:0010181	FMN binding	MF	0.258836944127708	0.59430534259134	1	681	1	2631	0		1	NP_001116127.1
GO:0004677	DNA-dependent protein kinase activity	MF	0.258836944127708	0.59430534259134	1	681	1	2631	0		1	NP_001157330.1
GO:0008452	RNA ligase activity	MF	0.258836944127708	0.59430534259134	1	681	1	2631	0		1	NP_001273787.1
GO:0017025	TBP-class protein binding	MF	0.258836944127708	0.59430534259134	1	681	1	2631	0		1	NP_001296238.1
GO:0031419	cobalamin binding	MF	0.258836944127708	0.59430534259134	1	681	1	2631	0		1	NP_001296242.1
GO:0005542	folic acid binding	MF	0.258836944127708	0.59430534259134	1	681	1	2631	0		1	XP_001488216.1
GO:0000122	negative regulation of transcription from RNA polymerase II promoter	BP	0.258836944127708	0.59430534259134	1	681	1	2631	0		1	XP_001488620.1
GO:0004861	cyclin-dependent protein serine/threonine kinase inhibitor activity	MF	0.258836944127708	0.59430534259134	1	681	1	2631	0		1	XP_001488620.1
GO:0004827	proline-tRNA ligase activity	MF	0.258836944127708	0.59430534259134	1	681	1	2631	0		1	XP_001488980.1
GO:0006433	prolyl-tRNA aminoacylation	BP	0.258836944127708	0.59430534259134	1	681	1	2631	0		1	XP_001488980.1
GO:0004356	glutamate-ammonia ligase activity	MF	0.258836944127708	0.59430534259134	1	681	1	2631	0		1	XP_001489285.4
GO:0006542	glutamine biosynthetic process	BP	0.258836944127708	0.59430534259134	1	681	1	2631	0		1	XP_001489285.4
GO:0006189	de novo IMP biosynthetic process	BP	0.258836944127708	0.59430534259134	1	681	1	2631	0		1	XP_001492347.3
GO:0001671	ATPase activator activity	MF	0.258836944127708	0.59430534259134	1	681	1	2631	0		1	XP_001493798.1
GO:0005788	endoplasmic reticulum lumen	CC	0.258836944127708	0.59430534259134	1	681	1	2631	0		1	XP_001493825.4
GO:0009306	protein secretion	BP	0.258836944127708	0.59430534259134	1	681	1	2631	0		1	XP_001493825.4
GO:0003997	acyl-CoA oxidase activity	MF	0.258836944127708	0.59430534259134	1	681	1	2631	0		1	XP_001494563.2
GO:0006635	fatty acid beta-oxidation	BP	0.258836944127708	0.59430534259134	1	681	1	2631	0		1	XP_001494563.2
GO:0006275	regulation of DNA replication	BP	0.258836944127708	0.59430534259134	1	681	1	2631	0		1	XP_001494771.1
GO:0004637	phosphoribosylamine-glycine ligase activity	MF	0.258836944127708	0.59430534259134	1	681	1	2631	0		1	XP_001497971.1
GO:0009113	purine nucleobase biosynthetic process	BP	0.258836944127708	0.59430534259134	1	681	1	2631	0		1	XP_001497971.1
GO:0016593	Cdc73/Paf1 complex	CC	0.258836944127708	0.59430534259134	1	681	1	2631	0		1	XP_001498010.1
GO:0004819	glutamine-tRNA ligase activity	MF	0.258836944127708	0.59430534259134	1	681	1	2631	0		1	XP_001498346.1
GO:0006425	glutaminyl-tRNA aminoacylation	BP	0.258836944127708	0.59430534259134	1	681	1	2631	0		1	XP_001498346.1
GO:0004055	argininosuccinate synthase activity	MF	0.258836944127708	0.59430534259134	1	681	1	2631	0		1	XP_001499390.1
GO:0006526	arginine biosynthetic process	BP	0.258836944127708	0.59430534259134	1	681	1	2631	0		1	XP_001499390.1
GO:0004590	orotidine-5-phosphate decarboxylase activity	MF	0.258836944127708	0.59430534259134	1	681	1	2631	0		1	XP_001500089.4
GO:0006207	de novo pyrimidine nucleobase biosynthetic process	BP	0.258836944127708	0.59430534259134	1	681	1	2631	0		1	XP_001500089.4
GO:0042256	mature ribosome assembly	BP	0.258836944127708	0.59430534259134	1	681	1	2631	0		1	XP_001501586.1
GO:0004371	glycerone kinase activity	MF	0.258836944127708	0.59430534259134	1	681	1	2631	0		1	XP_001502087.2
GO:0006071	glycerol metabolic process	BP	0.258836944127708	0.59430534259134	1	681	1	2631	0		1	XP_001502087.2
GO:0004814	arginine-tRNA ligase activity	MF	0.258836944127708	0.59430534259134	1	681	1	2631	0		1	XP_001503321.1
GO:0006420	arginyl-tRNA aminoacylation	BP	0.258836944127708	0.59430534259134	1	681	1	2631	0		1	XP_001503321.1
GO:0005680	anaphase-promoting complex	CC	0.258836944127708	0.59430534259134	1	681	1	2631	0		1	XP_001504339.1
GO:0030071	regulation of mitotic metaphase/anaphase transition	BP	0.258836944127708	0.59430534259134	1	681	1	2631	0		1	XP_001504339.1
GO:0017070	U6 snRNA binding	MF	0.258836944127708	0.59430534259134	1	681	1	2631	0		1	XP_001504382.1
GO:0030623	U5 snRNA binding	MF	0.258836944127708	0.59430534259134	1	681	1	2631	0		1	XP_001504382.1
GO:0015934	large ribosomal subunit	CC	0.258836944127708	0.59430534259134	1	681	1	2631	0		1	XP_001504871.1
GO:0003980	UDP-glucose:glycoprotein glucosyltransferase activity	MF	0.258836944127708	0.59430534259134	1	681	1	2631	0		1	XP_001504981.2
GO:0000290	deadenylation-dependent decapping of nuclear-transcribed mRNA	BP	0.258836944127708	0.59430534259134	1	681	1	2631	0		1	XP_001505148.1
GO:0034597	phosphatidylinositol-4,5-bisphosphate 4-phosphatase activity	MF	0.258836944127708	0.59430534259134	1	681	1	2631	0		1	XP_001505182.1
GO:0046856	phosphatidylinositol dephosphorylation	BP	0.258836944127708	0.59430534259134	1	681	1	2631	0		1	XP_001505182.1
GO:0005849	mRNA cleavage factor complex	CC	0.258836944127708	0.59430534259134	1	681	1	2631	0		1	XP_001915145.1
GO:0006378	mRNA polyadenylation	BP	0.258836944127708	0.59430534259134	1	681	1	2631	0		1	XP_001915145.1
GO:0015293	symporter activity	MF	0.258836944127708	0.59430534259134	1	681	1	2631	0		1	XP_001917398.2
GO:0005956	protein kinase CK2 complex	CC	0.258836944127708	0.59430534259134	1	681	1	2631	0		1	XP_001917725.1
GO:0018279	protein N-linked glycosylation via asparagine	BP	0.258836944127708	0.59430534259134	1	681	1	2631	0		1	XP_005607446.1
GO:0000139	Golgi membrane	CC	0.258836944127708	0.59430534259134	1	681	1	2631	0		1	XP_005608760.1
GO:0048280	vesicle fusion with Golgi apparatus	BP	0.258836944127708	0.59430534259134	1	681	1	2631	0		1	XP_005608760.1
GO:0003726	double-stranded RNA adenosine deaminase activity	MF	0.258836944127708	0.59430534259134	1	681	1	2631	0		1	XP_005610130.1
GO:0030218	erythrocyte differentiation	BP	0.258836944127708	0.59430534259134	1	681	1	2631	1	XP_014585476.1	0
GO:0030492	hemoglobin binding	MF	0.258836944127708	0.59430534259134	1	681	1	2631	1	XP_014585476.1	0
GO:0050821	protein stabilization	BP	0.258836944127708	0.59430534259134	1	681	1	2631	1	XP_014585476.1	0
GO:0031369	translation initiation factor binding	MF	0.258836944127708	0.59430534259134	1	681	1	2631	0		1	XP_014585521.2
GO:0019079	viral genome replication	BP	0.258836944127708	0.59430534259134	1	681	1	2631	0		1	XP_014595705.1
GO:0043154	negative regulation of cysteine-type endopeptidase activity involved in apoptotic process	BP	0.258836944127708	0.59430534259134	1	681	1	2631	0		1	XP_014595705.1
GO:0045116	protein neddylation	BP	0.258836944127708	0.59430534259134	1	681	1	2631	0		1	XP_023475864.1
GO:0003922	GMP synthase (glutamine-hydrolyzing) activity	MF	0.258836944127708	0.59430534259134	1	681	1	2631	0		1	XP_023476940.1
GO:0006177	GMP biosynthetic process	BP	0.258836944127708	0.59430534259134	1	681	1	2631	0		1	XP_023476940.1
GO:0004109	coproporphyrinogen oxidase activity	MF	0.258836944127708	0.59430534259134	1	681	1	2631	0		1	XP_023479723.1
GO:0016844	strictosidine synthase activity	MF	0.258836944127708	0.59430534259134	1	681	1	2631	0		1	XP_023481756.1
GO:0019478	D-amino acid catabolic process	BP	0.258836944127708	0.59430534259134	1	681	1	2631	0		1	XP_023481813.1
GO:0003917	DNA topoisomerase type I activity	MF	0.258836944127708	0.59430534259134	1	681	1	2631	0		1	XP_023482333.1
GO:0032947	protein complex scaffold	MF	0.258836944127708	0.59430534259134	1	681	1	2631	0		1	XP_023484406.1
GO:0003950	NAD+ ADP-ribosyltransferase activity	MF	0.258836944127708	0.59430534259134	1	681	1	2631	0		1	XP_023488446.1
GO:0080009	mRNA methylation	BP	0.258836944127708	0.59430534259134	1	681	1	2631	0		1	XP_023488715.1
GO:0006098	pentose-phosphate shunt	BP	0.258836944127708	0.59430534259134	1	681	1	2631	0		1	XP_023491582.1
GO:0030904	retromer complex	CC	0.258836944127708	0.59430534259134	1	681	1	2631	0		1	XP_023492663.1
GO:0003937	IMP cyclohydrolase activity	MF	0.258836944127708	0.59430534259134	1	681	1	2631	0		1	XP_023498047.1
GO:0004643	phosphoribosylaminoimidazolecarboxamide formyltransferase activity	MF	0.258836944127708	0.59430534259134	1	681	1	2631	0		1	XP_023498047.1
GO:0030123	AP-3 adaptor complex	CC	0.258836944127708	0.59430534259134	1	681	1	2631	0		1	XP_023500113.1
GO:0043123	positive regulation of I-kappaB kinase/NF-kappaB signaling	BP	0.258836944127708	0.59430534259134	1	681	1	2631	0		1	XP_023504511.1
GO:0045766	positive regulation of angiogenesis	BP	0.258836944127708	0.59430534259134	1	681	1	2631	0		1	XP_023504511.1
GO:0006452	translational frameshifting	BP	0.258836944127708	0.59430534259134	1	681	1	2631	0		1	XP_023509211.1
GO:0045901	positive regulation of translational elongation	BP	0.258836944127708	0.59430534259134	1	681	1	2631	0		1	XP_023509211.1
GO:0045905	positive regulation of translational termination	BP	0.258836944127708	0.59430534259134	1	681	1	2631	0		1	XP_023509211.1
GO:0015031	protein transport	BP	0.274296359200951	0.59430534259134	24	681	75	2631	0		24	NP_001296134.1 XP_001491075.1 XP_001491687.2 XP_001492218.1 XP_001493825.4 XP_001501664.1 XP_001503596.2 XP_001503789.1 XP_001503974.3 XP_001914764.3 XP_005608237.2 XP_005608760.1 XP_023473563.1 XP_023475633.1 XP_023477334.1 XP_023479055.1 XP_023481849.1 XP_023492663.1 XP_023496485.1 XP_023500113.1 XP_023501795.1 XP_023502401.1 XP_023505947.1 XP_023507755.1
GO:0003729	mRNA binding	MF	0.27664293635873	0.59430534259134	2	681	4	2631	0		2	XP_001915145.1 XP_023495561.1
GO:0000049	tRNA binding	MF	0.27664293635873	0.59430534259134	2	681	4	2631	0		2	XP_005611903.1 XP_023489957.1
GO:0004576	oligosaccharyl transferase activity	MF	0.27664293635873	0.59430534259134	2	681	4	2631	0		2	XP_023475638.1 XP_023476574.1
GO:0004013	adenosylhomocysteinase activity	MF	0.27664293635873	0.59430534259134	2	681	4	2631	0		2	XP_023482160.1 XP_023495431.1
GO:0019510	S-adenosylhomocysteine catabolic process	BP	0.27664293635873	0.59430534259134	2	681	4	2631	0		2	XP_023482160.1 XP_023495431.1
GO:0031072	heat shock protein binding	MF	0.27664293635873	0.59430534259134	2	681	4	2631	1	XP_023508380.1	1	XP_023492672.1
GO:0019219	regulation of nucleobase-containing compound metabolic process	BP	0.27664293635873	0.59430534259134	2	681	4	2631	0		2	XP_001488620.1 XP_001494771.1
GO:0022618	ribonucleoprotein complex assembly	BP	0.27664293635873	0.59430534259134	2	681	4	2631	0		2	XP_001501586.1 XP_023495561.1
GO:0005048	signal sequence binding	MF	0.27664293635873	0.59430534259134	2	681	4	2631	0		2	XP_023487142.1 XP_023507755.1
GO:0006950	response to stress	BP	0.284098050116559	0.606140702817179	9	681	24	2631	1	NP_001108630.1	8	NP_001075407.1 NP_001157330.1 NP_001157427.1 XP_001493798.1 XP_001500404.3 XP_005599065.2 XP_005610646.1 XP_023485610.1
GO:0045454	cell redox homeostasis	BP	0.284098050116559	0.606140702817179	9	681	24	2631	0		9	NP_001131081.1 XP_001500235.2 XP_023474461.1 XP_023480200.1 XP_023485520.1 XP_023486486.1 XP_023495672.1 XP_023503623.1 XP_023507538.1
GO:1901575	organic substance catabolic process	BP	0.291890832310455	0.615751691354666	21	681	65	2631	0		21	NP_001270003.1 XP_001491320.1 XP_001493068.2 XP_001494538.3 XP_001494563.2 XP_001503726.1 XP_001504195.1 XP_001504993.1 XP_001505148.1 XP_001918089.1 XP_023477642.1 XP_023481813.1 XP_023482160.1 XP_023482627.1 XP_023485610.1 XP_023487978.1 XP_023488383.1 XP_023495431.1 XP_023495661.1 XP_023498200.1 XP_023510066.1
GO:0042254	ribosome biogenesis	BP	0.294427447050905	0.615751691354666	7	681	19	2631	0		7	NP_001239505.1 XP_001501586.1 XP_001501832.3 XP_001503571.1 XP_001916698.2 XP_005596292.1 XP_005597333.1
GO:0006605	protein targeting	BP	0.294427447050905	0.615751691354666	7	681	19	2631	0		7	XP_001491075.1 XP_001491687.2 XP_001492218.1 XP_005608237.2 XP_023477334.1 XP_023496485.1 XP_023507755.1
GO:0008168	methyltransferase activity	MF	0.294427447050905	0.615751691354666	7	681	19	2631	0		7	XP_001494696.1 XP_001497862.1 XP_001501273.2 XP_005596292.1 XP_005597333.1 XP_023479775.1 XP_023501163.1
GO:0006334	nucleosome assembly	BP	0.294532911755522	0.615751691354666	4	681	10	2631	0		4	XP_005598438.1 XP_005606674.1 XP_023475639.1 XP_023484822.1
GO:0080090	regulation of primary metabolic process	BP	0.294532911755522	0.615751691354666	4	681	10	2631	0		4	XP_001488620.1 XP_001494771.1 XP_014595705.1 XP_023509211.1
GO:0008152	metabolic process	BP	0.315974727633272	0.655082380417733	241	681	888	2631	4	NP_001108630.1 XP_023475098.1 XP_023478953.1 XP_023500058.1	237	NP_001075254.1 NP_001075272.2 NP_001075354.1 NP_001093231.1 NP_001098786.1 NP_001116127.1 NP_001131081.1 NP_001137423.1 NP_001157330.1 NP_001157362.1 NP_001182456.1 NP_001191672.1 NP_001270003.1 NP_001273787.1 NP_001288077.1 NP_001288081.1 NP_001296194.1 NP_001296242.1 XP_001488084.1 XP_001488103.3 XP_001488216.1 XP_001488269.1 XP_001488620.1 XP_001488679.1 XP_001488980.1 XP_001489283.1 XP_001489…
GO:0044281	small molecule metabolic process	BP	0.31908134580355	0.657282348245921	39	681	130	2631	0		39	NP_001098786.1 NP_001191672.1 XP_001488103.3 XP_001488269.1 XP_001488980.1 XP_001489285.4 XP_001490073.1 XP_001491171.2 XP_001492347.3 XP_001494147.1 XP_001494563.2 XP_001495456.1 XP_001496041.1 XP_001497971.1 XP_001498346.1 XP_001499390.1 XP_001500089.4 XP_001501062.4 XP_001501628.1 XP_001502087.2 XP_001502475.1 XP_001503321.1 XP_001503963.1 XP_001504195.1 XP_001504203.1 XP_005597090.1 XP_005611…
GO:0071103	DNA conformation change	BP	0.340557963470277	0.694492999155426	5	681	13	2631	0		5	XP_005598438.1 XP_005606674.1 XP_023475639.1 XP_023482333.1 XP_023484822.1
GO:0008104	protein localization	BP	0.362459518765189	0.734348878668983	25	681	81	2631	0		25	NP_001296134.1 XP_001491075.1 XP_001491687.2 XP_001492218.1 XP_001493825.4 XP_001501664.1 XP_001503596.2 XP_001503789.1 XP_001503974.3 XP_001914764.3 XP_005608237.2 XP_005608760.1 XP_023473563.1 XP_023475633.1 XP_023477334.1 XP_023479055.1 XP_023481849.1 XP_023487142.1 XP_023492663.1 XP_023496485.1 XP_023500113.1 XP_023501795.1 XP_023502401.1 XP_023505947.1 XP_023507755.1
GO:1902582	single-organism intracellular transport	BP	0.372786482256836	0.742903219020817	5	681	14	2631	0		5	XP_001491075.1 XP_001492218.1 XP_023477334.1 XP_023496485.1 XP_023507755.1
GO:0022613	ribonucleoprotein complex biogenesis	BP	0.377456183207644	0.742903219020817	8	681	22	2631	0		8	NP_001239505.1 XP_001501586.1 XP_001501832.3 XP_001503571.1 XP_001916698.2 XP_005596292.1 XP_005597333.1 XP_023495561.1
GO:0031683	G-protein beta/gamma-subunit complex binding	MF	0.384481625172061	0.742903219020817	3	681	7	2631	0		3	XP_023476151.1 XP_023494588.1 XP_023507934.1
GO:0072528	pyrimidine-containing compound biosynthetic process	BP	0.384481625172061	0.742903219020817	3	681	7	2631	0		3	NP_001191672.1 XP_001500089.4 XP_005597090.1
GO:0046488	phosphatidylinositol metabolic process	BP	0.384481625172061	0.742903219020817	3	681	7	2631	0		3	XP_001488084.1 XP_001489283.1 XP_001505182.1
GO:0030119	AP-type membrane coat adaptor complex	CC	0.384481625172061	0.742903219020817	3	681	7	2631	0		3	XP_001503974.3 XP_023500113.1 XP_023505947.1
GO:0043234	protein complex	CC	0.387826180881123	0.742903219020817	49	681	169	2631	0		49	NP_001270003.1 NP_001296134.1 XP_001490652.1 XP_001491244.3 XP_001491320.1 XP_001491687.2 XP_001494538.3 XP_001498010.1 XP_001498831.1 XP_001500495.1 XP_001501256.1 XP_001501800.3 XP_001502092.1 XP_001502293.1 XP_001503726.1 XP_001503789.1 XP_001503908.1 XP_001503974.3 XP_001504339.1 XP_001504993.1 XP_001914764.3 XP_001915145.1 XP_001917725.1 XP_001918089.1 XP_003362596.1 XP_003365157.1 XP_005597…
GO:1901137	carbohydrate derivative biosynthetic process	BP	0.395341535623909	0.742903219020817	10	681	29	2631	0		10	NP_001191672.1 XP_001492347.3 XP_001504981.2 XP_005597090.1 XP_005607446.1 XP_023475638.1 XP_023476574.1 XP_023476940.1 XP_023482298.1 XP_023488446.1
GO:0051128	regulation of cellular component organization	BP	0.430429635812934	0.742903219020817	6	681	18	2631	0		6	XP_001490341.2 XP_001501800.3 XP_001502092.1 XP_001504339.1 XP_023498089.1 XP_023509211.1
GO:0033365	protein localization to organelle	BP	0.430429635812934	0.742903219020817	6	681	18	2631	0		6	XP_001491075.1 XP_001492218.1 XP_023477334.1 XP_023487142.1 XP_023496485.1 XP_023507755.1
GO:0042623	ATPase activity, coupled	MF	0.434221937928115	0.742903219020817	3	681	8	2631	0		3	XP_001500404.3 XP_005610646.1 XP_023500279.1
GO:0031110	regulation of microtubule polymerization or depolymerization	BP	0.450750267720496	0.742903219020817	1	681	2	2631	0		1	XP_001490341.2
GO:0005777	peroxisome	CC	0.450750267720496	0.742903219020817	1	681	2	2631	0		1	XP_001494563.2
GO:0030976	thiamine pyrophosphate binding	MF	0.450750267720496	0.742903219020817	1	681	2	2631	0		1	XP_001495031.1
GO:0006432	phenylalanyl-tRNA aminoacylation	BP	0.450750267720496	0.742903219020817	1	681	2	2631	0		1	XP_001495456.1
GO:0006368	transcription elongation from RNA polymerase II promoter	BP	0.450750267720496	0.742903219020817	1	681	2	2631	0		1	XP_001498010.1
GO:0016570	histone modification	BP	0.450750267720496	0.742903219020817	1	681	2	2631	0		1	XP_001498010.1
GO:0004813	alanine-tRNA ligase activity	MF	0.450750267720496	0.742903219020817	1	681	2	2631	0		1	XP_001501062.4
GO:0006419	alanyl-tRNA aminoacylation	BP	0.450750267720496	0.742903219020817	1	681	2	2631	0		1	XP_001501062.4
GO:0004421	hydroxymethylglutaryl-CoA synthase activity	MF	0.450750267720496	0.742903219020817	1	681	2	2631	0		1	XP_001501090.1
GO:0016743	carboxyl- or carbamoyltransferase activity	MF	0.450750267720496	0.742903219020817	1	681	2	2631	0		1	XP_001502475.1
GO:0005761	mitochondrial ribosome	CC	0.450750267720496	0.742903219020817	1	681	2	2631	0		1	XP_005601880.1
GO:0003887	DNA-directed DNA polymerase activity	MF	0.450750267720496	0.742903219020817	1	681	2	2631	0		1	XP_014588352.2
GO:0071986	Ragulator complex	CC	0.450750267720496	0.742903219020817	1	681	2	2631	0		1	XP_014595705.1
GO:0004656	procollagen-proline 4-dioxygenase activity	MF	0.450750267720496	0.742903219020817	1	681	2	2631	0		1	XP_023473486.1
GO:0004478	methionine adenosyltransferase activity	MF	0.450750267720496	0.742903219020817	1	681	2	2631	0		1	XP_023474559.1
GO:0006556	S-adenosylmethionine biosynthetic process	BP	0.450750267720496	0.742903219020817	1	681	2	2631	0		1	XP_023474559.1
GO:0004579	dolichyl-diphosphooligosaccharide-protein glycotransferase activity	MF	0.450750267720496	0.742903219020817	1	681	2	2631	0		1	XP_023475638.1
GO:0008757	S-adenosylmethionine-dependent methyltransferase activity	MF	0.450750267720496	0.742903219020817	1	681	2	2631	0		1	XP_023479775.1
GO:0003713	transcription coactivator activity	MF	0.450750267720496	0.742903219020817	1	681	2	2631	0		1	XP_023481559.1
GO:0008250	oligosaccharyltransferase complex	CC	0.450750267720496	0.742903219020817	1	681	2	2631	0		1	XP_023482298.1
GO:0003684	damaged DNA binding	MF	0.450750267720496	0.742903219020817	1	681	2	2631	0		1	XP_023485610.1
GO:0006289	nucleotide-excision repair	BP	0.450750267720496	0.742903219020817	1	681	2	2631	0		1	XP_023485610.1
GO:0043161	proteasome-mediated ubiquitin-dependent protein catabolic process	BP	0.450750267720496	0.742903219020817	1	681	2	2631	0		1	XP_023485610.1
GO:0005787	signal peptidase complex	CC	0.450750267720496	0.742903219020817	1	681	2	2631	0		1	XP_023486318.1
GO:0006465	signal peptide processing	BP	0.450750267720496	0.742903219020817	1	681	2	2631	0		1	XP_023486318.1
GO:0006621	protein retention in ER lumen	BP	0.450750267720496	0.742903219020817	1	681	2	2631	0		1	XP_023487142.1
GO:0046923	ER retention sequence binding	MF	0.450750267720496	0.742903219020817	1	681	2	2631	0		1	XP_023487142.1
GO:0006471	protein ADP-ribosylation	BP	0.450750267720496	0.742903219020817	1	681	2	2631	0		1	XP_023488446.1
GO:0004176	ATP-dependent peptidase activity	MF	0.450750267720496	0.742903219020817	1	681	2	2631	0		1	XP_023500279.1
GO:0042765	GPI-anchor transamidase complex	CC	0.450750267720496	0.742903219020817	1	681	2	2631	0		1	XP_023505026.1
GO:0005047	signal recognition particle binding	MF	0.450750267720496	0.742903219020817	1	681	2	2631	0		1	XP_023507755.1
GO:0030942	endoplasmic reticulum signal peptide binding	MF	0.450750267720496	0.742903219020817	1	681	2	2631	0		1	XP_023507755.1
GO:0004435	phosphatidylinositol phospholipase C activity	MF	0.450750267720496	0.742903219020817	1	681	2	2631	0		1	XP_023510066.1
GO:0006259	DNA metabolic process	BP	0.459546875008815	0.756400800873162	8	681	23	2631	0		8	NP_001157330.1 XP_001494771.1 XP_001499944.1 XP_001500404.3 XP_005610646.1 XP_014588352.2 XP_023482333.1 XP_023485610.1
GO:0031323	regulation of cellular metabolic process	BP	0.489980201731522	0.786746561027675	4	681	11	2631	0		4	XP_001488620.1 XP_001494771.1 XP_014595705.1 XP_023509211.1
GO:0048523	negative regulation of cellular process	BP	0.489980201731522	0.786746561027675	4	681	11	2631	0		4	XP_001488620.1 XP_001501800.3 XP_014595705.1 XP_023504511.1
GO:0060255	regulation of macromolecule metabolic process	BP	0.489980201731522	0.786746561027675	4	681	11	2631	0		4	XP_001488620.1 XP_001494771.1 XP_014595705.1 XP_023509211.1
GO:1901605	alpha-amino acid metabolic process	BP	0.489980201731522	0.786746561027675	4	681	11	2631	0		4	XP_001489285.4 XP_001499390.1 XP_023482160.1 XP_023495431.1
GO:0048522	positive regulation of cellular process	BP	0.489980201731522	0.786746561027675	4	681	11	2631	0		4	XP_001502092.1 XP_023498089.1 XP_023504511.1 XP_023509211.1
GO:0005634	nucleus	CC	0.501257504147004	0.803818339983484	29	681	99	2631	0		29	NP_001157330.1 XP_001488620.1 XP_001489493.1 XP_001494800.1 XP_001495241.1 XP_001498010.1 XP_001500880.1 XP_001502053.1 XP_001502072.1 XP_001503679.4 XP_001504339.1 XP_001505047.3 XP_001915145.1 XP_001915779.2 XP_001917975.1 XP_005597333.1 XP_005598438.1 XP_005606674.1 XP_014596045.1 XP_023475639.1 XP_023477334.1 XP_023482639.1 XP_023482727.1 XP_023484822.1 XP_023488715.1 XP_023491765.1 XP_023495…
GO:0009108	coenzyme biosynthetic process	BP	0.520664695467305	0.832796162454765	4	681	12	2631	0		4	XP_001499181.2 XP_001500773.1 XP_023474559.1 XP_023488826.1
GO:0042592	homeostatic process	BP	0.542609890572643	0.853651418754436	10	681	31	2631	1	XP_014585476.1	9	NP_001131081.1 XP_001500235.2 XP_023474461.1 XP_023480200.1 XP_023485520.1 XP_023486486.1 XP_023495672.1 XP_023503623.1 XP_023507538.1
GO:0005694	chromosome	CC	0.576871499227064	0.895035646154721	5	681	16	2631	0		5	XP_005606674.1 XP_023475639.1 XP_023482333.1 XP_023489563.1 XP_023503317.1
GO:0033043	regulation of organelle organization	BP	0.576871499227064	0.895035646154721	5	681	16	2631	0		5	XP_001490341.2 XP_001501800.3 XP_001502092.1 XP_001504339.1 XP_023498089.1
GO:0072594	establishment of protein localization to organelle	BP	0.576871499227064	0.895035646154721	5	681	16	2631	0		5	XP_001491075.1 XP_001492218.1 XP_023477334.1 XP_023496485.1 XP_023507755.1
GO:0006325	chromatin organization	BP	0.576871499227064	0.895035646154721	5	681	16	2631	0		5	XP_001498010.1 XP_005598438.1 XP_005606674.1 XP_023475639.1 XP_023484822.1
GO:0030286	dynein complex	CC	0.609189832109482	0.915621870697726	2	681	5	2631	0		2	XP_001491244.3 XP_005597565.1
GO:0051920	peroxiredoxin activity	MF	0.609189832109482	0.915621870697726	2	681	5	2631	0		2	XP_001496084.1 XP_005614097.2
GO:0005885	Arp2/3 protein complex	CC	0.609189832109482	0.915621870697726	2	681	5	2631	0		2	XP_001502092.1 XP_023498089.1
GO:0034314	Arp2/3 complex-mediated actin nucleation	BP	0.609189832109482	0.915621870697726	2	681	5	2631	0		2	XP_001502092.1 XP_023498089.1
GO:0010468	regulation of gene expression	BP	0.609189832109482	0.915621870697726	2	681	5	2631	0		2	XP_001488620.1 XP_023509211.1
GO:0044451	nucleoplasm part	CC	0.609189832109482	0.915621870697726	2	681	5	2631	0		2	XP_001498010.1 XP_001915145.1
GO:0098589	membrane region	CC	0.609189832109482	0.915621870697726	2	681	5	2631	0		2	XP_001503789.1 XP_014595705.1
GO:0032268	regulation of cellular protein metabolic process	BP	0.609189832109482	0.915621870697726	2	681	5	2631	0		2	XP_014595705.1 XP_023509211.1
GO:0006886	intracellular protein transport	BP	0.630886051656366	0.945949482988968	19	681	65	2631	0		19	NP_001296134.1 XP_001491075.1 XP_001491687.2 XP_001492218.1 XP_001501664.1 XP_001503596.2 XP_001503789.1 XP_001503974.3 XP_001914764.3 XP_005608237.2 XP_005608760.1 XP_023473563.1 XP_023477334.1 XP_023496485.1 XP_023500113.1 XP_023501795.1 XP_023502401.1 XP_023505947.1 XP_023507755.1
GO:0008080	N-acetyltransferase activity	MF	0.652467667913962	0.953077038945834	2	681	6	2631	0		2	XP_001493787.1 XP_005602030.1
GO:0030131	clathrin adaptor complex	CC	0.652467667913962	0.953077038945834	2	681	6	2631	0		2	XP_001503974.3 XP_023505947.1
GO:0006366	transcription from RNA polymerase II promoter	BP	0.652467667913962	0.953077038945834	2	681	6	2631	0		2	XP_001488620.1 XP_001498010.1
GO:0009451	RNA modification	BP	0.652467667913962	0.953077038945834	2	681	6	2631	0		2	XP_001503571.1 XP_023488715.1
GO:0005544	calcium-dependent phospholipid binding	MF	0.703257456439804	0.983455432911331	3	681	9	2631	0		3	XP_001492050.2 XP_001504073.2 XP_023492388.1
GO:0030118	clathrin coat	CC	0.703257456439804	0.983455432911331	3	681	9	2631	0		3	XP_001503789.1 XP_001503974.3 XP_023505947.1
GO:0034655	nucleobase-containing compound catabolic process	BP	0.703257456439804	0.983455432911331	3	681	9	2631	0		3	XP_001505148.1 XP_023482160.1 XP_023495431.1
GO:0016579	protein deubiquitination	BP	0.725128355197626	0.991930659256617	3	681	10	2631	0		3	NP_001288077.1 XP_001916281.1 XP_005598984.1
GO:0006413	translational initiation	BP	0.725128355197626	0.991930659256617	3	681	10	2631	0		3	XP_001501120.3 XP_014585521.2 XP_023493442.1
GO:0006364	rRNA processing	BP	0.725128355197626	0.991930659256617	3	681	10	2631	0		3	XP_001916698.2 XP_005596292.1 XP_005597333.1
GO:0005216	ion channel activity	MF	0.725128355197626	0.991930659256617	3	681	10	2631	0		3	XP_023472444.1 XP_023480498.1 XP_023485598.1
GO:0044431	Golgi apparatus part	CC	0.725128355197626	0.991930659256617	3	681	10	2631	0		3	XP_001503789.1 XP_001914764.3 XP_005608760.1
GO:0036459	thiol-dependent ubiquitinyl hydrolase activity	MF	0.75138679911404	0.997047871880824	4	681	13	2631	0		4	NP_001288077.1 XP_001916281.1 XP_005598984.1 XP_023488383.1
GO:0007017	microtubule-based process	BP	0.75138679911404	0.997047871880824	4	681	13	2631	0		4	XP_001490341.2 XP_001491244.3 XP_005597565.1 XP_023487997.1
GO:0034613	cellular protein localization	BP	0.757808769922491	1	20	681	71	2631	0		20	NP_001296134.1 XP_001491075.1 XP_001491687.2 XP_001492218.1 XP_001501664.1 XP_001503596.2 XP_001503789.1 XP_001503974.3 XP_001914764.3 XP_005608237.2 XP_005608760.1 XP_023473563.1 XP_023477334.1 XP_023487142.1 XP_023496485.1 XP_023500113.1 XP_023501795.1 XP_023502401.1 XP_023505947.1 XP_023507755.1
GO:0070647	protein modification by small protein conjugation or removal	BP	0.781819809339654	1	5	681	17	2631	0		5	NP_001288077.1 XP_001503487.2 XP_001916281.1 XP_005598984.1 XP_023475864.1
GO:0019899	enzyme binding	MF	0.892773399633717	1	7	681	24	2631	0		7	XP_001503596.2 XP_023477642.1 XP_023487279.1 XP_023495661.1 XP_023498200.1 XP_023501205.1 XP_023501795.1
GO:0044712	single-organism catabolic process	BP	0.989356095549941	1	7	681	25	2631	0		7	XP_001494563.2 XP_001504195.1 XP_023481813.1 XP_023482160.1 XP_023487978.1 XP_023495431.1 XP_023510066.1
GO:0018130	heterocycle biosynthetic process	BP	0.989671916031288	1	14	681	52	2631	0		14	NP_001191672.1 XP_001488620.1 XP_001492347.3 XP_001497971.1 XP_001498010.1 XP_001499181.2 XP_001500089.4 XP_001500773.1 XP_005597090.1 XP_023476940.1 XP_023479723.1 XP_023488826.1 XP_023498047.1 XP_023507739.1
GO:0043933	macromolecular complex subunit organization	BP	0.999999999999977	1	12	681	46	2631	0		12	XP_001498010.1 XP_001501586.1 XP_001501800.3 XP_001502092.1 XP_005598438.1 XP_005606674.1 XP_023475639.1 XP_023484406.1 XP_023484822.1 XP_023495561.1 XP_023498089.1 XP_023509211.1
GO:0072522	purine-containing compound biosynthetic process	BP	0.999999999999984	1	6	681	23	2631	0		6	NP_001191672.1 XP_001492347.3 XP_001497971.1 XP_005597090.1 XP_023476940.1 XP_023498047.1
GO:0043231	intracellular membrane-bounded organelle	CC	0.999999999999985	1	52	681	200	2631	0		52	NP_001157330.1 NP_001296134.1 XP_001488620.1 XP_001488679.1 XP_001489493.1 XP_001491687.2 XP_001493399.3 XP_001493825.4 XP_001494563.2 XP_001494800.1 XP_001495241.1 XP_001498010.1 XP_001500880.1 XP_001501664.1 XP_001502053.1 XP_001502072.1 XP_001503679.4 XP_001503789.1 XP_001504339.1 XP_001505047.3 XP_001914764.3 XP_001915145.1 XP_001915779.2 XP_001917975.1 XP_005597333.1 XP_005598438.1 XP_005601…
GO:0006732	coenzyme metabolic process	BP	0.99999999999999	1	7	681	26	2631	0		7	XP_001499181.2 XP_001500773.1 XP_001504195.1 XP_023474559.1 XP_023487978.1 XP_023488826.1 XP_023491582.1
GO:0019438	aromatic compound biosynthetic process	BP	0.999999999999992	1	13	681	50	2631	0		13	NP_001191672.1 XP_001488620.1 XP_001492347.3 XP_001497971.1 XP_001498010.1 XP_001499181.2 XP_001500773.1 XP_005597090.1 XP_023476940.1 XP_023479723.1 XP_023488826.1 XP_023498047.1 XP_023507739.1
GO:0034622	cellular macromolecular complex assembly	BP	0.999999999999995	1	10	681	37	2631	0		10	XP_001501586.1 XP_001501800.3 XP_001502092.1 XP_005598438.1 XP_005606674.1 XP_023475639.1 XP_023484406.1 XP_023484822.1 XP_023495561.1 XP_023498089.1
GO:1901362	organic cyclic compound biosynthetic process	BP	0.999999999999996	1	14	681	53	2631	0		14	NP_001191672.1 XP_001488620.1 XP_001492347.3 XP_001497971.1 XP_001498010.1 XP_001499181.2 XP_001500089.4 XP_001500773.1 XP_005597090.1 XP_023476940.1 XP_023479723.1 XP_023488826.1 XP_023498047.1 XP_023507739.1
GO:0030117	membrane coat	CC	0.999999999999999	1	6	681	22	2631	0		6	NP_001296134.1 XP_001503789.1 XP_001503974.3 XP_001914764.3 XP_023500113.1 XP_023505947.1
GO:0065008	regulation of biological quality	BP	0.999999999999999	1	14	681	54	2631	1	XP_014585476.1	13	NP_001131081.1 XP_001500235.2 XP_001501800.3 XP_001502092.1 XP_023474461.1 XP_023480200.1 XP_023485520.1 XP_023486486.1 XP_023487142.1 XP_023495672.1 XP_023498089.1 XP_023503623.1 XP_023507538.1
GO:0006165	nucleoside diphosphate phosphorylation	BP	1	1	4	681	15	2631	0		4	NP_001191672.1 XP_001504195.1 XP_005597090.1 XP_023487978.1
GO:0005742	mitochondrial outer membrane translocase complex	CC	1	1	1	681	3	2631	0		1	XP_001491687.2
GO:0004826	phenylalanine-tRNA ligase activity	MF	1	1	1	681	3	2631	0		1	XP_001495456.1
GO:0016805	dipeptidase activity	MF	1	1	1	681	3	2631	0		1	XP_001499496.2
GO:0004190	aspartic-type endopeptidase activity	MF	1	1	1	681	3	2631	0		1	XP_001499654.1
GO:0006260	DNA replication	BP	1	1	3	681	11	2631	0		3	XP_001494771.1 XP_001499944.1 XP_014588352.2
GO:0008299	isoprenoid biosynthetic process	BP	1	1	1	681	3	2631	0		1	XP_001501090.1
GO:0016597	amino acid binding	MF	1	1	1	681	3	2631	0		1	XP_001502475.1
GO:0030130	clathrin coat of trans-Golgi network vesicle	CC	1	1	1	681	3	2631	0		1	XP_001503789.1
GO:0030132	clathrin coat of coated pit	CC	1	1	1	681	3	2631	0		1	XP_001503789.1
GO:0004332	fructose-bisphosphate aldolase activity	MF	1	1	1	681	3	2631	0		1	XP_001504195.1
GO:0007186	G-protein coupled receptor signaling pathway	BP	1	1	4	681	15	2631	0		4	XP_003365157.1 XP_023476151.1 XP_023494588.1 XP_023507934.1
GO:0000786	nucleosome	CC	1	1	2	681	7	2631	0		2	XP_005606674.1 XP_023475639.1
GO:0016881	acid-amino acid ligase activity	MF	1	1	1	681	3	2631	0		1	XP_023475864.1
GO:0005890	sodium:potassium-exchanging ATPase complex	CC	1	1	1	681	3	2631	0		1	XP_023476803.1
GO:0006813	potassium ion transport	BP	1	1	1	681	3	2631	0		1	XP_023476803.1
GO:0006814	sodium ion transport	BP	1	1	1	681	3	2631	0		1	XP_023476803.1
GO:0006606	protein import into nucleus	BP	1	1	2	681	7	2631	0		2	XP_023477334.1 XP_023496485.1
GO:0006779	porphyrin-containing compound biosynthetic process	BP	1	1	1	681	3	2631	0		1	XP_023479723.1
GO:0006265	DNA topological change	BP	1	1	1	681	3	2631	0		1	XP_023482333.1
GO:0043248	proteasome assembly	BP	1	1	1	681	3	2631	0		1	XP_023484406.1
GO:0043087	regulation of GTPase activity	BP	1	1	1	681	3	2631	0		1	XP_023484633.1
GO:0003872	6-phosphofructokinase activity	MF	1	1	1	681	3	2631	0		1	XP_023487978.1
GO:0004616	phosphogluconate dehydrogenase (decarboxylating) activity	MF	1	1	1	681	3	2631	0		1	XP_023491582.1
GO:0005685	U1 snRNP	CC	1	1	1	681	3	2631	0		1	XP_023495561.1
GO:0006376	mRNA splice site selection	BP	1	1	1	681	3	2631	0		1	XP_023495561.1
GO:0004427	inorganic diphosphatase activity	MF	1	1	1	681	3	2631	0		1	XP_023499997.1
GO:0070008	serine-type exopeptidase activity	MF	1	1	1	681	3	2631	0		1	XP_023506633.1
GO:0016684	oxidoreductase activity, acting on peroxide as acceptor	MF	1	1	3	681	11	2631	1	NP_001108630.1	2	XP_001496084.1 XP_005614097.2
GO:0051493	regulation of cytoskeleton organization	BP	1	1	4	681	15	2631	0		4	XP_001490341.2 XP_001501800.3 XP_001502092.1 XP_023498089.1
GO:0051188	cofactor biosynthetic process	BP	1	1	5	681	19	2631	0		5	XP_001499181.2 XP_001500773.1 XP_023474559.1 XP_023479723.1 XP_023488826.1
GO:0032446	protein modification by small protein conjugation	BP	1	1	2	681	7	2631	0		2	XP_001503487.2 XP_023475864.1
GO:0030660	Golgi-associated vesicle membrane	CC	1	1	2	681	7	2631	0		2	XP_001503789.1 XP_001914764.3
GO:0051336	regulation of hydrolase activity	BP	1	1	2	681	7	2631	0		2	XP_014595705.1 XP_023484633.1

## Sheet: FA(10g).vs.NC.GO_Enrich.merge
GO_ID	GO_Term	GO_Class	Pvalue	AdjustedPv	x	n	y	N	Up	Up_Prot_names	Down	Down_Prot_names
GO:0006412	translation	BP	7.79203273002418e-31	9.56861619246969e-28	91	773	118	2631	0		91	NP_001075254.1 NP_001075354.1 NP_001137423.1 NP_001157337.1 NP_001157352.1 NP_001157362.1 NP_001296194.1 XP_001488103.3 XP_001488269.1 XP_001488980.1 XP_001489519.1 XP_001490073.1 XP_001490084.1 XP_001491171.2 XP_001491540.1 XP_001491926.1 XP_001492034.1 XP_001492092.1 XP_001492525.1 XP_001492609.1 XP_001492679.3 XP_001492778.1 XP_001494110.1 XP_001494147.1 XP_001494663.1 XP_001495456.1 XP_001496…
GO:0010467	gene expression	BP	3.10968753511971e-26	5.52600044954219e-24	109	773	165	2631	1	XP_005600030.1	108	NP_001075254.1 NP_001075354.1 NP_001137423.1 NP_001157299.1 NP_001157337.1 NP_001157352.1 NP_001157362.1 NP_001273787.1 NP_001296194.1 XP_001488103.3 XP_001488269.1 XP_001488980.1 XP_001489519.1 XP_001490073.1 XP_001490084.1 XP_001491171.2 XP_001491540.1 XP_001491541.1 XP_001491926.1 XP_001492034.1 XP_001492092.1 XP_001492525.1 XP_001492550.1 XP_001492609.1 XP_001492679.3 XP_001492778.1 XP_001494…
GO:0034645	cellular macromolecule biosynthetic process	BP	3.60000029286136e-26	5.52600044954219e-24	100	773	146	2631	0		100	NP_001075254.1 NP_001075354.1 NP_001137423.1 NP_001157337.1 NP_001157352.1 NP_001157362.1 NP_001296194.1 XP_001488103.3 XP_001488269.1 XP_001488980.1 XP_001489519.1 XP_001490073.1 XP_001490084.1 XP_001491171.2 XP_001491540.1 XP_001491541.1 XP_001491926.1 XP_001492034.1 XP_001492092.1 XP_001492525.1 XP_001492609.1 XP_001492679.3 XP_001492778.1 XP_001494110.1 XP_001494147.1 XP_001494663.1 XP_001494…
GO:0003735	structural constituent of ribosome	MF	7.78709477158461e-22	9.44011400413967e-20	62	773	79	2631	0		62	NP_001075354.1 NP_001137423.1 NP_001157337.1 NP_001157352.1 NP_001157362.1 NP_001296194.1 XP_001489519.1 XP_001490084.1 XP_001491540.1 XP_001491926.1 XP_001492034.1 XP_001492092.1 XP_001492525.1 XP_001492679.3 XP_001494110.1 XP_001494663.1 XP_001496413.1 XP_001496751.2 XP_001496779.2 XP_001496841.1 XP_001497114.1 XP_001497144.1 XP_001497211.1 XP_001498024.1 XP_001498092.1 XP_001498213.1 XP_001498…
GO:0005840	ribosome	CC	7.78709477158461e-22	9.44011400413967e-20	62	773	79	2631	0		62	NP_001075354.1 NP_001137423.1 NP_001157337.1 NP_001157352.1 NP_001157362.1 NP_001296194.1 XP_001489519.1 XP_001490084.1 XP_001491540.1 XP_001491926.1 XP_001492034.1 XP_001492092.1 XP_001492525.1 XP_001492679.3 XP_001494110.1 XP_001494663.1 XP_001496413.1 XP_001496751.2 XP_001496779.2 XP_001496841.1 XP_001497114.1 XP_001497144.1 XP_001497211.1 XP_001498024.1 XP_001498092.1 XP_001498213.1 XP_001498…
GO:0044271	cellular nitrogen compound biosynthetic process	BP	8.45612817960394e-22	9.44011400413967e-20	106	773	171	2631	1	XP_001496410.3	105	NP_001075254.1 NP_001075354.1 NP_001137423.1 NP_001157337.1 NP_001157352.1 NP_001157362.1 NP_001191672.1 NP_001296194.1 XP_001488103.3 XP_001488269.1 XP_001488980.1 XP_001489519.1 XP_001490073.1 XP_001490084.1 XP_001491171.2 XP_001491540.1 XP_001491541.1 XP_001491926.1 XP_001492034.1 XP_001492092.1 XP_001492347.3 XP_001492525.1 XP_001492609.1 XP_001492679.3 XP_001492778.1 XP_001492938.1 XP_001494…
GO:1901566	organonitrogen compound biosynthetic process	BP	7.95361876134566e-21	8.1392031991104e-19	102	773	165	2631	1	XP_001496410.3	101	NP_001075254.1 NP_001075354.1 NP_001137423.1 NP_001157337.1 NP_001157352.1 NP_001157362.1 NP_001191672.1 NP_001296194.1 XP_001488103.3 XP_001488269.1 XP_001488980.1 XP_001489519.1 XP_001490073.1 XP_001490084.1 XP_001491171.2 XP_001491540.1 XP_001491926.1 XP_001492034.1 XP_001492092.1 XP_001492347.3 XP_001492525.1 XP_001492609.1 XP_001492679.3 XP_001492778.1 XP_001494110.1 XP_001494147.1 XP_001494…
GO:0030529	intracellular ribonucleoprotein complex	CC	1.08969231250186e-19	9.55815828394487e-18	65	773	89	2631	0		65	NP_001075354.1 NP_001137423.1 NP_001157337.1 NP_001157352.1 NP_001157362.1 NP_001296194.1 XP_001489519.1 XP_001490084.1 XP_001491540.1 XP_001491926.1 XP_001492034.1 XP_001492092.1 XP_001492218.1 XP_001492525.1 XP_001492679.3 XP_001494110.1 XP_001494663.1 XP_001496413.1 XP_001496751.2 XP_001496779.2 XP_001496841.1 XP_001497114.1 XP_001497144.1 XP_001497211.1 XP_001498024.1 XP_001498092.1 XP_001498…
GO:0034641	cellular nitrogen compound metabolic process	BP	7.96261339200397e-19	6.51872616358725e-17	147	773	281	2631	2	XP_001496410.3 XP_005600030.1	145	NP_001075254.1 NP_001075354.1 NP_001098786.1 NP_001137423.1 NP_001157299.1 NP_001157330.1 NP_001157337.1 NP_001157352.1 NP_001157362.1 NP_001191672.1 NP_001244014.1 NP_001273787.1 NP_001296194.1 XP_001488103.3 XP_001488269.1 XP_001488980.1 XP_001489519.1 XP_001490073.1 XP_001490084.1 XP_001491171.2 XP_001491540.1 XP_001491541.1 XP_001491926.1 XP_001492034.1 XP_001492092.1 XP_001492347.3 XP_001492…
GO:0044260	cellular macromolecule metabolic process	BP	7.09994151923655e-17	5.44920511601405e-15	184	773	389	2631	2	XP_005600030.1 XP_023501395.1	182	NP_001075254.1 NP_001075354.1 NP_001093231.1 NP_001137272.1 NP_001137423.1 NP_001157299.1 NP_001157330.1 NP_001157337.1 NP_001157352.1 NP_001157362.1 NP_001244014.1 NP_001270003.1 NP_001273787.1 NP_001288077.1 NP_001288176.1 NP_001296194.1 XP_001488103.3 XP_001488269.1 XP_001488669.1 XP_001488980.1 XP_001489121.3 XP_001489519.1 XP_001490073.1 XP_001490084.1 XP_001491171.2 XP_001491320.1 XP_001491…
GO:0044267	cellular protein metabolic process	BP	4.74794400867934e-16	3.42969131921072e-14	155	773	316	2631	1	XP_023501395.1	154	NP_001075254.1 NP_001075354.1 NP_001093231.1 NP_001137272.1 NP_001137423.1 NP_001157337.1 NP_001157352.1 NP_001157362.1 NP_001270003.1 NP_001288077.1 NP_001288176.1 NP_001296194.1 XP_001488103.3 XP_001488269.1 XP_001488669.1 XP_001488980.1 XP_001489121.3 XP_001489519.1 XP_001490073.1 XP_001490084.1 XP_001491171.2 XP_001491320.1 XP_001491540.1 XP_001491926.1 XP_001492034.1 XP_001492092.1 XP_001492…
GO:0044249	cellular biosynthetic process	BP	6.30217037599049e-16	4.07319222195596e-14	115	773	214	2631	1	XP_001496410.3	114	NP_001075254.1 NP_001075354.1 NP_001137423.1 NP_001157337.1 NP_001157352.1 NP_001157362.1 NP_001191672.1 NP_001296194.1 XP_001488103.3 XP_001488269.1 XP_001488980.1 XP_001489519.1 XP_001490073.1 XP_001490084.1 XP_001491171.2 XP_001491540.1 XP_001491541.1 XP_001491926.1 XP_001492034.1 XP_001492092.1 XP_001492347.3 XP_001492525.1 XP_001492609.1 XP_001492679.3 XP_001492778.1 XP_001492938.1 XP_001494…
GO:1901576	organic substance biosynthetic process	BP	6.30217037599049e-16	4.07319222195596e-14	115	773	214	2631	1	XP_001496410.3	114	NP_001075254.1 NP_001075354.1 NP_001137423.1 NP_001157337.1 NP_001157352.1 NP_001157362.1 NP_001191672.1 NP_001296194.1 XP_001488103.3 XP_001488269.1 XP_001488980.1 XP_001489519.1 XP_001490073.1 XP_001490084.1 XP_001491171.2 XP_001491540.1 XP_001491541.1 XP_001491926.1 XP_001492034.1 XP_001492092.1 XP_001492347.3 XP_001492525.1 XP_001492609.1 XP_001492679.3 XP_001492778.1 XP_001492938.1 XP_001494…
GO:0006807	nitrogen compound metabolic process	BP	3.97776486837719e-15	2.4423476291836e-13	150	773	308	2631	2	XP_001496410.3 XP_005600030.1	148	NP_001075254.1 NP_001075354.1 NP_001098786.1 NP_001137423.1 NP_001157299.1 NP_001157330.1 NP_001157337.1 NP_001157352.1 NP_001157362.1 NP_001191672.1 NP_001244014.1 NP_001273787.1 NP_001296194.1 XP_001488103.3 XP_001488269.1 XP_001488980.1 XP_001489519.1 XP_001490073.1 XP_001490084.1 XP_001491171.2 XP_001491540.1 XP_001491541.1 XP_001491926.1 XP_001492034.1 XP_001492092.1 XP_001492347.3 XP_001492…
GO:1901564	organonitrogen compound metabolic process	BP	2.03352977657782e-14	1.18913074554169e-12	115	773	221	2631	1	XP_001496410.3	114	NP_001075254.1 NP_001075354.1 NP_001098786.1 NP_001137423.1 NP_001157337.1 NP_001157352.1 NP_001157362.1 NP_001191672.1 NP_001296194.1 XP_001488103.3 XP_001488269.1 XP_001488980.1 XP_001489519.1 XP_001490073.1 XP_001490084.1 XP_001491171.2 XP_001491540.1 XP_001491926.1 XP_001492034.1 XP_001492092.1 XP_001492347.3 XP_001492525.1 XP_001492609.1 XP_001492679.3 XP_001492778.1 XP_001494110.1 XP_001494…
GO:0032991	macromolecular complex	CC	2.29432792864573e-13	1.2806521347168e-11	128	773	260	2631	1	XP_001502426.1	127	NP_001075354.1 NP_001137423.1 NP_001157337.1 NP_001157352.1 NP_001157362.1 NP_001270003.1 NP_001296194.1 NP_001296199.1 XP_001488579.1 XP_001489121.3 XP_001489519.1 XP_001490084.1 XP_001490652.1 XP_001491244.3 XP_001491320.1 XP_001491540.1 XP_001491541.1 XP_001491687.2 XP_001491926.1 XP_001492034.1 XP_001492092.1 XP_001492218.1 XP_001492367.3 XP_001492394.1 XP_001492525.1 XP_001492550.1 XP_001492…
GO:0009058	biosynthetic process	BP	3.28807734127027e-13	1.75554738046952e-11	120	773	240	2631	1	XP_001496410.3	119	NP_001075254.1 NP_001075354.1 NP_001137423.1 NP_001157337.1 NP_001157352.1 NP_001157362.1 NP_001191672.1 NP_001296194.1 XP_001488103.3 XP_001488269.1 XP_001488980.1 XP_001489519.1 XP_001490073.1 XP_001490084.1 XP_001491171.2 XP_001491540.1 XP_001491541.1 XP_001491926.1 XP_001492034.1 XP_001492092.1 XP_001492347.3 XP_001492525.1 XP_001492609.1 XP_001492679.3 XP_001492778.1 XP_001492938.1 XP_001494…
GO:0003723	RNA binding	MF	3.63610258594975e-13	1.86047248981096e-11	61	773	97	2631	1	XP_005600030.1	60	NP_001075254.1 NP_001075354.1 NP_001157422.1 NP_001243850.1 NP_001296114.1 NP_001296136.1 XP_001488074.1 XP_001490874.1 XP_001492218.1 XP_001492678.4 XP_001492778.1 XP_001494894.2 XP_001495456.1 XP_001497114.1 XP_001498024.1 XP_001498213.1 XP_001498274.1 XP_001499818.1 XP_001500383.2 XP_001500495.1 XP_001500732.1 XP_001501120.3 XP_001501256.1 XP_001503035.1 XP_001503500.2 XP_001503633.1 XP_001914…
GO:0003676	nucleic acid binding	MF	3.9607386867866e-13	1.94551484294958e-11	158	773	342	2631	1	XP_005600030.1	157	NP_001075254.1 NP_001075354.1 NP_001157330.1 NP_001157422.1 NP_001157445.1 NP_001165217.1 NP_001229438.1 NP_001243850.1 NP_001295298.1 NP_001296114.1 NP_001296136.1 NP_001296167.1 XP_001488074.1 XP_001488269.1 XP_001489151.2 XP_001489458.1 XP_001490069.1 XP_001490073.1 XP_001490874.1 XP_001492097.3 XP_001492218.1 XP_001492550.1 XP_001492609.1 XP_001492678.4 XP_001492762.1 XP_001492778.1 XP_001494…
GO:0005198	structural molecule activity	MF	2.09369140700776e-11	9.88866556848281e-10	78	773	143	2631	1	XP_005607746.1	77	NP_001075354.1 NP_001137423.1 NP_001157337.1 NP_001157352.1 NP_001157362.1 NP_001296194.1 NP_001333088.1 NP_001333122.1 NP_001333150.1 XP_001488579.1 XP_001489519.1 XP_001490084.1 XP_001491540.1 XP_001491926.1 XP_001492034.1 XP_001492092.1 XP_001492525.1 XP_001492679.3 XP_001494110.1 XP_001494663.1 XP_001496413.1 XP_001496751.2 XP_001496779.2 XP_001496841.1 XP_001497114.1 XP_001497144.1 XP_001497…
GO:0019538	protein metabolic process	BP	4.97824376982226e-11	2.26417901827471e-09	164	773	374	2631	4	XP_001490892.4 XP_023492115.1 XP_023500056.1 XP_023501395.1	160	NP_001075254.1 NP_001075354.1 NP_001093231.1 NP_001137272.1 NP_001137423.1 NP_001157337.1 NP_001157352.1 NP_001157362.1 NP_001270003.1 NP_001288077.1 NP_001288176.1 NP_001296194.1 XP_001488103.3 XP_001488269.1 XP_001488669.1 XP_001488980.1 XP_001489121.3 XP_001489519.1 XP_001490073.1 XP_001490084.1 XP_001491171.2 XP_001491320.1 XP_001491540.1 XP_001491926.1 XP_001492034.1 XP_001492092.1 XP_001492…
GO:0043170	macromolecule metabolic process	BP	6.30343812278941e-11	2.76450786242336e-09	194	773	461	2631	6	XP_001490892.4 XP_001502503.1 XP_005600030.1 XP_023492115.1 XP_023500056.1 XP_023501395.1	188	NP_001075254.1 NP_001075354.1 NP_001093231.1 NP_001137272.1 NP_001137423.1 NP_001157299.1 NP_001157330.1 NP_001157337.1 NP_001157352.1 NP_001157362.1 NP_001244014.1 NP_001270003.1 NP_001273787.1 NP_001288077.1 NP_001288176.1 NP_001296194.1 XP_001488103.3 XP_001488269.1 XP_001488669.1 XP_001488980.1 XP_001489121.3 XP_001489519.1 XP_001490073.1 XP_001490084.1 XP_001491171.2 XP_001491320.1 XP_001491…
GO:0044237	cellular metabolic process	BP	3.57645829030628e-10	1.5144450967228e-08	218	773	539	2631	3	XP_001496410.3 XP_005600030.1 XP_023501395.1	215	NP_001075254.1 NP_001075354.1 NP_001093231.1 NP_001098786.1 NP_001137272.1 NP_001137423.1 NP_001157299.1 NP_001157330.1 NP_001157337.1 NP_001157352.1 NP_001157362.1 NP_001191672.1 NP_001244014.1 NP_001270003.1 NP_001273787.1 NP_001288077.1 NP_001288176.1 NP_001296194.1 XP_001488103.3 XP_001488269.1 XP_001488669.1 XP_001488980.1 XP_001489121.3 XP_001489283.1 XP_001489519.1 XP_001490073.1 XP_001490…
GO:0043232	intracellular non-membrane-bounded organelle	CC	7.5685754264281e-10	2.99813245924313e-08	92	773	186	2631	1	XP_005607746.1	91	NP_001075354.1 NP_001137423.1 NP_001157337.1 NP_001157352.1 NP_001157362.1 NP_001296194.1 NP_001296199.1 NP_001333088.1 NP_001333122.1 NP_001333150.1 XP_001489519.1 XP_001490084.1 XP_001491244.3 XP_001491540.1 XP_001491926.1 XP_001492034.1 XP_001492092.1 XP_001492525.1 XP_001492679.3 XP_001494110.1 XP_001494663.1 XP_001496413.1 XP_001496751.2 XP_001496779.2 XP_001496841.1 XP_001497114.1 XP_001497…
GO:0044238	primary metabolic process	BP	1.90528758281287e-09	7.31154109904438e-08	235	773	598	2631	6	XP_001490892.4 XP_001502426.1 XP_005600030.1 XP_023492115.1 XP_023500056.1 XP_023501395.1	229	NP_001075254.1 NP_001075354.1 NP_001093231.1 NP_001098786.1 NP_001137272.1 NP_001137423.1 NP_001157299.1 NP_001157330.1 NP_001157337.1 NP_001157352.1 NP_001157362.1 NP_001191672.1 NP_001244014.1 NP_001270003.1 NP_001273787.1 NP_001288077.1 NP_001288176.1 NP_001296194.1 XP_001488103.3 XP_001488269.1 XP_001488669.1 XP_001488980.1 XP_001489121.3 XP_001489283.1 XP_001489519.1 XP_001490073.1 XP_001490…
GO:0005622	intracellular	CC	5.12486281893648e-08	1.90707016413757e-06	197	773	499	2631	1	XP_005607746.1	196	NP_001075354.1 NP_001137423.1 NP_001157330.1 NP_001157337.1 NP_001157352.1 NP_001157362.1 NP_001239505.1 NP_001270003.1 NP_001296194.1 NP_001296199.1 NP_001296239.1 NP_001333088.1 NP_001333122.1 NP_001333150.1 XP_001488074.1 XP_001488579.1 XP_001488980.1 XP_001489121.3 XP_001489493.1 XP_001489519.1 XP_001490084.1 XP_001490584.1 XP_001490652.1 XP_001491244.3 XP_001491320.1 XP_001491540.1 XP_001491…
GO:0097159	organic cyclic compound binding	MF	1.61548932026412e-07	5.50718437615162e-06	272	773	737	2631	4	XP_003364636.1 XP_005600030.1 XP_005607755.1 XP_023484448.1	268	NP_001075250.1 NP_001075254.1 NP_001075354.1 NP_001075407.1 NP_001137272.1 NP_001157330.1 NP_001157422.1 NP_001157427.1 NP_001157445.1 NP_001165217.1 NP_001229438.1 NP_001243850.1 NP_001288176.1 NP_001295239.1 NP_001295298.1 NP_001295875.1 NP_001296114.1 NP_001296126.1 NP_001296136.1 NP_001296167.1 NP_001296338.1 XP_001488074.1 XP_001488103.3 XP_001488151.1 XP_001488269.1 XP_001488416.1 XP_001488…
GO:1901363	heterocyclic compound binding	MF	1.61548932026412e-07	5.50718437615162e-06	272	773	737	2631	4	XP_003364636.1 XP_005600030.1 XP_005607755.1 XP_023484448.1	268	NP_001075250.1 NP_001075254.1 NP_001075354.1 NP_001075407.1 NP_001137272.1 NP_001157330.1 NP_001157422.1 NP_001157427.1 NP_001157445.1 NP_001165217.1 NP_001229438.1 NP_001243850.1 NP_001288176.1 NP_001295239.1 NP_001295298.1 NP_001295875.1 NP_001296114.1 NP_001296126.1 NP_001296136.1 NP_001296167.1 NP_001296338.1 XP_001488074.1 XP_001488103.3 XP_001488151.1 XP_001488269.1 XP_001488416.1 XP_001488…
GO:0044464	cell part	CC	1.65933079737467e-07	5.50718437615162e-06	200	773	514	2631	1	XP_005607746.1	199	NP_001075354.1 NP_001137423.1 NP_001157330.1 NP_001157337.1 NP_001157352.1 NP_001157362.1 NP_001239505.1 NP_001270003.1 NP_001296194.1 NP_001296199.1 NP_001296239.1 NP_001333088.1 NP_001333122.1 NP_001333150.1 XP_001488074.1 XP_001488579.1 XP_001488980.1 XP_001489121.3 XP_001489493.1 XP_001489519.1 XP_001490084.1 XP_001490584.1 XP_001490652.1 XP_001491244.3 XP_001491320.1 XP_001491540.1 XP_001491…
GO:0006418	tRNA aminoacylation for protein translation	BP	2.86396994091339e-07	9.2551449669517e-06	20	773	26	2631	0		20	XP_001488103.3 XP_001488269.1 XP_001488980.1 XP_001490073.1 XP_001491171.2 XP_001492609.1 XP_001494147.1 XP_001495456.1 XP_001498225.2 XP_001498346.1 XP_001500886.2 XP_001501062.4 XP_001501628.1 XP_001503321.1 XP_001503963.1 XP_001504203.1 XP_014594621.2 XP_023480399.1 XP_023489957.1 XP_023497014.1
GO:0071704	organic substance metabolic process	BP	3.4277022394424e-07	1.0792867564193e-05	239	773	638	2631	8	XP_001490892.4 XP_001496410.3 XP_001502426.1 XP_001502503.1 XP_005600030.1 XP_023492115.1 XP_023500056.1 XP_023501395.1	231	NP_001075254.1 NP_001075354.1 NP_001093231.1 NP_001098786.1 NP_001137272.1 NP_001137423.1 NP_001157299.1 NP_001157330.1 NP_001157337.1 NP_001157352.1 NP_001157362.1 NP_001191672.1 NP_001244014.1 NP_001270003.1 NP_001273787.1 NP_001288077.1 NP_001288176.1 NP_001296194.1 XP_001488103.3 XP_001488269.1 XP_001488669.1 XP_001488980.1 XP_001489121.3 XP_001489283.1 XP_001489519.1 XP_001490073.1 XP_001490…
GO:0000502	proteasome complex	CC	5.35266108686345e-07	1.57214117730294e-05	16	773	19	2631	0		16	NP_001270003.1 XP_001489121.3 XP_001490652.1 XP_001491320.1 XP_001492367.3 XP_001494538.3 XP_001495250.1 XP_001499422.1 XP_001502170.1 XP_001503726.1 XP_001504993.1 XP_001918089.1 XP_001918105.3 XP_003362596.1 XP_023478718.1 XP_023482627.1
GO:0030163	protein catabolic process	BP	8.86748001014486e-07	2.40125880391054e-05	22	773	31	2631	0		22	NP_001270003.1 XP_001488669.1 XP_001489121.3 XP_001491320.1 XP_001492367.3 XP_001493068.2 XP_001494538.3 XP_001495250.1 XP_001499422.1 XP_001502170.1 XP_001503726.1 XP_001504454.1 XP_001504993.1 XP_001918089.1 XP_001918105.3 XP_003365917.4 XP_023477642.1 XP_023482627.1 XP_023485610.1 XP_023488383.1 XP_023495661.1 XP_023498200.1
GO:0016070	RNA metabolic process	BP	1.63949752302652e-06	4.28362331548205e-05	42	773	77	2631	1	XP_005600030.1	41	NP_001157299.1 NP_001273787.1 XP_001488103.3 XP_001488269.1 XP_001488980.1 XP_001490073.1 XP_001491171.2 XP_001491541.1 XP_001492550.1 XP_001492609.1 XP_001494147.1 XP_001495456.1 XP_001498010.1 XP_001498225.2 XP_001498274.1 XP_001498346.1 XP_001500886.2 XP_001501062.4 XP_001501628.1 XP_001502831.1 XP_001503321.1 XP_001503571.1 XP_001503963.1 XP_001504203.1 XP_001505148.1 XP_001914926.1 XP_001915…
GO:0009057	macromolecule catabolic process	BP	2.12632813377371e-06	5.43985614223774e-05	23	773	34	2631	0		23	NP_001270003.1 XP_001488669.1 XP_001489121.3 XP_001491320.1 XP_001492367.3 XP_001493068.2 XP_001494538.3 XP_001495250.1 XP_001499422.1 XP_001502170.1 XP_001503726.1 XP_001504454.1 XP_001504993.1 XP_001505148.1 XP_001918089.1 XP_001918105.3 XP_003365917.4 XP_023477642.1 XP_023482627.1 XP_023485610.1 XP_023488383.1 XP_023495661.1 XP_023498200.1
GO:0090304	nucleic acid metabolic process	BP	2.27600441654207e-06	5.56717439183108e-05	51	773	100	2631	1	XP_005600030.1	50	NP_001157299.1 NP_001157330.1 NP_001244014.1 NP_001273787.1 XP_001488103.3 XP_001488269.1 XP_001488980.1 XP_001490073.1 XP_001491171.2 XP_001491541.1 XP_001492550.1 XP_001492609.1 XP_001494147.1 XP_001494771.1 XP_001495456.1 XP_001498010.1 XP_001498225.2 XP_001498274.1 XP_001498346.1 XP_001499936.1 XP_001500404.3 XP_001500886.2 XP_001501062.4 XP_001501628.1 XP_001502831.1 XP_001503321.1 XP_001503…
GO:0044265	cellular macromolecule catabolic process	BP	2.31210011387121e-06	5.56717439183108e-05	22	773	32	2631	0		22	NP_001270003.1 XP_001488669.1 XP_001489121.3 XP_001491320.1 XP_001492367.3 XP_001493068.2 XP_001494538.3 XP_001495250.1 XP_001499422.1 XP_001502170.1 XP_001503726.1 XP_001504454.1 XP_001504993.1 XP_001505148.1 XP_001918089.1 XP_003365917.4 XP_023477642.1 XP_023482627.1 XP_023485610.1 XP_023488383.1 XP_023495661.1 XP_023498200.1
GO:0006399	tRNA metabolic process	BP	2.31210011387121e-06	5.56717439183108e-05	22	773	32	2631	0		22	XP_001488103.3 XP_001488269.1 XP_001488980.1 XP_001490073.1 XP_001491171.2 XP_001492609.1 XP_001494147.1 XP_001495456.1 XP_001498225.2 XP_001498346.1 XP_001500886.2 XP_001501062.4 XP_001501628.1 XP_001502831.1 XP_001503321.1 XP_001503963.1 XP_001504203.1 XP_005596292.1 XP_014594621.2 XP_023480399.1 XP_023489957.1 XP_023497014.1
GO:0051603	proteolysis involved in cellular protein catabolic process	BP	2.46694907494659e-06	5.64110528309733e-05	21	773	30	2631	0		21	NP_001270003.1 XP_001488669.1 XP_001489121.3 XP_001491320.1 XP_001492367.3 XP_001493068.2 XP_001494538.3 XP_001495250.1 XP_001499422.1 XP_001502170.1 XP_001503726.1 XP_001504454.1 XP_001504993.1 XP_001918089.1 XP_003365917.4 XP_023477642.1 XP_023482627.1 XP_023485610.1 XP_023488383.1 XP_023495661.1 XP_023498200.1
GO:0004812	aminoacyl-tRNA ligase activity	MF	2.57249100857859e-06	5.64110528309733e-05	20	773	28	2631	0		20	XP_001488103.3 XP_001488269.1 XP_001488980.1 XP_001490073.1 XP_001491171.2 XP_001492609.1 XP_001494147.1 XP_001495456.1 XP_001498225.2 XP_001498346.1 XP_001500886.2 XP_001501062.4 XP_001501628.1 XP_001503321.1 XP_001503963.1 XP_001504203.1 XP_014594621.2 XP_023480399.1 XP_023489957.1 XP_023497014.1
GO:0044424	intracellular part	CC	2.62876403975904e-06	5.66337235232298e-05	178	773	462	2631	1	XP_005607746.1	177	NP_001075354.1 NP_001137423.1 NP_001157330.1 NP_001157337.1 NP_001157352.1 NP_001157362.1 NP_001270003.1 NP_001296194.1 NP_001296199.1 NP_001296239.1 NP_001333088.1 NP_001333122.1 NP_001333150.1 XP_001488579.1 XP_001488980.1 XP_001489121.3 XP_001489493.1 XP_001489519.1 XP_001490084.1 XP_001490652.1 XP_001491244.3 XP_001491320.1 XP_001491540.1 XP_001491541.1 XP_001491687.2 XP_001491926.1 XP_001492…
GO:0009987	cellular process	BP	4.90459792652453e-06	0.000103842176789175	289	773	814	2631	7	NP_001093883.1 XP_001496410.3 XP_001498590.1 XP_003364636.1 XP_005600030.1 XP_023499287.1 XP_023501395.1	282	NP_001075254.1 NP_001075282.1 NP_001075354.1 NP_001075407.1 NP_001093231.1 NP_001098786.1 NP_001131081.1 NP_001137272.1 NP_001137423.1 NP_001157299.1 NP_001157330.1 NP_001157337.1 NP_001157352.1 NP_001157362.1 NP_001157427.1 NP_001191672.1 NP_001244014.1 NP_001270003.1 NP_001273787.1 NP_001288077.1 NP_001288176.1 NP_001295875.1 NP_001296194.1 NP_001296199.1 NP_001296337.1 NP_001296338.1 XP_001488…
GO:0044444	cytoplasmic part	CC	5.36289328541111e-06	0.000111620897533641	86	773	196	2631	0		86	NP_001075354.1 NP_001137423.1 NP_001157337.1 NP_001157352.1 NP_001157362.1 NP_001296194.1 NP_001296239.1 XP_001488579.1 XP_001489519.1 XP_001490084.1 XP_001491540.1 XP_001491687.2 XP_001491926.1 XP_001492034.1 XP_001492092.1 XP_001492218.1 XP_001492394.1 XP_001492525.1 XP_001492679.3 XP_001493825.4 XP_001494110.1 XP_001494663.1 XP_001496413.1 XP_001496751.2 XP_001496779.2 XP_001496841.1 XP_001497…
GO:0034660	ncRNA metabolic process	BP	8.23301765935348e-06	0.000157971026338845	25	773	40	2631	0		25	XP_001488103.3 XP_001488269.1 XP_001488980.1 XP_001490073.1 XP_001491171.2 XP_001492609.1 XP_001494147.1 XP_001495456.1 XP_001498225.2 XP_001498346.1 XP_001500886.2 XP_001501062.4 XP_001501628.1 XP_001502831.1 XP_001503321.1 XP_001503963.1 XP_001504203.1 XP_005596292.1 XP_005597333.1 XP_014591894.2 XP_014594621.2 XP_023480399.1 XP_023489957.1 XP_023497014.1 XP_023505017.1
GO:0005737	cytoplasm	CC	1.12233566262362e-05	0.000212035106723355	103	773	247	2631	0		103	NP_001075354.1 NP_001137423.1 NP_001157337.1 NP_001157352.1 NP_001157362.1 NP_001296194.1 NP_001296239.1 XP_001488579.1 XP_001488980.1 XP_001489519.1 XP_001490084.1 XP_001491540.1 XP_001491687.2 XP_001491926.1 XP_001492034.1 XP_001492092.1 XP_001492218.1 XP_001492394.1 XP_001492525.1 XP_001492679.3 XP_001492938.1 XP_001493825.4 XP_001494110.1 XP_001494663.1 XP_001496413.1 XP_001496751.2 XP_001496…
GO:0044248	cellular catabolic process	BP	1.16865146459209e-05	0.000217439999775619	27	773	45	2631	0		27	NP_001270003.1 XP_001488669.1 XP_001489121.3 XP_001491320.1 XP_001492367.3 XP_001493068.2 XP_001494538.3 XP_001495250.1 XP_001499422.1 XP_001502170.1 XP_001503726.1 XP_001504454.1 XP_001504993.1 XP_001505148.1 XP_001918089.1 XP_003365917.4 XP_005597449.1 XP_005610407.1 XP_023477642.1 XP_023481813.1 XP_023482160.1 XP_023482627.1 XP_023485610.1 XP_023488383.1 XP_023495431.1 XP_023495661.1 XP_023498…
GO:0006511	ubiquitin-dependent protein catabolic process	BP	2.1638201806995e-05	0.000385097272738983	16	773	22	2631	0		16	NP_001270003.1 XP_001488669.1 XP_001489121.3 XP_001491320.1 XP_001493068.2 XP_001495250.1 XP_001504454.1 XP_001504993.1 XP_001918089.1 XP_003365917.4 XP_023477642.1 XP_023482627.1 XP_023485610.1 XP_023488383.1 XP_023495661.1 XP_023498200.1
GO:0006520	cellular amino acid metabolic process	BP	2.36812554121352e-05	0.000415436880658601	23	773	37	2631	0		23	XP_001488103.3 XP_001488269.1 XP_001488980.1 XP_001490073.1 XP_001491171.2 XP_001492609.1 XP_001494147.1 XP_001495456.1 XP_001495890.1 XP_001498225.2 XP_001498346.1 XP_001500886.2 XP_001501062.4 XP_001501628.1 XP_001503321.1 XP_001503963.1 XP_001504203.1 XP_014594621.2 XP_023480399.1 XP_023481813.1 XP_023489957.1 XP_023497014.1 XP_023504397.1
GO:0016874	ligase activity	MF	5.93401243372604e-05	0.00102633341811487	28	773	50	2631	0		28	NP_001273787.1 XP_001488103.3 XP_001488269.1 XP_001488980.1 XP_001490073.1 XP_001491171.2 XP_001492609.1 XP_001494147.1 XP_001495456.1 XP_001498225.2 XP_001498346.1 XP_001500886.2 XP_001501062.4 XP_001501628.1 XP_001503321.1 XP_001503963.1 XP_001504203.1 XP_014594621.2 XP_023475864.1 XP_023476940.1 XP_023480399.1 XP_023488159.1 XP_023488826.1 XP_023489912.1 XP_023489957.1 XP_023497014.1 XP_023505…
GO:0004298	threonine-type endopeptidase activity	MF	6.95662478679268e-05	0.00115442368083533	12	773	15	2631	0		12	NP_001270003.1 XP_001489121.3 XP_001491320.1 XP_001492367.3 XP_001494538.3 XP_001495250.1 XP_001499422.1 XP_001502170.1 XP_001503726.1 XP_001504993.1 XP_001918089.1 XP_023482627.1
GO:0005839	proteasome core complex	CC	6.95662478679268e-05	0.00115442368083533	12	773	15	2631	0		12	NP_001270003.1 XP_001489121.3 XP_001491320.1 XP_001492367.3 XP_001494538.3 XP_001495250.1 XP_001499422.1 XP_001502170.1 XP_001503726.1 XP_001504993.1 XP_001918089.1 XP_023482627.1
GO:0006139	nucleobase-containing compound metabolic process	BP	0.000111222308898858	0.00182107993770397	73	773	171	2631	1	XP_005600030.1	72	NP_001098786.1 NP_001157299.1 NP_001157330.1 NP_001191672.1 NP_001244014.1 NP_001273787.1 XP_001488103.3 XP_001488269.1 XP_001488980.1 XP_001490073.1 XP_001491171.2 XP_001491541.1 XP_001492347.3 XP_001492550.1 XP_001492609.1 XP_001492938.1 XP_001494147.1 XP_001494771.1 XP_001495456.1 XP_001496041.1 XP_001498010.1 XP_001498225.2 XP_001498274.1 XP_001498346.1 XP_001499936.1 XP_001500089.4 XP_001500…
GO:0046483	heterocycle metabolic process	BP	0.000320619311982324	0.00492150643892867	76	773	184	2631	2	XP_001496410.3 XP_005600030.1	74	NP_001098786.1 NP_001157299.1 NP_001157330.1 NP_001191672.1 NP_001244014.1 NP_001273787.1 XP_001488103.3 XP_001488269.1 XP_001488980.1 XP_001490073.1 XP_001491171.2 XP_001491541.1 XP_001492347.3 XP_001492550.1 XP_001492609.1 XP_001492938.1 XP_001494147.1 XP_001494771.1 XP_001495456.1 XP_001496041.1 XP_001498010.1 XP_001498225.2 XP_001498274.1 XP_001498346.1 XP_001499936.1 XP_001500089.4 XP_001500…
GO:0009056	catabolic process	BP	0.000333576673591815	0.00505718710087345	33	773	66	2631	0		33	NP_001270003.1 XP_001488669.1 XP_001489121.3 XP_001491320.1 XP_001492367.3 XP_001493068.2 XP_001494538.3 XP_001495250.1 XP_001498178.2 XP_001499422.1 XP_001502170.1 XP_001503726.1 XP_001504195.1 XP_001504454.1 XP_001504993.1 XP_001505148.1 XP_001918089.1 XP_001918105.3 XP_003365917.4 XP_005597449.1 XP_005610407.1 XP_023477642.1 XP_023481813.1 XP_023482160.1 XP_023482627.1 XP_023485610.1 XP_023486…
GO:0008135	translation factor activity, RNA binding	MF	0.000470917901910125	0.00705228272616627	13	773	19	2631	0		13	NP_001075254.1 XP_001492778.1 XP_001499818.1 XP_001500495.1 XP_001501120.3 XP_001501256.1 XP_005613401.2 XP_014585521.2 XP_023474313.1 XP_023478255.1 XP_023484226.1 XP_023493442.1 XP_023509211.1
GO:0006725	cellular aromatic compound metabolic process	BP	0.000497702386223818	0.00736359675039577	76	773	186	2631	2	XP_001496410.3 XP_005600030.1	74	NP_001098786.1 NP_001157299.1 NP_001157330.1 NP_001191672.1 NP_001244014.1 NP_001273787.1 XP_001488103.3 XP_001488269.1 XP_001488980.1 XP_001490073.1 XP_001491171.2 XP_001491541.1 XP_001492347.3 XP_001492550.1 XP_001492609.1 XP_001492938.1 XP_001494147.1 XP_001494771.1 XP_001495456.1 XP_001496041.1 XP_001498010.1 XP_001498225.2 XP_001498274.1 XP_001498346.1 XP_001499936.1 XP_001500089.4 XP_001500…
GO:1901575	organic substance catabolic process	BP	0.000626687366754501	0.00916157245683961	32	773	65	2631	0		32	NP_001270003.1 XP_001488669.1 XP_001489121.3 XP_001491320.1 XP_001492367.3 XP_001493068.2 XP_001494538.3 XP_001495250.1 XP_001499422.1 XP_001502170.1 XP_001503726.1 XP_001504195.1 XP_001504454.1 XP_001504993.1 XP_001505148.1 XP_001918089.1 XP_001918105.3 XP_003365917.4 XP_005597449.1 XP_005610407.1 XP_023477642.1 XP_023481813.1 XP_023482160.1 XP_023482627.1 XP_023485610.1 XP_023486042.1 XP_023487…
GO:1901360	organic cyclic compound metabolic process	BP	0.000759358444975808	0.0109704961227093	76	773	188	2631	2	XP_001496410.3 XP_005600030.1	74	NP_001098786.1 NP_001157299.1 NP_001157330.1 NP_001191672.1 NP_001244014.1 NP_001273787.1 XP_001488103.3 XP_001488269.1 XP_001488980.1 XP_001490073.1 XP_001491171.2 XP_001491541.1 XP_001492347.3 XP_001492550.1 XP_001492609.1 XP_001492938.1 XP_001494147.1 XP_001494771.1 XP_001495456.1 XP_001496041.1 XP_001498010.1 XP_001498225.2 XP_001498274.1 XP_001498346.1 XP_001499936.1 XP_001500089.4 XP_001500…
GO:0022613	ribonucleoprotein complex biogenesis	BP	0.000942231999635361	0.0134541964599096	14	773	22	2631	0		14	NP_001239505.1 XP_001500047.1 XP_001501586.1 XP_001501832.3 XP_001503571.1 XP_001915791.1 XP_003363578.1 XP_005596292.1 XP_005597333.1 XP_005602702.2 XP_014591894.2 XP_023472535.1 XP_023495561.1 XP_023505017.1
GO:0043229	intracellular organelle	CC	0.00130319498042072	0.0177813715106294	135	773	369	2631	1	XP_005607746.1	134	NP_001075354.1 NP_001137423.1 NP_001157330.1 NP_001157337.1 NP_001157352.1 NP_001157362.1 NP_001296194.1 NP_001296199.1 NP_001296239.1 NP_001333088.1 NP_001333122.1 NP_001333150.1 XP_001488579.1 XP_001489493.1 XP_001489519.1 XP_001490084.1 XP_001491244.3 XP_001491540.1 XP_001491541.1 XP_001491687.2 XP_001491926.1 XP_001492034.1 XP_001492092.1 XP_001492394.1 XP_001492525.1 XP_001492550.1 XP_001492…
GO:0042254	ribosome biogenesis	BP	0.00277797888228902	0.0362910432707545	12	773	19	2631	0		12	NP_001239505.1 XP_001500047.1 XP_001501586.1 XP_001501832.3 XP_001503571.1 XP_001915791.1 XP_003363578.1 XP_005596292.1 XP_005597333.1 XP_005602702.2 XP_014591894.2 XP_023505017.1
GO:0019899	enzyme binding	MF	0.0036947324454809	0.0472617858651099	14	773	24	2631	0		14	XP_001503596.2 XP_001917538.1 XP_003365917.4 XP_014589154.1 XP_023475292.1 XP_023477642.1 XP_023487279.1 XP_023488296.1 XP_023495661.1 XP_023498200.1 XP_023499696.1 XP_023501205.1 XP_023501795.1 XP_023508423.1
GO:0005488	binding	MF	0.00552138651156077	0.0658277925844333	493	773	1568	2631	12	NP_001075419.1 NP_001093883.1 XP_001490892.4 XP_001502503.1 XP_003364636.1 XP_005600030.1 XP_005607755.1 XP_023476847.1 XP_023478374.1 XP_023484448.1 XP_023492115.1 XP_023507318.1	481	NP_001075250.1 NP_001075254.1 NP_001075354.1 NP_001075407.1 NP_001078904.2 NP_001107621.1 NP_001116234.1 NP_001116852.2 NP_001137272.1 NP_001157301.1 NP_001157330.1 NP_001157337.1 NP_001157422.1 NP_001157427.1 NP_001157434.1 NP_001157445.1 NP_001165216.1 NP_001165217.1 NP_001229375.1 NP_001229438.1 NP_001243850.1 NP_001270011.1 NP_001270013.1 NP_001288081.1 NP_001288176.1 NP_001288199.1 NP_001288…
GO:1902494	catalytic complex	CC	0.00652920710054775	0.0749333300885293	25	773	53	2631	0		25	NP_001270003.1 XP_001489121.3 XP_001490652.1 XP_001491244.3 XP_001491320.1 XP_001491541.1 XP_001492367.3 XP_001494538.3 XP_001495250.1 XP_001498010.1 XP_001498703.1 XP_001499422.1 XP_001502170.1 XP_001503726.1 XP_001504339.1 XP_001504993.1 XP_001918089.1 XP_001918105.3 XP_003362596.1 XP_005597565.1 XP_014595564.2 XP_023476803.1 XP_023478718.1 XP_023482298.1 XP_023482627.1
GO:0005524	ATP binding	MF	0.0067064329906001	0.0755550432335498	101	773	276	2631	0		101	NP_001075407.1 NP_001137272.1 NP_001157330.1 NP_001157427.1 NP_001288176.1 NP_001295298.1 NP_001296126.1 XP_001488103.3 XP_001488151.1 XP_001488269.1 XP_001488416.1 XP_001488980.1 XP_001490073.1 XP_001490235.1 XP_001491171.2 XP_001491244.3 XP_001492609.1 XP_001494140.2 XP_001494147.1 XP_001495455.1 XP_001495456.1 XP_001496470.3 XP_001498096.2 XP_001498117.2 XP_001498225.2 XP_001498252.2 XP_001498…
GO:0003743	translation initiation factor activity	MF	0.00699076439272365	0.0780423515842241	9	773	14	2631	0		9	XP_001492778.1 XP_001499818.1 XP_001500495.1 XP_001501120.3 XP_001501256.1 XP_014585521.2 XP_023474313.1 XP_023484226.1 XP_023493442.1
GO:0030126	COPI vesicle coat	CC	0.00741053143573431	0.0784494189920839	4	773	4	2631	0		4	XP_001488579.1 XP_001504991.1 XP_001914764.3 XP_023495456.1
GO:0005852	eukaryotic translation initiation factor 3 complex	CC	0.00741053143573431	0.0784494189920839	4	773	4	2631	0		4	XP_001500495.1 XP_001501256.1 XP_014585521.2 XP_023474313.1
GO:1901070	guanosine-containing compound biosynthetic process	BP	0.00741053143573431	0.0784494189920839	4	773	4	2631	0		4	NP_001191672.1 XP_005597090.1 XP_023472414.1 XP_023476940.1
GO:0097367	carbohydrate derivative binding	MF	0.00888620271010368	0.0924767536271807	133	773	378	2631	0		133	NP_001075250.1 NP_001075407.1 NP_001078904.2 NP_001137272.1 NP_001157330.1 NP_001157427.1 NP_001288176.1 NP_001295239.1 NP_001295298.1 NP_001295875.1 NP_001296126.1 NP_001296338.1 XP_001488103.3 XP_001488151.1 XP_001488269.1 XP_001488416.1 XP_001488980.1 XP_001489917.1 XP_001490073.1 XP_001490235.1 XP_001491171.2 XP_001491244.3 XP_001491248.1 XP_001492056.1 XP_001492609.1 XP_001494140.2 XP_001494…
GO:0032550	purine ribonucleoside binding	MF	0.0115063034506935	0.10953287315854	131	773	374	2631	0		131	NP_001075250.1 NP_001075407.1 NP_001137272.1 NP_001157330.1 NP_001157427.1 NP_001288176.1 NP_001295239.1 NP_001295298.1 NP_001295875.1 NP_001296126.1 NP_001296338.1 XP_001488103.3 XP_001488151.1 XP_001488269.1 XP_001488416.1 XP_001488980.1 XP_001489917.1 XP_001490073.1 XP_001490235.1 XP_001491171.2 XP_001491244.3 XP_001491248.1 XP_001492056.1 XP_001492609.1 XP_001494140.2 XP_001494147.1 XP_001494…
GO:0032555	purine ribonucleotide binding	MF	0.0115063034506935	0.10953287315854	131	773	374	2631	0		131	NP_001075250.1 NP_001075407.1 NP_001137272.1 NP_001157330.1 NP_001157427.1 NP_001288176.1 NP_001295239.1 NP_001295298.1 NP_001295875.1 NP_001296126.1 NP_001296338.1 XP_001488103.3 XP_001488151.1 XP_001488269.1 XP_001488416.1 XP_001488980.1 XP_001489917.1 XP_001490073.1 XP_001490235.1 XP_001491171.2 XP_001491244.3 XP_001491248.1 XP_001492056.1 XP_001492609.1 XP_001494140.2 XP_001494147.1 XP_001494…
GO:0035639	purine ribonucleoside triphosphate binding	MF	0.0115063034506935	0.10953287315854	131	773	374	2631	0		131	NP_001075250.1 NP_001075407.1 NP_001137272.1 NP_001157330.1 NP_001157427.1 NP_001288176.1 NP_001295239.1 NP_001295298.1 NP_001295875.1 NP_001296126.1 NP_001296338.1 XP_001488103.3 XP_001488151.1 XP_001488269.1 XP_001488416.1 XP_001488980.1 XP_001489917.1 XP_001490073.1 XP_001490235.1 XP_001491171.2 XP_001491244.3 XP_001491248.1 XP_001492056.1 XP_001492609.1 XP_001494140.2 XP_001494147.1 XP_001494…
GO:0017076	purine nucleotide binding	MF	0.0153557989292218	0.137641759745142	133	773	383	2631	1	XP_003364636.1	132	NP_001075250.1 NP_001075407.1 NP_001137272.1 NP_001157330.1 NP_001157427.1 NP_001288176.1 NP_001295239.1 NP_001295298.1 NP_001295875.1 NP_001296126.1 NP_001296338.1 XP_001488103.3 XP_001488151.1 XP_001488269.1 XP_001488416.1 XP_001488980.1 XP_001489917.1 XP_001490073.1 XP_001490235.1 XP_001491171.2 XP_001491244.3 XP_001491248.1 XP_001492056.1 XP_001492609.1 XP_001494140.2 XP_001494147.1 XP_001494…
GO:0006082	organic acid metabolic process	BP	0.0215332042327136	0.187537409913279	29	773	68	2631	0		29	XP_001488103.3 XP_001488269.1 XP_001488980.1 XP_001490073.1 XP_001491171.2 XP_001492609.1 XP_001494147.1 XP_001495456.1 XP_001495890.1 XP_001498225.2 XP_001498346.1 XP_001500886.2 XP_001501062.4 XP_001501628.1 XP_001503321.1 XP_001503963.1 XP_001504195.1 XP_001504203.1 XP_005610407.1 XP_014594621.2 XP_023480399.1 XP_023481813.1 XP_023482160.1 XP_023486042.1 XP_023487978.1 XP_023489957.1 XP_023495…
GO:0044877	macromolecular complex binding	MF	0.0226935828902829	0.19411646494236	11	773	20	2631	1	XP_003364636.1	10	XP_001501586.1 XP_005607593.1 XP_014588510.2 XP_023473379.1 XP_023485936.1 XP_023507755.1 XP_023507934.1 XP_023509211.1 XP_023509989.1 XP_023510972.1
GO:0019752	carboxylic acid metabolic process	BP	0.0240145104503941	0.19411646494236	26	773	60	2631	0		26	XP_001488103.3 XP_001488269.1 XP_001488980.1 XP_001490073.1 XP_001491171.2 XP_001492609.1 XP_001494147.1 XP_001495456.1 XP_001495890.1 XP_001498225.2 XP_001498346.1 XP_001500886.2 XP_001501062.4 XP_001501628.1 XP_001503321.1 XP_001503963.1 XP_001504195.1 XP_001504203.1 XP_014594621.2 XP_023480399.1 XP_023481813.1 XP_023486042.1 XP_023487978.1 XP_023489957.1 XP_023497014.1 XP_023504397.1
GO:0004550	nucleoside diphosphate kinase activity	MF	0.0252920475494932	0.19411646494236	3	773	3	2631	0		3	NP_001191672.1 XP_005597090.1 XP_023472414.1
GO:0006183	GTP biosynthetic process	BP	0.0252920475494932	0.19411646494236	3	773	3	2631	0		3	NP_001191672.1 XP_005597090.1 XP_023472414.1
GO:0006228	UTP biosynthetic process	BP	0.0252920475494932	0.19411646494236	3	773	3	2631	0		3	NP_001191672.1 XP_005597090.1 XP_023472414.1
GO:0006241	CTP biosynthetic process	BP	0.0252920475494932	0.19411646494236	3	773	3	2631	0		3	NP_001191672.1 XP_005597090.1 XP_023472414.1
GO:0008537	proteasome activator complex	CC	0.0252920475494932	0.19411646494236	3	773	3	2631	0		3	XP_001490652.1 XP_003362596.1 XP_023478718.1
GO:0033043	regulation of organelle organization	BP	0.0258136778273331	0.196860590860169	9	773	16	2631	0		9	NP_001296199.1 NP_001296337.1 XP_001490341.2 XP_001501800.3 XP_001502092.1 XP_001504339.1 XP_023473140.1 XP_023497179.1 XP_023498089.1
GO:0004518	nuclease activity	MF	0.0261305181679215	0.196860590860169	5	773	7	2631	1	XP_005600030.1	4	NP_001244014.1 XP_001492550.1 XP_001502831.1 XP_003363975.4
GO:0072528	pyrimidine-containing compound biosynthetic process	BP	0.0261305181679215	0.196860590860169	5	773	7	2631	0		5	NP_001191672.1 XP_001500089.4 XP_005597090.1 XP_023472414.1 XP_023488159.1
GO:0003746	translation elongation factor activity	MF	0.0283755370049681	0.207748789271236	4	773	5	2631	0		4	NP_001075254.1 XP_005613401.2 XP_023478255.1 XP_023509211.1
GO:0006414	translational elongation	BP	0.0283755370049681	0.207748789271236	4	773	5	2631	0		4	NP_001075254.1 XP_005613401.2 XP_023478255.1 XP_023509211.1
GO:0051128	regulation of cellular component organization	BP	0.0287600115440636	0.207748789271236	10	773	18	2631	0		10	NP_001296199.1 NP_001296337.1 XP_001490341.2 XP_001501800.3 XP_001502092.1 XP_001504339.1 XP_023473140.1 XP_023497179.1 XP_023498089.1 XP_023509211.1
GO:0051082	unfolded protein binding	MF	0.0493632292190889	0.326495784427131	8	773	15	2631	0		8	NP_001075407.1 NP_001157427.1 XP_001501807.1 XP_001503908.1 XP_005599065.2 XP_005599411.1 XP_005603862.1 XP_023492672.1
GO:0051493	regulation of cytoskeleton organization	BP	0.0493632292190889	0.326495784427131	8	773	15	2631	0		8	NP_001296199.1 NP_001296337.1 XP_001490341.2 XP_001501800.3 XP_001502092.1 XP_023473140.1 XP_023497179.1 XP_023498089.1
GO:0017016	Ras GTPase binding	MF	0.0493632292190889	0.326495784427131	8	773	15	2631	0		8	XP_001503596.2 XP_001917538.1 XP_014589154.1 XP_023475292.1 XP_023488296.1 XP_023499696.1 XP_023501795.1 XP_023508423.1
GO:0004386	helicase activity	MF	0.0494529445467804	0.326495784427131	7	773	12	2631	0		7	XP_001488151.1 XP_001490235.1 XP_001499652.2 XP_001500404.3 XP_001917669.2 XP_001917975.1 XP_023481292.1
GO:0008536	Ran GTPase binding	MF	0.0494529445467804	0.326495784427131	7	773	12	2631	0		7	XP_001503596.2 XP_001917538.1 XP_014589154.1 XP_023488296.1 XP_023499696.1 XP_023501795.1 XP_023508423.1
GO:0044085	cellular component biogenesis	BP	0.0628244121561198	0.391998729023282	26	773	64	2631	0		26	NP_001239505.1 NP_001296199.1 XP_001500047.1 XP_001501586.1 XP_001501800.3 XP_001501832.3 XP_001502092.1 XP_001503571.1 XP_001504375.1 XP_001915791.1 XP_003363578.1 XP_005596292.1 XP_005597333.1 XP_005602702.2 XP_014586284.2 XP_014591894.2 XP_023472535.1 XP_023473140.1 XP_023475639.1 XP_023484406.1 XP_023484822.1 XP_023487247.1 XP_023495561.1 XP_023497179.1 XP_023498089.1 XP_023505017.1
GO:0031625	ubiquitin protein ligase binding	MF	0.0654395272392287	0.391998729023282	4	773	6	2631	0		4	XP_003365917.4 XP_023477642.1 XP_023495661.1 XP_023498200.1
GO:0008641	small protein activating enzyme activity	MF	0.0654395272392287	0.391998729023282	4	773	6	2631	0		4	XP_023475864.1 XP_023489912.1 XP_023505280.1 XP_023505754.1
GO:0006221	pyrimidine nucleotide biosynthetic process	BP	0.0654395272392287	0.391998729023282	4	773	6	2631	0		4	NP_001191672.1 XP_005597090.1 XP_023472414.1 XP_023488159.1
GO:0016776	phosphotransferase activity, phosphate group as acceptor	MF	0.0654395272392287	0.391998729023282	4	773	6	2631	0		4	NP_001191672.1 XP_005597090.1 XP_023472414.1 XP_023497712.1
GO:0051130	positive regulation of cellular component organization	BP	0.0654395272392287	0.391998729023282	4	773	6	2631	0		4	NP_001296199.1 XP_001502092.1 XP_023498089.1 XP_023509211.1
GO:1990234	transferase complex	CC	0.0654395272392287	0.391998729023282	4	773	6	2631	0		4	XP_001491541.1 XP_001498010.1 XP_001504339.1 XP_023482298.1
GO:0006396	RNA processing	BP	0.0697136078046606	0.414248460486604	16	773	36	2631	1	XP_005600030.1	15	NP_001157299.1 NP_001273787.1 XP_001492550.1 XP_001498274.1 XP_001502831.1 XP_001914926.1 XP_001915145.1 XP_005596292.1 XP_005597333.1 XP_005614728.1 XP_014591894.2 XP_023472535.1 XP_023491249.1 XP_023495561.1 XP_023505017.1
GO:0006457	protein folding	BP	0.074665251492753	0.414248460486604	13	773	28	2631	0		13	NP_001075407.1 NP_001093231.1 NP_001157427.1 XP_001496993.3 XP_001500057.1 XP_001500384.1 XP_001503171.1 XP_001503908.1 XP_005599065.2 XP_005599411.1 XP_005603862.1 XP_014586284.2 XP_023478057.1
GO:0019843	rRNA binding	MF	0.0789365958907698	0.414248460486604	3	773	4	2631	0		3	NP_001075354.1 XP_001488074.1 XP_001498213.1
GO:0008312	7S RNA binding	MF	0.0789365958907698	0.414248460486604	3	773	4	2631	0		3	XP_001492218.1 XP_001503633.1 XP_023507755.1
GO:0016272	prefoldin complex	CC	0.0789365958907698	0.414248460486604	3	773	4	2631	0		3	XP_001503908.1 XP_005599411.1 XP_005603862.1
GO:0003729	mRNA binding	MF	0.0789365958907698	0.414248460486604	3	773	4	2631	0		3	XP_001915145.1 XP_023472535.1 XP_023495561.1
GO:0004013	adenosylhomocysteinase activity	MF	0.0789365958907698	0.414248460486604	3	773	4	2631	0		3	XP_005610407.1 XP_023482160.1 XP_023495431.1
GO:0019510	S-adenosylhomocysteine catabolic process	BP	0.0789365958907698	0.414248460486604	3	773	4	2631	0		3	XP_005610407.1 XP_023482160.1 XP_023495431.1
GO:0051015	actin filament binding	MF	0.0789365958907698	0.414248460486604	3	773	4	2631	0		3	XP_014588510.2 XP_023473379.1 XP_023510972.1
GO:0022618	ribonucleoprotein complex assembly	BP	0.0789365958907698	0.414248460486604	3	773	4	2631	0		3	XP_001501586.1 XP_023472535.1 XP_023495561.1
GO:0043021	ribonucleoprotein complex binding	MF	0.0789365958907698	0.414248460486604	3	773	4	2631	0		3	XP_001501586.1 XP_023507755.1 XP_023509211.1
GO:0043234	protein complex	CC	0.0856071102097986	0.420259968569753	60	773	169	2631	0		60	NP_001270003.1 NP_001296199.1 XP_001488579.1 XP_001489121.3 XP_001490652.1 XP_001491244.3 XP_001491320.1 XP_001491541.1 XP_001491687.2 XP_001492367.3 XP_001492394.1 XP_001494538.3 XP_001495250.1 XP_001498010.1 XP_001498703.1 XP_001499422.1 XP_001500495.1 XP_001501256.1 XP_001501800.3 XP_001502092.1 XP_001502170.1 XP_001502293.1 XP_001503726.1 XP_001503908.1 XP_001504339.1 XP_001504375.1 XP_001504…
GO:0031110	regulation of microtubule polymerization or depolymerization	BP	0.0862422736804379	0.420259968569753	2	773	2	2631	0		2	NP_001296337.1 XP_001490341.2
GO:0043022	ribosome binding	MF	0.0862422736804379	0.420259968569753	2	773	2	2631	0		2	XP_001501586.1 XP_023509211.1
GO:0030942	endoplasmic reticulum signal peptide binding	MF	0.0862422736804379	0.420259968569753	2	773	2	2631	0		2	XP_001503633.1 XP_023507755.1
GO:0043066	negative regulation of apoptotic process	BP	0.0862422736804379	0.420259968569753	2	773	2	2631	0		2	XP_014595705.1 XP_023504511.1
GO:0005539	glycosaminoglycan binding	MF	0.0862422736804379	0.420259968569753	2	773	2	2631	0		2	NP_001078904.2 XP_023494222.1
GO:0016591	DNA-directed RNA polymerase II, holoenzyme	CC	0.0862422736804379	0.420259968569753	2	773	2	2631	0		2	XP_001491541.1 XP_001498010.1
GO:0031981	nuclear lumen	CC	0.0925949754721518	0.445908352469813	6	773	11	2631	0		6	XP_001491541.1 XP_001492550.1 XP_001498010.1 XP_001915145.1 XP_001915791.1 XP_023502526.1
GO:0000166	nucleotide binding	MF	0.106700548929393	0.498206365343325	142	773	434	2631	3	XP_003364636.1 XP_005607755.1 XP_023484448.1	139	NP_001075250.1 NP_001075407.1 NP_001137272.1 NP_001157330.1 NP_001157427.1 NP_001288176.1 NP_001295239.1 NP_001295298.1 NP_001295875.1 NP_001296126.1 NP_001296338.1 XP_001488103.3 XP_001488151.1 XP_001488269.1 XP_001488416.1 XP_001488980.1 XP_001489917.1 XP_001490073.1 XP_001490235.1 XP_001491171.2 XP_001491244.3 XP_001491248.1 XP_001492056.1 XP_001492282.4 XP_001492609.1 XP_001494140.2 XP_001494…
GO:0008092	cytoskeletal protein binding	MF	0.110092557188541	0.512097197831545	22	773	55	2631	0		22	XP_001494584.1 XP_001499912.2 XP_001503410.2 XP_001504911.1 XP_005598737.1 XP_005602267.1 XP_005605249.1 XP_005605656.2 XP_014586284.2 XP_014587116.2 XP_014588510.2 XP_014595028.1 XP_023472874.1 XP_023473140.1 XP_023473379.1 XP_023481396.1 XP_023481851.1 XP_023482102.1 XP_023488665.1 XP_023499174.1 XP_023500531.1 XP_023510972.1
GO:0070647	protein modification by small protein conjugation or removal	BP	0.115157494814869	0.531629336964883	8	773	17	2631	0		8	NP_001288077.1 XP_001501711.1 XP_001503487.2 XP_001916281.1 XP_005598984.1 XP_023475864.1 XP_023498818.1 XP_023503301.1
GO:0006950	response to stress	BP	0.120529880644197	0.542163712201737	11	773	24	2631	1	XP_001490892.4	10	NP_001075407.1 NP_001157330.1 NP_001157427.1 NP_001244014.1 XP_001493798.1 XP_001496949.2 XP_001500404.3 XP_005599065.2 XP_023474889.1 XP_023485610.1
GO:0006281	DNA repair	BP	0.134465721559155	0.589728235980866	5	773	9	2631	0		5	NP_001157330.1 NP_001244014.1 XP_001500404.3 XP_023474889.1 XP_023485610.1
GO:0034655	nucleobase-containing compound catabolic process	BP	0.134465721559155	0.589728235980866	5	773	9	2631	0		5	XP_001505148.1 XP_005597449.1 XP_005610407.1 XP_023482160.1 XP_023495431.1
GO:0003779	actin binding	MF	0.143431121214542	0.614214430894258	14	773	33	2631	0		14	XP_001494584.1 XP_001499912.2 XP_001503410.2 XP_005598737.1 XP_005602267.1 XP_005605249.1 XP_005605656.2 XP_014587116.2 XP_014588510.2 XP_023472874.1 XP_023473379.1 XP_023481851.1 XP_023499174.1 XP_023510972.1
GO:0005885	Arp2/3 protein complex	CC	0.154778184219472	0.614214430894258	3	773	5	2631	0		3	NP_001296199.1 XP_001502092.1 XP_023498089.1
GO:0034314	Arp2/3 complex-mediated actin nucleation	BP	0.154778184219472	0.614214430894258	3	773	5	2631	0		3	NP_001296199.1 XP_001502092.1 XP_023498089.1
GO:0003678	DNA helicase activity	MF	0.154778184219472	0.614214430894258	3	773	5	2631	0		3	XP_001488151.1 XP_001490235.1 XP_001500404.3
GO:0030286	dynein complex	CC	0.154778184219472	0.614214430894258	3	773	5	2631	0		3	XP_001491244.3 XP_001498703.1 XP_005597565.1
GO:0004527	exonuclease activity	MF	0.154778184219472	0.614214430894258	3	773	5	2631	1	XP_005600030.1	2	XP_001492550.1 XP_003363975.4
GO:0044451	nucleoplasm part	CC	0.154778184219472	0.614214430894258	3	773	5	2631	0		3	XP_001491541.1 XP_001498010.1 XP_001915145.1
GO:0015031	protein transport	BP	0.159882946896057	0.614214430894258	28	773	75	2631	1	XP_023473891.1	27	XP_001488579.1 XP_001491687.2 XP_001492218.1 XP_001492394.1 XP_001493825.4 XP_001501664.1 XP_001503596.2 XP_001503633.1 XP_001504991.1 XP_001914764.3 XP_001917538.1 XP_001918377.2 XP_005608237.2 XP_005609470.1 XP_014589154.1 XP_023473563.1 XP_023476785.1 XP_023488296.1 XP_023492663.1 XP_023495456.1 XP_023499696.1 XP_023500113.1 XP_023501795.1 XP_023502401.1 XP_023507546.1 XP_023507755.1 XP_023508…
GO:0016579	protein deubiquitination	BP	0.170050464986103	0.614214430894258	5	773	10	2631	0		5	NP_001288077.1 XP_001916281.1 XP_005598984.1 XP_023498818.1 XP_023503301.1
GO:0006413	translational initiation	BP	0.170050464986103	0.614214430894258	5	773	10	2631	0		5	XP_001492778.1 XP_001501120.3 XP_014585521.2 XP_023484226.1 XP_023493442.1
GO:0034622	cellular macromolecular complex assembly	BP	0.187115980260943	0.614214430894258	15	773	37	2631	0		15	NP_001296199.1 XP_001501586.1 XP_001501800.3 XP_001502092.1 XP_001504375.1 XP_014586284.2 XP_023472535.1 XP_023473140.1 XP_023475639.1 XP_023484406.1 XP_023484822.1 XP_023487247.1 XP_023495561.1 XP_023497179.1 XP_023498089.1
GO:0043933	macromolecular complex subunit organization	BP	0.193146635162802	0.614214430894258	18	773	46	2631	0		18	NP_001296199.1 XP_001498010.1 XP_001501586.1 XP_001501800.3 XP_001502092.1 XP_001504375.1 XP_014586284.2 XP_023472535.1 XP_023473140.1 XP_023475639.1 XP_023484406.1 XP_023484822.1 XP_023487247.1 XP_023495561.1 XP_023497179.1 XP_023498089.1 XP_023502526.1 XP_023509211.1
GO:0019205	nucleobase-containing compound kinase activity	MF	0.205154502586456	0.614214430894258	4	773	7	2631	0		4	NP_001191672.1 XP_005597090.1 XP_023472414.1 XP_023497712.1
GO:0016054	organic acid catabolic process	BP	0.205154502586456	0.614214430894258	4	773	7	2631	0		4	XP_005610407.1 XP_023481813.1 XP_023482160.1 XP_023495431.1
GO:0003677	DNA binding	MF	0.207837629466606	0.614214430894258	31	773	86	2631	0		31	NP_001157330.1 XP_001489458.1 XP_001494771.1 XP_001500404.3 XP_001504375.1 XP_001916453.3 XP_001917791.2 XP_003364915.1 XP_005598988.3 XP_005599708.1 XP_014596045.1 XP_023473431.1 XP_023474889.1 XP_023475639.1 XP_023481292.1 XP_023481559.1 XP_023482333.1 XP_023485166.1 XP_023485610.1 XP_023485814.1 XP_023485936.1 XP_023487994.1 XP_023488446.1 XP_023496988.1 XP_023497056.1 XP_023499727.1 XP_023508…
GO:0006303	double-strand break repair via nonhomologous end joining	BP	0.208142725942327	0.614214430894258	2	773	3	2631	0		2	NP_001157330.1 XP_001500404.3
GO:0046854	phosphatidylinositol phosphorylation	BP	0.208142725942327	0.614214430894258	2	773	3	2631	0		2	XP_001489283.1 XP_023504338.1
GO:0006479	protein methylation	BP	0.208142725942327	0.614214430894258	2	773	3	2631	0		2	XP_001494696.1 XP_023501163.1
GO:0004488	methylenetetrahydrofolate dehydrogenase (NADP+) activity	MF	0.208142725942327	0.614214430894258	2	773	3	2631	0		2	XP_001500773.1 XP_023488826.1
GO:0009396	folic acid-containing compound biosynthetic process	BP	0.208142725942327	0.614214430894258	2	773	3	2631	0		2	XP_001500773.1 XP_023488826.1
GO:0004540	ribonuclease activity	MF	0.208142725942327	0.614214430894258	2	773	3	2631	1	XP_005600030.1	1	XP_001502831.1
GO:0005685	U1 snRNP	CC	0.208142725942327	0.614214430894258	2	773	3	2631	0		2	XP_023472535.1 XP_023495561.1
GO:0006376	mRNA splice site selection	BP	0.208142725942327	0.614214430894258	2	773	3	2631	0		2	XP_023472535.1 XP_023495561.1
GO:0008184	glycogen phosphorylase activity	MF	0.208142725942327	0.614214430894258	2	773	3	2631	0		2	XP_023481725.1 XP_023497539.1
GO:0043087	regulation of GTPase activity	BP	0.208142725942327	0.614214430894258	2	773	3	2631	0		2	XP_023484633.1 XP_023505306.1
GO:0003872	6-phosphofructokinase activity	MF	0.208142725942327	0.614214430894258	2	773	3	2631	0		2	XP_023486042.1 XP_023487978.1
GO:0019901	protein kinase binding	MF	0.208142725942327	0.614214430894258	2	773	3	2631	0		2	XP_023487279.1 XP_023501205.1
GO:0008081	phosphoric diester hydrolase activity	MF	0.208142725942327	0.614214430894258	2	773	3	2631	0		2	XP_005597449.1 XP_023510066.1
GO:0044281	small molecule metabolic process	BP	0.213044034043018	0.614214430894258	45	773	130	2631	0		45	NP_001098786.1 NP_001191672.1 XP_001488103.3 XP_001488269.1 XP_001488980.1 XP_001490073.1 XP_001491171.2 XP_001492282.4 XP_001492347.3 XP_001492609.1 XP_001494147.1 XP_001495456.1 XP_001495890.1 XP_001496041.1 XP_001498225.2 XP_001498346.1 XP_001500089.4 XP_001500886.2 XP_001501062.4 XP_001501628.1 XP_001503321.1 XP_001503963.1 XP_001504195.1 XP_001504203.1 XP_005597090.1 XP_005597449.1 XP_005610…
GO:0036459	thiol-dependent ubiquitinyl hydrolase activity	MF	0.221490869332847	0.614214430894258	6	773	13	2631	0		6	NP_001288077.1 XP_001916281.1 XP_005598984.1 XP_023488383.1 XP_023498818.1 XP_023503301.1
GO:0030833	regulation of actin filament polymerization	BP	0.221490869332847	0.614214430894258	6	773	13	2631	0		6	NP_001296199.1 XP_001501800.3 XP_001502092.1 XP_023473140.1 XP_023497179.1 XP_023498089.1
GO:0007017	microtubule-based process	BP	0.221490869332847	0.614214430894258	6	773	13	2631	0		6	NP_001296337.1 XP_001490341.2 XP_001491244.3 XP_001498703.1 XP_005597565.1 XP_023481396.1
GO:0032403	protein complex binding	MF	0.221490869332847	0.614214430894258	6	773	13	2631	1	XP_003364636.1	5	XP_014588510.2 XP_023473379.1 XP_023485936.1 XP_023507934.1 XP_023510972.1
GO:0006886	intracellular protein transport	BP	0.224764873616306	0.614214430894258	24	773	65	2631	0		24	XP_001488579.1 XP_001491687.2 XP_001492218.1 XP_001492394.1 XP_001501664.1 XP_001503596.2 XP_001503633.1 XP_001504991.1 XP_001914764.3 XP_001917538.1 XP_001918377.2 XP_005608237.2 XP_014589154.1 XP_023473563.1 XP_023476785.1 XP_023488296.1 XP_023495456.1 XP_023499696.1 XP_023500113.1 XP_023501795.1 XP_023502401.1 XP_023507546.1 XP_023507755.1 XP_023508423.1
GO:0008104	protein localization	BP	0.244022738047103	0.614214430894258	29	773	81	2631	1	XP_023473891.1	28	XP_001488579.1 XP_001491687.2 XP_001492218.1 XP_001492394.1 XP_001493825.4 XP_001501664.1 XP_001503596.2 XP_001503633.1 XP_001504991.1 XP_001914764.3 XP_001917538.1 XP_001918377.2 XP_005605656.2 XP_005608237.2 XP_005609470.1 XP_014589154.1 XP_023473563.1 XP_023476785.1 XP_023488296.1 XP_023492663.1 XP_023495456.1 XP_023499696.1 XP_023500113.1 XP_023501795.1 XP_023502401.1 XP_023507546.1 XP_023507…
GO:0019898	extrinsic component of membrane	CC	0.244276950631322	0.614214430894258	4	773	8	2631	0		4	XP_001504911.1 XP_014595564.2 XP_023488665.1 XP_023500531.1
GO:0006486	protein glycosylation	BP	0.244276950631322	0.614214430894258	4	773	8	2631	0		4	XP_023475638.1 XP_023476574.1 XP_023482298.1 XP_023488446.1
GO:0016071	mRNA metabolic process	BP	0.255477257588429	0.614214430894258	6	773	14	2631	0		6	NP_001157299.1 XP_001505148.1 XP_001915145.1 XP_023472535.1 XP_023491249.1 XP_023495561.1
GO:0070013	intracellular organelle lumen	CC	0.268414606969816	0.614214430894258	7	773	16	2631	0		7	XP_001491541.1 XP_001492550.1 XP_001493825.4 XP_001498010.1 XP_001915145.1 XP_001915791.1 XP_023502526.1
GO:0006508	proteolysis	BP	0.282372038111098	0.614214430894258	35	773	101	2631	3	XP_001490892.4 XP_023492115.1 XP_023500056.1	32	NP_001270003.1 NP_001288077.1 XP_001488669.1 XP_001489121.3 XP_001491320.1 XP_001492367.3 XP_001493068.2 XP_001493585.3 XP_001494538.3 XP_001495250.1 XP_001499422.1 XP_001499496.2 XP_001502170.1 XP_001503726.1 XP_001504454.1 XP_001504993.1 XP_001916281.1 XP_001918089.1 XP_003365917.4 XP_005598984.1 XP_014595705.1 XP_023477160.1 XP_023477642.1 XP_023482579.1 XP_023482627.1 XP_023485610.1 XP_023488…
GO:0018193	peptidyl-amino acid modification	BP	0.291790623580462	0.614214430894258	7	773	17	2631	0		7	NP_001093231.1 XP_001496993.3 XP_001500057.1 XP_001500384.1 XP_001503171.1 XP_001504940.1 XP_023504312.1
GO:0008097	5S rRNA binding	MF	0.293804637020144	0.614214430894258	1	773	1	2631	0		1	NP_001075354.1
GO:0005540	hyaluronic acid binding	MF	0.293804637020144	0.614214430894258	1	773	1	2631	0		1	NP_001078904.2
GO:0004677	DNA-dependent protein kinase activity	MF	0.293804637020144	0.614214430894258	1	773	1	2631	0		1	NP_001157330.1
GO:0005173	stem cell factor receptor binding	MF	0.293804637020144	0.614214430894258	1	773	1	2631	0		1	NP_001157434.1
GO:0008452	RNA ligase activity	MF	0.293804637020144	0.614214430894258	1	773	1	2631	0		1	NP_001273787.1
GO:0017025	TBP-class protein binding	MF	0.293804637020144	0.614214430894258	1	773	1	2631	0		1	NP_001296238.1
GO:0004827	proline-tRNA ligase activity	MF	0.293804637020144	0.614214430894258	1	773	1	2631	0		1	XP_001488980.1
GO:0006433	prolyl-tRNA aminoacylation	BP	0.293804637020144	0.614214430894258	1	773	1	2631	0		1	XP_001488980.1
GO:0005674	transcription factor TFIIF complex	CC	0.293804637020144	0.614214430894258	1	773	1	2631	0		1	XP_001491541.1
GO:0006189	de novo IMP biosynthetic process	BP	0.293804637020144	0.614214430894258	1	773	1	2631	0		1	XP_001492347.3
GO:0000176	nuclear exosome (RNase complex)	CC	0.293804637020144	0.614214430894258	1	773	1	2631	0		1	XP_001492550.1
GO:0004615	phosphomannomutase activity	MF	0.293804637020144	0.614214430894258	1	773	1	2631	0		1	XP_001492938.1
GO:0009298	GDP-mannose biosynthetic process	BP	0.293804637020144	0.614214430894258	1	773	1	2631	0		1	XP_001492938.1
GO:0001671	ATPase activator activity	MF	0.293804637020144	0.614214430894258	1	773	1	2631	0		1	XP_001493798.1
GO:0005788	endoplasmic reticulum lumen	CC	0.293804637020144	0.614214430894258	1	773	1	2631	0		1	XP_001493825.4
GO:0009306	protein secretion	BP	0.293804637020144	0.614214430894258	1	773	1	2631	0		1	XP_001493825.4
GO:0006275	regulation of DNA replication	BP	0.293804637020144	0.614214430894258	1	773	1	2631	0		1	XP_001494771.1
GO:0004853	uroporphyrinogen decarboxylase activity	MF	0.293804637020144	0.614214430894258	1	773	1	2631	1	XP_001496410.3	0
GO:0016593	Cdc73/Paf1 complex	CC	0.293804637020144	0.614214430894258	1	773	1	2631	0		1	XP_001498010.1
GO:0004819	glutamine-tRNA ligase activity	MF	0.293804637020144	0.614214430894258	1	773	1	2631	0		1	XP_001498346.1
GO:0006425	glutaminyl-tRNA aminoacylation	BP	0.293804637020144	0.614214430894258	1	773	1	2631	0		1	XP_001498346.1
GO:0005868	cytoplasmic dynein complex	CC	0.293804637020144	0.614214430894258	1	773	1	2631	0		1	XP_001498703.1
GO:0004590	orotidine-5-phosphate decarboxylase activity	MF	0.293804637020144	0.614214430894258	1	773	1	2631	0		1	XP_001500089.4
GO:0006207	de novo pyrimidine nucleobase biosynthetic process	BP	0.293804637020144	0.614214430894258	1	773	1	2631	0		1	XP_001500089.4
GO:0042256	mature ribosome assembly	BP	0.293804637020144	0.614214430894258	1	773	1	2631	0		1	XP_001501586.1
GO:0042627	chylomicron	CC	0.293804637020144	0.614214430894258	1	773	1	2631	1	XP_001502426.1	0
GO:0004045	aminoacyl-tRNA hydrolase activity	MF	0.293804637020144	0.614214430894258	1	773	1	2631	0		1	XP_001503142.2
GO:0004814	arginine-tRNA ligase activity	MF	0.293804637020144	0.614214430894258	1	773	1	2631	0		1	XP_001503321.1
GO:0006420	arginyl-tRNA aminoacylation	BP	0.293804637020144	0.614214430894258	1	773	1	2631	0		1	XP_001503321.1
GO:0005680	anaphase-promoting complex	CC	0.293804637020144	0.614214430894258	1	773	1	2631	0		1	XP_001504339.1
GO:0030071	regulation of mitotic metaphase/anaphase transition	BP	0.293804637020144	0.614214430894258	1	773	1	2631	0		1	XP_001504339.1
GO:0015934	large ribosomal subunit	CC	0.293804637020144	0.614214430894258	1	773	1	2631	0		1	XP_001504871.1
GO:0008612	peptidyl-lysine modification to peptidyl-hypusine	BP	0.293804637020144	0.614214430894258	1	773	1	2631	0		1	XP_001504940.1
GO:0000290	deadenylation-dependent decapping of nuclear-transcribed mRNA	BP	0.293804637020144	0.614214430894258	1	773	1	2631	0		1	XP_001505148.1
GO:0005849	mRNA cleavage factor complex	CC	0.293804637020144	0.614214430894258	1	773	1	2631	0		1	XP_001915145.1
GO:0006378	mRNA polyadenylation	BP	0.293804637020144	0.614214430894258	1	773	1	2631	0		1	XP_001915145.1
GO:0005956	protein kinase CK2 complex	CC	0.293804637020144	0.614214430894258	1	773	1	2631	0		1	XP_001917725.1
GO:0042176	regulation of protein catabolic process	BP	0.293804637020144	0.614214430894258	1	773	1	2631	0		1	XP_001918105.3
GO:0030515	snoRNA binding	MF	0.293804637020144	0.614214430894258	1	773	1	2631	0		1	XP_003363578.1
GO:0003697	single-stranded DNA binding	MF	0.293804637020144	0.614214430894258	1	773	1	2631	0		1	XP_003364915.1
GO:0004113	2,3-cyclic-nucleotide 3-phosphodiesterase activity	MF	0.293804637020144	0.614214430894258	1	773	1	2631	0		1	XP_005597449.1
GO:0009214	cyclic nucleotide catabolic process	BP	0.293804637020144	0.614214430894258	1	773	1	2631	0		1	XP_005597449.1
GO:0003885	D-arabinono-1,4-lactone oxidase activity	MF	0.293804637020144	0.614214430894258	1	773	1	2631	1	XP_005607755.1	0
GO:0031369	translation initiation factor binding	MF	0.293804637020144	0.614214430894258	1	773	1	2631	0		1	XP_014585521.2
GO:0007021	tubulin complex assembly	BP	0.293804637020144	0.614214430894258	1	773	1	2631	0		1	XP_014586284.2
GO:0007023	post-chaperonin tubulin folding pathway	BP	0.293804637020144	0.614214430894258	1	773	1	2631	0		1	XP_014586284.2
GO:0048487	beta-tubulin binding	MF	0.293804637020144	0.614214430894258	1	773	1	2631	0		1	XP_014586284.2
GO:0004379	glycylpeptide N-tetradecanoyltransferase activity	MF	0.293804637020144	0.614214430894258	1	773	1	2631	0		1	XP_014595155.1
GO:0019079	viral genome replication	BP	0.293804637020144	0.614214430894258	1	773	1	2631	0		1	XP_014595705.1
GO:0043154	negative regulation of cysteine-type endopeptidase activity involved in apoptotic process	BP	0.293804637020144	0.614214430894258	1	773	1	2631	0		1	XP_014595705.1
GO:0045116	protein neddylation	BP	0.293804637020144	0.614214430894258	1	773	1	2631	0		1	XP_023475864.1
GO:0003922	GMP synthase (glutamine-hydrolyzing) activity	MF	0.293804637020144	0.614214430894258	1	773	1	2631	0		1	XP_023476940.1
GO:0006177	GMP biosynthetic process	BP	0.293804637020144	0.614214430894258	1	773	1	2631	0		1	XP_023476940.1
GO:0004512	inositol-3-phosphate synthase activity	MF	0.293804637020144	0.614214430894258	1	773	1	2631	0		1	XP_023481262.1
GO:0006021	inositol biosynthetic process	BP	0.293804637020144	0.614214430894258	1	773	1	2631	0		1	XP_023481262.1
GO:0016844	strictosidine synthase activity	MF	0.293804637020144	0.614214430894258	1	773	1	2631	0		1	XP_023481756.1
GO:0019478	D-amino acid catabolic process	BP	0.293804637020144	0.614214430894258	1	773	1	2631	0		1	XP_023481813.1
GO:0003917	DNA topoisomerase type I activity	MF	0.293804637020144	0.614214430894258	1	773	1	2631	0		1	XP_023482333.1
GO:0032947	protein complex scaffold	MF	0.293804637020144	0.614214430894258	1	773	1	2631	0		1	XP_023484406.1
GO:0031492	nucleosomal DNA binding	MF	0.293804637020144	0.614214430894258	1	773	1	2631	0		1	XP_023485936.1
GO:0003950	NAD+ ADP-ribosyltransferase activity	MF	0.293804637020144	0.614214430894258	1	773	1	2631	0		1	XP_023488446.1
GO:0006098	pentose-phosphate shunt	BP	0.293804637020144	0.614214430894258	1	773	1	2631	0		1	XP_023491582.1
GO:0030904	retromer complex	CC	0.293804637020144	0.614214430894258	1	773	1	2631	0		1	XP_023492663.1
GO:0008201	heparin binding	MF	0.293804637020144	0.614214430894258	1	773	1	2631	0		1	XP_023494222.1
GO:0050750	low-density lipoprotein particle receptor binding	MF	0.293804637020144	0.614214430894258	1	773	1	2631	0		1	XP_023494222.1
GO:0003937	IMP cyclohydrolase activity	MF	0.293804637020144	0.614214430894258	1	773	1	2631	0		1	XP_023498047.1
GO:0004643	phosphoribosylaminoimidazolecarboxamide formyltransferase activity	MF	0.293804637020144	0.614214430894258	1	773	1	2631	0		1	XP_023498047.1
GO:0030123	AP-3 adaptor complex	CC	0.293804637020144	0.614214430894258	1	773	1	2631	0		1	XP_023500113.1
GO:0043123	positive regulation of I-kappaB kinase/NF-kappaB signaling	BP	0.293804637020144	0.614214430894258	1	773	1	2631	0		1	XP_023504511.1
GO:0045766	positive regulation of angiogenesis	BP	0.293804637020144	0.614214430894258	1	773	1	2631	0		1	XP_023504511.1
GO:0006452	translational frameshifting	BP	0.293804637020144	0.614214430894258	1	773	1	2631	0		1	XP_023509211.1
GO:0045901	positive regulation of translational elongation	BP	0.293804637020144	0.614214430894258	1	773	1	2631	0		1	XP_023509211.1
GO:0045905	positive regulation of translational termination	BP	0.293804637020144	0.614214430894258	1	773	1	2631	0		1	XP_023509211.1
GO:0046907	intracellular transport	BP	0.295470186072206	0.614214430894258	25	773	70	2631	0		25	XP_001488579.1 XP_001491687.2 XP_001492218.1 XP_001492394.1 XP_001501664.1 XP_001503596.2 XP_001503633.1 XP_001504991.1 XP_001914764.3 XP_001917538.1 XP_001918377.2 XP_005608237.2 XP_014589154.1 XP_023473563.1 XP_023476785.1 XP_023488296.1 XP_023495456.1 XP_023499696.1 XP_023500113.1 XP_023501795.1 XP_023502397.1 XP_023502401.1 XP_023507546.1 XP_023507755.1 XP_023508423.1
GO:0071840	cellular component organization or biogenesis	BP	0.311836504771568	0.640265142872867	41	773	121	2631	0		41	NP_001239505.1 NP_001296199.1 NP_001296337.1 XP_001490341.2 XP_001492218.1 XP_001498010.1 XP_001500047.1 XP_001501586.1 XP_001501800.3 XP_001501832.3 XP_001502092.1 XP_001503410.2 XP_001503571.1 XP_001503633.1 XP_001504339.1 XP_001504375.1 XP_001915791.1 XP_003363578.1 XP_005596292.1 XP_005597333.1 XP_005602267.1 XP_005602702.2 XP_005605656.2 XP_014586284.2 XP_014591894.2 XP_014593549.2 XP_023472…
GO:0006397	mRNA processing	BP	0.317404868515015	0.642130442399404	5	773	11	2631	0		5	NP_001157299.1 XP_001915145.1 XP_023472535.1 XP_023491249.1 XP_023495561.1
GO:0048522	positive regulation of cellular process	BP	0.317404868515015	0.642130442399404	5	773	11	2631	0		5	NP_001296199.1 XP_001502092.1 XP_023498089.1 XP_023504511.1 XP_023509211.1
GO:0048523	negative regulation of cellular process	BP	0.317404868515015	0.642130442399404	5	773	11	2631	0		5	XP_001501800.3 XP_014595705.1 XP_023473140.1 XP_023497179.1 XP_023504511.1
GO:0034613	cellular protein localization	BP	0.336349570607865	0.673874810277348	25	773	71	2631	0		25	XP_001488579.1 XP_001491687.2 XP_001492218.1 XP_001492394.1 XP_001501664.1 XP_001503596.2 XP_001503633.1 XP_001504991.1 XP_001914764.3 XP_001917538.1 XP_001918377.2 XP_005605656.2 XP_005608237.2 XP_014589154.1 XP_023473563.1 XP_023476785.1 XP_023488296.1 XP_023495456.1 XP_023499696.1 XP_023500113.1 XP_023501795.1 XP_023502401.1 XP_023507546.1 XP_023507755.1 XP_023508423.1
GO:0044428	nuclear part	CC	0.338511994576061	0.673874810277348	9	773	22	2631	0		9	XP_001491541.1 XP_001492550.1 XP_001498010.1 XP_001504339.1 XP_001915145.1 XP_001915791.1 XP_023472535.1 XP_023495561.1 XP_023502526.1
GO:0000413	protein peptidyl-prolyl isomerization	BP	0.351460535897345	0.688346950688899	5	773	12	2631	0		5	NP_001093231.1 XP_001496993.3 XP_001500057.1 XP_001500384.1 XP_001503171.1
GO:0003755	peptidyl-prolyl cis-trans isomerase activity	MF	0.351460535897345	0.688346950688899	5	773	12	2631	0		5	NP_001093231.1 XP_001496993.3 XP_001500057.1 XP_001500384.1 XP_001503171.1
GO:0006614	SRP-dependent cotranslational protein targeting to membrane	BP	0.367858892245556	0.701697623119018	3	773	6	2631	0		3	XP_001492218.1 XP_001503633.1 XP_023507755.1
GO:0032259	methylation	BP	0.367858892245556	0.701697623119018	3	773	6	2631	0		3	XP_001494696.1 XP_005597333.1 XP_023501163.1
GO:0051246	regulation of protein metabolic process	BP	0.367858892245556	0.701697623119018	3	773	6	2631	0		3	XP_001918105.3 XP_014595705.1 XP_023509211.1
GO:0006165	nucleoside diphosphate phosphorylation	BP	0.396849998405267	0.744018012277356	6	773	15	2631	0		6	NP_001191672.1 XP_001504195.1 XP_005597090.1 XP_023472414.1 XP_023486042.1 XP_023487978.1
GO:0098805	whole membrane	CC	0.417057868082026	0.764818231604841	11	773	29	2631	0		11	NP_001296239.1 XP_001488579.1 XP_001491687.2 XP_001492394.1 XP_001501664.1 XP_001504991.1 XP_001914764.3 XP_014595705.1 XP_023491541.1 XP_023495456.1 XP_023505643.1
GO:0033036	macromolecule localization	BP	0.418814025403596	0.764818231604841	31	773	92	2631	3	XP_001502426.1 XP_001502503.1 XP_023473891.1	28	XP_001488579.1 XP_001491687.2 XP_001492218.1 XP_001492394.1 XP_001493825.4 XP_001501664.1 XP_001503596.2 XP_001503633.1 XP_001504991.1 XP_001914764.3 XP_001917538.1 XP_001918377.2 XP_005605656.2 XP_005608237.2 XP_005609470.1 XP_014589154.1 XP_023473563.1 XP_023476785.1 XP_023488296.1 XP_023492663.1 XP_023495456.1 XP_023499696.1 XP_023500113.1 XP_023501795.1 XP_023502401.1 XP_023507546.1 XP_023507…
GO:0006259	DNA metabolic process	BP	0.423036002840108	0.764818231604841	9	773	23	2631	0		9	NP_001157330.1 NP_001244014.1 XP_001494771.1 XP_001499936.1 XP_001500404.3 XP_023474889.1 XP_023482333.1 XP_023485610.1 XP_023508987.1
GO:0016410	N-acyltransferase activity	MF	0.426118780850925	0.764818231604841	3	773	7	2631	0		3	XP_001493787.1 XP_005602030.1 XP_014595155.1
GO:0032446	protein modification by small protein conjugation	BP	0.426118780850925	0.764818231604841	3	773	7	2631	0		3	XP_001501711.1 XP_001503487.2 XP_023475864.1
GO:0051336	regulation of hydrolase activity	BP	0.426118780850925	0.764818231604841	3	773	7	2631	0		3	XP_014595705.1 XP_023484633.1 XP_023505306.1
GO:0071702	organic substance transport	BP	0.427525319518435	0.764818231604841	30	773	89	2631	3	XP_001502426.1 XP_001502503.1 XP_023473891.1	27	XP_001488579.1 XP_001491687.2 XP_001492218.1 XP_001492394.1 XP_001493825.4 XP_001501664.1 XP_001503596.2 XP_001503633.1 XP_001504991.1 XP_001914764.3 XP_001917538.1 XP_001918377.2 XP_005608237.2 XP_005609470.1 XP_014589154.1 XP_023473563.1 XP_023476785.1 XP_023488296.1 XP_023492663.1 XP_023495456.1 XP_023499696.1 XP_023500113.1 XP_023501795.1 XP_023502401.1 XP_023507546.1 XP_023507755.1 XP_023508…
GO:0005634	nucleus	CC	0.442657714549367	0.764818231604841	33	773	99	2631	0		33	NP_001157330.1 XP_001489493.1 XP_001491541.1 XP_001492550.1 XP_001495241.1 XP_001498010.1 XP_001500880.1 XP_001502072.1 XP_001504339.1 XP_001504375.1 XP_001505047.3 XP_001915145.1 XP_001915779.2 XP_001915791.1 XP_001917975.1 XP_005597333.1 XP_005602702.2 XP_014596045.1 XP_023472535.1 XP_023475639.1 XP_023479942.1 XP_023482639.1 XP_023482727.1 XP_023484822.1 XP_023485232.1 XP_023485814.1 XP_023485…
GO:0043244	regulation of protein complex disassembly	BP	0.462798756632515	0.764818231604841	4	773	9	2631	0		4	XP_001501800.3 XP_023473140.1 XP_023497179.1 XP_023509211.1
GO:0043624	cellular protein complex disassembly	BP	0.462798756632515	0.764818231604841	4	773	9	2631	0		4	XP_001501800.3 XP_023473140.1 XP_023497179.1 XP_023509211.1
GO:0051641	cellular localization	BP	0.465044542895961	0.764818231604841	26	773	77	2631	0		26	XP_001488579.1 XP_001491687.2 XP_001492218.1 XP_001492394.1 XP_001501664.1 XP_001503596.2 XP_001503633.1 XP_001504991.1 XP_001914764.3 XP_001917538.1 XP_001918377.2 XP_005605656.2 XP_005608237.2 XP_014589154.1 XP_023473563.1 XP_023476785.1 XP_023488296.1 XP_023495456.1 XP_023499696.1 XP_023500113.1 XP_023501795.1 XP_023502397.1 XP_023502401.1 XP_023507546.1 XP_023507755.1 XP_023508423.1
GO:0017111	nucleoside-triphosphatase activity	MF	0.471534391919254	0.764818231604841	30	773	90	2631	1	XP_003364636.1	29	XP_001488151.1 XP_001490235.1 XP_001491228.1 XP_001491244.3 XP_001491960.2 XP_001499652.2 XP_001500404.3 XP_001501999.1 XP_001502293.1 XP_001504224.1 XP_001917669.2 XP_001917975.1 XP_005597707.2 XP_005597823.3 XP_005609598.1 XP_005610680.2 XP_014583154.1 XP_023479948.1 XP_023481292.1 XP_023481396.1 XP_023484767.1 XP_023485233.1 XP_023487015.1 XP_023491541.1 XP_023499110.1 XP_023500279.1 XP_023506…
GO:0071822	protein complex subunit organization	BP	0.478639231279637	0.764818231604841	13	773	36	2631	0		13	NP_001296199.1 XP_001501800.3 XP_001502092.1 XP_001504375.1 XP_014586284.2 XP_023473140.1 XP_023475639.1 XP_023484406.1 XP_023484822.1 XP_023487247.1 XP_023497179.1 XP_023498089.1 XP_023509211.1
GO:0008152	metabolic process	BP	0.491429491197982	0.764818231604841	269	773	888	2631	11	XP_001490892.4 XP_001496410.3 XP_001502426.1 XP_001502503.1 XP_005600030.1 XP_005607755.1 XP_023476847.1 XP_023484448.1 XP_023492115.1 XP_023500056.1 XP_023501395.1	258	NP_001075254.1 NP_001075354.1 NP_001093231.1 NP_001098786.1 NP_001131081.1 NP_001137272.1 NP_001137423.1 NP_001157299.1 NP_001157330.1 NP_001157337.1 NP_001157352.1 NP_001157362.1 NP_001182456.1 NP_001191672.1 NP_001244014.1 NP_001270003.1 NP_001273787.1 NP_001288077.1 NP_001288081.1 NP_001288176.1 NP_001296194.1 XP_001488103.3 XP_001488269.1 XP_001488669.1 XP_001488980.1 XP_001489121.3 XP_001489…
GO:0006334	nucleosome assembly	BP	0.492440576462223	0.764818231604841	4	773	10	2631	0		4	XP_001504375.1 XP_023475639.1 XP_023484822.1 XP_023487247.1
GO:0006364	rRNA processing	BP	0.492440576462223	0.764818231604841	4	773	10	2631	0		4	XP_005596292.1 XP_005597333.1 XP_014591894.2 XP_023505017.1
GO:0080090	regulation of primary metabolic process	BP	0.492440576462223	0.764818231604841	4	773	10	2631	0		4	XP_001494771.1 XP_001918105.3 XP_014595705.1 XP_023509211.1
GO:0006879	cellular iron ion homeostasis	BP	0.501367000359851	0.764818231604841	1	773	2	2631	1	NP_001093883.1	0
GO:0006367	transcription initiation from RNA polymerase II promoter	BP	0.501367000359851	0.764818231604841	1	773	2	2631	0		1	XP_001491541.1
GO:0048500	signal recognition particle	CC	0.501367000359851	0.764818231604841	1	773	2	2631	0		1	XP_001492218.1
GO:0004345	glucose-6-phosphate dehydrogenase activity	MF	0.501367000359851	0.764818231604841	1	773	2	2631	0		1	XP_001492282.4
GO:0006432	phenylalanyl-tRNA aminoacylation	BP	0.501367000359851	0.764818231604841	1	773	2	2631	0		1	XP_001495456.1
GO:0006368	transcription elongation from RNA polymerase II promoter	BP	0.501367000359851	0.764818231604841	1	773	2	2631	0		1	XP_001498010.1
GO:0016570	histone modification	BP	0.501367000359851	0.764818231604841	1	773	2	2631	0		1	XP_001498010.1
GO:0004003	ATP-dependent DNA helicase activity	MF	0.501367000359851	0.764818231604841	1	773	2	2631	0		1	XP_001500404.3
GO:0004813	alanine-tRNA ligase activity	MF	0.501367000359851	0.764818231604841	1	773	2	2631	0		1	XP_001501062.4
GO:0006419	alanyl-tRNA aminoacylation	BP	0.501367000359851	0.764818231604841	1	773	2	2631	0		1	XP_001501062.4
GO:0019887	protein kinase regulator activity	MF	0.501367000359851	0.764818231604841	1	773	2	2631	0		1	XP_001917725.1
GO:0000175	3-5-exoribonuclease activity	MF	0.501367000359851	0.764818231604841	1	773	2	2631	1	XP_005600030.1	0
GO:0001726	ruffle	CC	0.501367000359851	0.764818231604841	1	773	2	2631	0		1	XP_005605656.2
GO:0005200	structural constituent of cytoskeleton	MF	0.501367000359851	0.764818231604841	1	773	2	2631	0		1	XP_005605656.2
GO:0004781	sulfate adenylyltransferase (ATP) activity	MF	0.501367000359851	0.764818231604841	1	773	2	2631	0		1	XP_005607960.1
GO:0000145	exocyst	CC	0.501367000359851	0.764818231604841	1	773	2	2631	0		1	XP_005609470.1
GO:0071986	Ragulator complex	CC	0.501367000359851	0.764818231604841	1	773	2	2631	0		1	XP_014595705.1
GO:0004478	methionine adenosyltransferase activity	MF	0.501367000359851	0.764818231604841	1	773	2	2631	0		1	XP_023474559.1
GO:0006556	S-adenosylmethionine biosynthetic process	BP	0.501367000359851	0.764818231604841	1	773	2	2631	0		1	XP_023474559.1
GO:0006298	mismatch repair	BP	0.501367000359851	0.764818231604841	1	773	2	2631	0		1	XP_023474889.1
GO:0030983	mismatched DNA binding	MF	0.501367000359851	0.764818231604841	1	773	2	2631	0		1	XP_023474889.1
GO:0004579	dolichyl-diphosphooligosaccharide-protein glycotransferase activity	MF	0.501367000359851	0.764818231604841	1	773	2	2631	0		1	XP_023475638.1
GO:0003713	transcription coactivator activity	MF	0.501367000359851	0.764818231604841	1	773	2	2631	0		1	XP_023481559.1
GO:0006487	protein N-linked glycosylation	BP	0.501367000359851	0.764818231604841	1	773	2	2631	0		1	XP_023482298.1
GO:0008250	oligosaccharyltransferase complex	CC	0.501367000359851	0.764818231604841	1	773	2	2631	0		1	XP_023482298.1
GO:0003684	damaged DNA binding	MF	0.501367000359851	0.764818231604841	1	773	2	2631	0		1	XP_023485610.1
GO:0006289	nucleotide-excision repair	BP	0.501367000359851	0.764818231604841	1	773	2	2631	0		1	XP_023485610.1
GO:0043161	proteasome-mediated ubiquitin-dependent protein catabolic process	BP	0.501367000359851	0.764818231604841	1	773	2	2631	0		1	XP_023485610.1
GO:0003883	CTP synthase activity	MF	0.501367000359851	0.764818231604841	1	773	2	2631	0		1	XP_023488159.1
GO:0006471	protein ADP-ribosylation	BP	0.501367000359851	0.764818231604841	1	773	2	2631	0		1	XP_023488446.1
GO:0004329	formate-tetrahydrofolate ligase activity	MF	0.501367000359851	0.764818231604841	1	773	2	2631	0		1	XP_023488826.1
GO:0008053	mitochondrial fusion	BP	0.501367000359851	0.764818231604841	1	773	2	2631	0		1	XP_023491541.1
GO:0004176	ATP-dependent peptidase activity	MF	0.501367000359851	0.764818231604841	1	773	2	2631	0		1	XP_023500279.1
GO:0000228	nuclear chromosome	CC	0.501367000359851	0.764818231604841	1	773	2	2631	0		1	XP_023502526.1
GO:0006338	chromatin remodeling	BP	0.501367000359851	0.764818231604841	1	773	2	2631	0		1	XP_023502526.1
GO:0005047	signal recognition particle binding	MF	0.501367000359851	0.764818231604841	1	773	2	2631	0		1	XP_023507755.1
GO:0004435	phosphatidylinositol phospholipase C activity	MF	0.501367000359851	0.764818231604841	1	773	2	2631	0		1	XP_023510066.1
GO:0005741	mitochondrial outer membrane	CC	0.542566871727301	0.808582668059619	5	773	13	2631	0		5	NP_001296239.1 XP_001491687.2 XP_001501664.1 XP_023491541.1 XP_023505643.1
GO:0030120	vesicle coat	CC	0.542566871727301	0.808582668059619	5	773	13	2631	0		5	XP_001488579.1 XP_001492394.1 XP_001504991.1 XP_001914764.3 XP_023495456.1
GO:0019222	regulation of metabolic process	BP	0.542566871727301	0.808582668059619	5	773	13	2631	0		5	XP_001494771.1 XP_001918105.3 XP_014595705.1 XP_023509211.1 XP_023510062.1
GO:0071103	DNA conformation change	BP	0.542566871727301	0.808582668059619	5	773	13	2631	0		5	XP_001504375.1 XP_023475639.1 XP_023482333.1 XP_023484822.1 XP_023487247.1
GO:0016757	transferase activity, transferring glycosyl groups	MF	0.542566871727301	0.808582668059619	5	773	13	2631	0		5	XP_023475638.1 XP_023476574.1 XP_023481725.1 XP_023488446.1 XP_023497539.1
GO:0016462	pyrophosphatase activity	MF	0.552599975434446	0.81955648530616	31	773	95	2631	1	XP_003364636.1	30	XP_001488151.1 XP_001490235.1 XP_001491228.1 XP_001491244.3 XP_001491960.2 XP_001499652.2 XP_001500404.3 XP_001501999.1 XP_001502293.1 XP_001504224.1 XP_001917669.2 XP_001917975.1 XP_005597707.2 XP_005597823.3 XP_005609598.1 XP_005610680.2 XP_014583154.1 XP_023479948.1 XP_023481292.1 XP_023481396.1 XP_023484767.1 XP_023485233.1 XP_023487015.1 XP_023491541.1 XP_023499110.1 XP_023499997.1 XP_023500…
GO:0005615	extracellular space	CC	0.567957677735183	0.839292452778345	5	773	14	2631	5	XP_001489797.1 XP_001492943.1 XP_001499173.3 XP_001502426.1 XP_001915589.1	0
GO:0034470	ncRNA processing	BP	0.567957677735183	0.839292452778345	5	773	14	2631	0		5	XP_001502831.1 XP_005596292.1 XP_005597333.1 XP_014591894.2 XP_023505017.1
GO:0098588	bounding membrane of organelle	CC	0.580844840192141	0.842382535872339	11	773	31	2631	0		11	NP_001296239.1 XP_001488579.1 XP_001491687.2 XP_001492394.1 XP_001501664.1 XP_001504991.1 XP_001914764.3 XP_014595705.1 XP_023491541.1 XP_023495456.1 XP_023505643.1
GO:0006325	chromatin organization	BP	0.581898392777402	0.842382535872339	6	773	16	2631	0		6	XP_001498010.1 XP_001504375.1 XP_023475639.1 XP_023484822.1 XP_023487247.1 XP_023502526.1
GO:0000049	tRNA binding	MF	0.585826291233695	0.842382535872339	2	773	4	2631	0		2	NP_001296136.1 XP_023489957.1
GO:0008408	3-5 exonuclease activity	MF	0.585826291233695	0.842382535872339	2	773	4	2631	1	XP_005600030.1	1	XP_001492550.1
GO:0008290	F-actin capping protein complex	CC	0.585826291233695	0.842382535872339	2	773	4	2631	0		2	XP_001501800.3 XP_023497179.1
GO:0051016	barbed-end actin filament capping	BP	0.585826291233695	0.842382535872339	2	773	4	2631	0		2	XP_001501800.3 XP_023497179.1
GO:0031072	heat shock protein binding	MF	0.585826291233695	0.842382535872339	2	773	4	2631	0		2	XP_001501807.1 XP_023492672.1
GO:0001522	pseudouridine synthesis	BP	0.585826291233695	0.842382535872339	2	773	4	2631	0		2	XP_001503571.1 XP_003363578.1
GO:0004576	oligosaccharyl transferase activity	MF	0.585826291233695	0.842382535872339	2	773	4	2631	0		2	XP_023475638.1 XP_023476574.1
GO:0003682	chromatin binding	MF	0.585826291233695	0.842382535872339	2	773	4	2631	0		2	XP_023485936.1 XP_023509989.1
GO:0044712	single-organism catabolic process	BP	0.61039714139419	0.873622015888188	9	773	25	2631	0		9	XP_001504195.1 XP_005597449.1 XP_005610407.1 XP_023481813.1 XP_023482160.1 XP_023486042.1 XP_023487978.1 XP_023495431.1 XP_023510066.1
GO:0030117	membrane coat	CC	0.626197945801894	0.893113911085629	8	773	22	2631	0		8	XP_001488579.1 XP_001492394.1 XP_001504991.1 XP_001914764.3 XP_001918377.2 XP_023476785.1 XP_023495456.1 XP_023500113.1
GO:0016741	transferase activity, transferring one-carbon groups	MF	0.626197945801894	0.893113911085629	8	773	22	2631	0		8	XP_001494696.1 XP_001496238.1 XP_001501273.2 XP_001505213.1 XP_005596292.1 XP_005597333.1 XP_023498047.1 XP_023501163.1
GO:0051171	regulation of nitrogen compound metabolic process	BP	0.634425090520796	0.894459255062615	2	773	5	2631	0		2	XP_001494771.1 XP_023509211.1
GO:2000112	regulation of cellular macromolecule biosynthetic process	BP	0.634425090520796	0.894459255062615	2	773	5	2631	0		2	XP_001494771.1 XP_023509211.1
GO:0032268	regulation of cellular protein metabolic process	BP	0.634425090520796	0.894459255062615	2	773	5	2631	0		2	XP_014595705.1 XP_023509211.1
GO:0008168	methyltransferase activity	MF	0.642729133318481	0.905127724443916	7	773	19	2631	0		7	XP_001494696.1 XP_001496238.1 XP_001501273.2 XP_001505213.1 XP_005596292.1 XP_005597333.1 XP_023501163.1
GO:0015629	actin cytoskeleton	CC	0.649407932812154	0.911397647420943	12	773	35	2631	0		12	NP_001296199.1 XP_001501800.3 XP_001502092.1 XP_001502293.1 XP_005597707.2 XP_005597823.3 XP_014583154.1 XP_023487015.1 XP_023497179.1 XP_023498089.1 XP_023506437.1 XP_023508800.1
GO:0006461	protein complex assembly	BP	0.649407932812154	0.911397647420943	12	773	35	2631	0		12	NP_001296199.1 XP_001501800.3 XP_001502092.1 XP_001504375.1 XP_014586284.2 XP_023473140.1 XP_023475639.1 XP_023484406.1 XP_023484822.1 XP_023487247.1 XP_023497179.1 XP_023498089.1
GO:0007010	cytoskeleton organization	BP	0.668041747659339	0.919639866290909	11	773	32	2631	0		11	NP_001296199.1 NP_001296337.1 XP_001490341.2 XP_001501800.3 XP_001502092.1 XP_001503410.2 XP_005602267.1 XP_005605656.2 XP_023473140.1 XP_023497179.1 XP_023498089.1
GO:1902589	single-organism organelle organization	BP	0.668041747659339	0.919639866290909	11	773	32	2631	0		11	NP_001296199.1 NP_001296337.1 XP_001490341.2 XP_001501800.3 XP_001502092.1 XP_001504339.1 XP_005605656.2 XP_023473140.1 XP_023491541.1 XP_023497179.1 XP_023498089.1
GO:1901137	carbohydrate derivative biosynthetic process	BP	0.687978329797129	0.921094640000857	10	773	29	2631	0		10	NP_001191672.1 XP_001492347.3 XP_001492938.1 XP_005597090.1 XP_023472414.1 XP_023475638.1 XP_023476574.1 XP_023476940.1 XP_023482298.1 XP_023488446.1
GO:0000785	chromatin	CC	0.699821904821498	0.921094640000857	3	773	8	2631	0		3	XP_001504375.1 XP_023475639.1 XP_023485936.1
GO:0032940	secretion by cell	BP	0.699821904821498	0.921094640000857	3	773	8	2631	0		3	XP_001493825.4 XP_005609470.1 XP_023500405.1
GO:0051693	actin filament capping	BP	0.699821904821498	0.921094640000857	3	773	8	2631	0		3	XP_001501800.3 XP_023473140.1 XP_023497179.1
GO:0005544	calcium-dependent phospholipid binding	MF	0.727500218373984	0.951381298421214	3	773	9	2631	0		3	NP_001116852.2 XP_001492050.2 XP_001504073.2
GO:0007018	microtubule-based movement	BP	0.727500218373984	0.951381298421214	3	773	9	2631	0		3	XP_001491244.3 XP_001498703.1 XP_023481396.1
GO:0043623	cellular protein complex assembly	BP	0.732814303469837	0.951381298421214	8	773	23	2631	0		8	NP_001296199.1 XP_001501800.3 XP_001502092.1 XP_014586284.2 XP_023473140.1 XP_023484406.1 XP_023497179.1 XP_023498089.1
GO:0031323	regulation of cellular metabolic process	BP	0.740636600111136	0.954356500458001	4	773	11	2631	0		4	XP_001494771.1 XP_014595705.1 XP_023509211.1 XP_023510062.1
GO:0060255	regulation of macromolecule metabolic process	BP	0.740636600111136	0.954356500458001	4	773	11	2631	0		4	XP_001494771.1 XP_001918105.3 XP_014595705.1 XP_023509211.1
GO:1901605	alpha-amino acid metabolic process	BP	0.740636600111136	0.954356500458001	4	773	11	2631	0		4	XP_001495890.1 XP_005610407.1 XP_023482160.1 XP_023495431.1
GO:0016758	transferase activity, transferring hexosyl groups	MF	0.740636600111136	0.954356500458001	4	773	11	2631	0		4	XP_023475638.1 XP_023476574.1 XP_023481725.1 XP_023497539.1
GO:0006790	sulfur compound metabolic process	BP	0.75581562860336	0.970859405779211	4	773	12	2631	0		4	XP_005610407.1 XP_023474559.1 XP_023482160.1 XP_023495431.1
GO:0016459	myosin complex	CC	0.758503149891106	0.973293488052537	7	773	20	2631	0		7	XP_001502293.1 XP_005597707.2 XP_005597823.3 XP_014583154.1 XP_023487015.1 XP_023506437.1 XP_023508800.1
GO:0005515	protein binding	MF	0.775828204675909	0.982714384965219	197	773	659	2631	3	NP_001075419.1 XP_003364636.1 XP_023507318.1	194	NP_001075254.1 NP_001075407.1 NP_001116234.1 NP_001157301.1 NP_001157330.1 NP_001157337.1 NP_001157427.1 NP_001157434.1 NP_001165216.1 NP_001229375.1 NP_001270013.1 NP_001288199.1 NP_001288220.1 NP_001296188.1 NP_001296238.1 NP_001296253.1 XP_001488310.1 XP_001488606.1 XP_001488913.3 XP_001489653.1 XP_001489881.1 XP_001490025.1 XP_001490096.3 XP_001490565.4 XP_001490877.1 XP_001491487.2 XP_001492…
GO:0003924	GTPase activity	MF	0.782174439682295	0.987163629938189	10	773	30	2631	1	XP_003364636.1	9	XP_001491228.1 XP_001491960.2 XP_001504224.1 XP_005610680.2 XP_023484767.1 XP_023485233.1 XP_023491541.1 XP_023499110.1 XP_023507934.1
GO:0005694	chromosome	CC	0.790869937566988	0.997113227240515	5	773	16	2631	0		5	XP_001504375.1 XP_023475639.1 XP_023482333.1 XP_023485936.1 XP_023502526.1
GO:0004175	endopeptidase activity	MF	0.848095402324087	1	17	773	54	2631	2	XP_001490892.4 XP_023500056.1	15	NP_001270003.1 XP_001489121.3 XP_001491320.1 XP_001492367.3 XP_001493585.3 XP_001494538.3 XP_001495250.1 XP_001499422.1 XP_001502170.1 XP_001503726.1 XP_001504993.1 XP_001918089.1 XP_023477160.1 XP_023482627.1 XP_023500279.1
GO:0005525	GTP binding	MF	0.873018306556874	1	30	773	98	2631	0		30	NP_001075250.1 NP_001295239.1 NP_001295875.1 NP_001296338.1 XP_001489917.1 XP_001491248.1 XP_001492056.1 XP_001494251.1 XP_001495006.1 XP_001499403.1 XP_001500993.3 XP_001502276.1 XP_001502863.1 XP_001503641.1 XP_001504186.1 XP_001915132.2 XP_003362785.1 XP_005597162.1 XP_014587414.2 XP_023476075.1 XP_023484767.1 XP_023486875.1 XP_023487226.1 XP_023495277.1 XP_023495388.1 XP_023499110.1 XP_023499…
GO:0019001	guanyl nucleotide binding	MF	0.886892595166349	1	32	773	105	2631	1	XP_003364636.1	31	NP_001075250.1 NP_001295239.1 NP_001295875.1 NP_001296338.1 XP_001489917.1 XP_001491248.1 XP_001492056.1 XP_001494251.1 XP_001495006.1 XP_001499403.1 XP_001500993.3 XP_001502276.1 XP_001502863.1 XP_001503641.1 XP_001504186.1 XP_001915132.2 XP_003362785.1 XP_005597162.1 XP_014587414.2 XP_023476075.1 XP_023484767.1 XP_023486875.1 XP_023487226.1 XP_023495277.1 XP_023495388.1 XP_023499110.1 XP_023499…
GO:0016192	vesicle-mediated transport	BP	0.904222714023903	1	12	773	38	2631	0		12	XP_001488579.1 XP_001492394.1 XP_001495909.1 XP_001504991.1 XP_001914764.3 XP_001918377.2 XP_005609470.1 XP_023476785.1 XP_023495456.1 XP_023500113.1 XP_023500405.1 XP_023502401.1
GO:0003774	motor activity	MF	0.909184160865944	1	9	773	28	2631	0		9	XP_001491244.3 XP_001502293.1 XP_005597707.2 XP_005597823.3 XP_014583154.1 XP_023481396.1 XP_023487015.1 XP_023506437.1 XP_023508800.1
GO:0070011	peptidase activity, acting on L-amino acid peptides	MF	0.912805409910226	1	28	773	92	2631	3	XP_001490892.4 XP_023492115.1 XP_023500056.1	25	NP_001270003.1 NP_001288077.1 XP_001489121.3 XP_001491320.1 XP_001492367.3 XP_001493585.3 XP_001494538.3 XP_001494815.5 XP_001495250.1 XP_001499422.1 XP_001499496.2 XP_001502170.1 XP_001503726.1 XP_001504993.1 XP_001916281.1 XP_001918089.1 XP_005598984.1 XP_023477160.1 XP_023482579.1 XP_023482627.1 XP_023488383.1 XP_023488572.1 XP_023498818.1 XP_023500279.1 XP_023503301.1
GO:0016787	hydrolase activity	MF	0.97401380366157	1	83	773	280	2631	6	XP_001490892.4 XP_003364636.1 XP_005600030.1 XP_023492115.1 XP_023500056.1 XP_023501395.1	77	NP_001244014.1 NP_001270003.1 NP_001288077.1 XP_001488151.1 XP_001489121.3 XP_001490235.1 XP_001491228.1 XP_001491244.3 XP_001491320.1 XP_001491960.2 XP_001492367.3 XP_001492550.1 XP_001493585.3 XP_001494538.3 XP_001494815.5 XP_001495250.1 XP_001495890.1 XP_001499206.1 XP_001499422.1 XP_001499496.2 XP_001499652.2 XP_001500404.3 XP_001501400.5 XP_001501814.2 XP_001501999.1 XP_001502170.1 XP_001502…
GO:0065008	regulation of biological quality	BP	0.999999999999981	1	16	773	54	2631	3	NP_001093883.1 XP_001490892.4 XP_001498590.1	13	NP_001075282.1 NP_001131081.1 NP_001296199.1 XP_001501800.3 XP_001502092.1 XP_005605656.2 XP_023473140.1 XP_023480200.1 XP_023480984.1 XP_023486486.1 XP_023497179.1 XP_023498089.1 XP_023503623.1
GO:1901135	carbohydrate derivative metabolic process	BP	0.999999999999982	1	21	773	70	2631	0		21	NP_001098786.1 NP_001191672.1 XP_001492347.3 XP_001492938.1 XP_001496041.1 XP_001500089.4 XP_001504195.1 XP_005597090.1 XP_005610407.1 XP_023472414.1 XP_023475638.1 XP_023476574.1 XP_023476940.1 XP_023482160.1 XP_023482298.1 XP_023486042.1 XP_023487978.1 XP_023488446.1 XP_023490232.1 XP_023491582.1 XP_023495431.1
GO:0044430	cytoskeletal part	CC	0.999999999999983	1	23	773	78	2631	1	XP_005607746.1	22	NP_001296199.1 NP_001333088.1 NP_001333122.1 NP_001333150.1 XP_001491244.3 XP_001498703.1 XP_001499938.1 XP_001501800.3 XP_001502092.1 XP_001502293.1 XP_001917443.1 XP_005597565.1 XP_005597707.2 XP_005597823.3 XP_014583154.1 XP_023487015.1 XP_023497179.1 XP_023498089.1 XP_023499379.1 XP_023500141.1 XP_023506437.1 XP_023508800.1
GO:0051287	NAD binding	MF	0.999999999999986	1	6	773	19	2631	0		6	XP_003363448.1 XP_005609008.1 XP_005610407.1 XP_023482160.1 XP_023495431.1 XP_023497091.1
GO:0044421	extracellular region part	CC	0.999999999999986	1	6	773	19	2631	5	XP_001489797.1 XP_001492943.1 XP_001499173.3 XP_001502426.1 XP_001915589.1	1	XP_023486069.1
GO:0007155	cell adhesion	BP	0.999999999999996	1	6	773	20	2631	0		6	NP_001078904.2 NP_001157434.1 XP_001916261.2 XP_014588510.2 XP_023473379.1 XP_023486069.1
GO:0004866	endopeptidase inhibitor activity	MF	0.999999999999996	1	6	773	20	2631	6	XP_001488384.1 XP_001492943.1 XP_001499173.3 XP_001499389.1 XP_001915589.1 XP_003363423.1	0
GO:0005543	phospholipid binding	MF	0.999999999999996	1	6	773	20	2631	0		6	NP_001116852.2 XP_001492050.2 XP_001504073.2 XP_005598737.1 XP_023473563.1 XP_023479629.1
GO:0051276	chromosome organization	BP	0.999999999999996	1	6	773	20	2631	0		6	XP_001504339.1 XP_001504375.1 XP_023475639.1 XP_023482333.1 XP_023484822.1 XP_023487247.1
GO:0008199	ferric iron binding	MF	1	1	1	773	3	2631	1	NP_001093883.1	0
GO:0005742	mitochondrial outer membrane translocase complex	CC	1	1	1	773	3	2631	0		1	XP_001491687.2
GO:0004826	phenylalanine-tRNA ligase activity	MF	1	1	1	773	3	2631	0		1	XP_001495456.1
GO:0006541	glutamine metabolic process	BP	1	1	1	773	3	2631	0		1	XP_001495890.1
GO:0006779	porphyrin-containing compound biosynthetic process	BP	1	1	1	773	3	2631	1	XP_001496410.3	0
GO:0016805	dipeptidase activity	MF	1	1	1	773	3	2631	0		1	XP_001499496.2
GO:0004332	fructose-bisphosphate aldolase activity	MF	1	1	1	773	3	2631	0		1	XP_001504195.1
GO:0005730	nucleolus	CC	1	1	1	773	3	2631	0		1	XP_001915791.1
GO:0008483	transaminase activity	MF	1	1	1	773	3	2631	0		1	XP_005602227.1
GO:0005925	focal adhesion	CC	1	1	1	773	3	2631	0		1	XP_005605656.2
GO:0007016	cytoskeletal anchoring at plasma membrane	BP	1	1	1	773	3	2631	0		1	XP_005605656.2
GO:0005044	scavenger receptor activity	MF	1	1	1	773	3	2631	1	XP_005610044.1	0
GO:0017048	Rho GTPase binding	MF	1	1	1	773	3	2631	0		1	XP_023475292.1
GO:0016881	acid-amino acid ligase activity	MF	1	1	1	773	3	2631	0		1	XP_023475864.1
GO:0005890	sodium:potassium-exchanging ATPase complex	CC	1	1	1	773	3	2631	0		1	XP_023476803.1
GO:0006813	potassium ion transport	BP	1	1	1	773	3	2631	0		1	XP_023476803.1
GO:0006814	sodium ion transport	BP	1	1	1	773	3	2631	0		1	XP_023476803.1
GO:0006265	DNA topological change	BP	1	1	1	773	3	2631	0		1	XP_023482333.1
GO:0043248	proteasome assembly	BP	1	1	1	773	3	2631	0		1	XP_023484406.1
GO:0005092	GDP-dissociation inhibitor activity	MF	1	1	1	773	3	2631	0		1	XP_023488108.1
GO:0004616	phosphogluconate dehydrogenase (decarboxylating) activity	MF	1	1	1	773	3	2631	0		1	XP_023491582.1
GO:0004181	metallocarboxypeptidase activity	MF	1	1	1	773	3	2631	1	XP_023492115.1	0
GO:0004017	adenylate kinase activity	MF	1	1	1	773	3	2631	0		1	XP_023497712.1
GO:0004427	inorganic diphosphatase activity	MF	1	1	1	773	3	2631	0		1	XP_023499997.1
GO:0042325	regulation of phosphorylation	BP	1	1	1	773	3	2631	0		1	XP_023510062.1
GO:0016042	lipid catabolic process	BP	1	1	1	773	3	2631	0		1	XP_023510066.1
GO:0043565	sequence-specific DNA binding	MF	1	1	3	773	10	2631	0		3	XP_001489458.1 XP_023485166.1 XP_023509989.1
GO:0006366	transcription from RNA polymerase II promoter	BP	1	1	2	773	6	2631	0		2	XP_001491541.1 XP_001498010.1
GO:0008080	N-acetyltransferase activity	MF	1	1	2	773	6	2631	0		2	XP_001493787.1 XP_005602030.1
GO:0004869	cysteine-type endopeptidase inhibitor activity	MF	1	1	2	773	6	2631	2	XP_001499389.1 XP_003363423.1	0
GO:0016567	protein ubiquitination	BP	1	1	2	773	6	2631	0		2	XP_001501711.1 XP_001503487.2
GO:0008033	tRNA processing	BP	1	1	2	773	6	2631	0		2	XP_001502831.1 XP_005596292.1
GO:0006904	vesicle docking involved in exocytosis	BP	1	1	2	773	6	2631	0		2	XP_005609470.1 XP_023500405.1
GO:0005262	calcium channel activity	MF	1	1	2	773	6	2631	0		2	XP_023480498.1 XP_023499859.1
GO:0070588	calcium ion transmembrane transport	BP	1	1	2	773	6	2631	0		2	XP_023480498.1 XP_023499859.1
GO:0044802	single-organism membrane organization	BP	1	1	5	773	17	2631	0		5	XP_001492218.1 XP_001503633.1 XP_014593549.2 XP_023491541.1 XP_023507755.1
GO:1901565	organonitrogen compound catabolic process	BP	1	1	4	773	13	2631	0		4	XP_005610407.1 XP_023481813.1 XP_023482160.1 XP_023495431.1

## Sheet: FA(15g).vs.NC.GO_Enrich.merge
GO_ID	GO_Term	GO_Class	Pvalue	AdjustedPv	x	n	y	N	Up	Up_Prot_names	Down	Down_Prot_names
GO:0003676	nucleic acid binding	MF	3.14930878323096e-28	4.31140372424319e-25	213	935	342	2631	1	XP_014587990.1	212	NP_001075254.1 NP_001075354.1 NP_001157330.1 NP_001157422.1 NP_001157445.1 NP_001165217.1 NP_001182477.1 NP_001182517.1 NP_001229438.1 NP_001243850.1 NP_001295298.1 NP_001296114.1 NP_001296167.1 NP_001296441.1 XP_001488074.1 XP_001488204.1 XP_001488269.1 XP_001488649.3 XP_001488830.2 XP_001489151.2 XP_001489458.1 XP_001489748.2 XP_001490069.1 XP_001490073.1 XP_001490195.1 XP_001491075.1 XP_001491…
GO:0097159	organic cyclic compound binding	MF	1.66828515140686e-19	5.88643583216463e-17	362	935	737	2631	4	XP_001914753.3 XP_001915631.1 XP_014587990.1 XP_014590298.2	358	NP_001075250.1 NP_001075254.1 NP_001075354.1 NP_001075407.1 NP_001108004.2 NP_001116127.1 NP_001157330.1 NP_001157345.1 NP_001157422.1 NP_001157427.1 NP_001157445.1 NP_001165217.1 NP_001182477.1 NP_001182517.1 NP_001229438.1 NP_001240767.1 NP_001243850.1 NP_001244034.1 NP_001288219.1 NP_001295239.1 NP_001295298.1 NP_001295875.1 NP_001296099.1 NP_001296114.1 NP_001296126.1 NP_001296167.1 NP_001296…
GO:1901363	heterocyclic compound binding	MF	1.66828515140686e-19	5.88643583216463e-17	362	935	737	2631	4	XP_001914753.3 XP_001915631.1 XP_014587990.1 XP_014590298.2	358	NP_001075250.1 NP_001075254.1 NP_001075354.1 NP_001075407.1 NP_001108004.2 NP_001116127.1 NP_001157330.1 NP_001157345.1 NP_001157422.1 NP_001157427.1 NP_001157445.1 NP_001165217.1 NP_001182477.1 NP_001182517.1 NP_001229438.1 NP_001240767.1 NP_001243850.1 NP_001244034.1 NP_001288219.1 NP_001295239.1 NP_001295298.1 NP_001295875.1 NP_001296099.1 NP_001296114.1 NP_001296126.1 NP_001296167.1 NP_001296…
GO:0034645	cellular macromolecule biosynthetic process	BP	2.1499035179564e-19	5.88643583216463e-17	103	935	146	2631	0		103	NP_001075254.1 NP_001075354.1 NP_001137423.1 NP_001157337.1 NP_001157352.1 NP_001157362.1 NP_001296194.1 XP_001488269.1 XP_001488316.1 XP_001488830.2 XP_001488980.1 XP_001489519.1 XP_001489748.2 XP_001490073.1 XP_001490084.1 XP_001491171.2 XP_001491540.1 XP_001491541.1 XP_001491926.1 XP_001492034.1 XP_001492092.1 XP_001492525.1 XP_001492609.1 XP_001492679.3 XP_001492778.1 XP_001494110.1 XP_001494…
GO:0006412	translation	BP	5.43540345387783e-17	1.01531671688971e-14	85	935	118	2631	0		85	NP_001075254.1 NP_001075354.1 NP_001137423.1 NP_001157337.1 NP_001157352.1 NP_001157362.1 NP_001296194.1 XP_001488269.1 XP_001488316.1 XP_001488980.1 XP_001489519.1 XP_001490073.1 XP_001490084.1 XP_001491171.2 XP_001491540.1 XP_001491926.1 XP_001492034.1 XP_001492092.1 XP_001492525.1 XP_001492609.1 XP_001492679.3 XP_001492778.1 XP_001494110.1 XP_001494147.1 XP_001494663.1 XP_001496119.1 XP_001496…
GO:0043043	peptide biosynthetic process	BP	5.9331875347828e-17	1.01531671688971e-14	86	935	120	2631	0		86	NP_001075254.1 NP_001075354.1 NP_001137423.1 NP_001157337.1 NP_001157352.1 NP_001157362.1 NP_001296194.1 XP_001488269.1 XP_001488316.1 XP_001488980.1 XP_001489519.1 XP_001490073.1 XP_001490084.1 XP_001491171.2 XP_001491540.1 XP_001491926.1 XP_001492034.1 XP_001492092.1 XP_001492525.1 XP_001492609.1 XP_001492679.3 XP_001492778.1 XP_001494110.1 XP_001494147.1 XP_001494663.1 XP_001496119.1 XP_001496…
GO:0006518	peptide metabolic process	BP	1.50553376919111e-16	2.06107573002264e-14	87	935	123	2631	0		87	NP_001075254.1 NP_001075354.1 NP_001137423.1 NP_001157337.1 NP_001157352.1 NP_001157362.1 NP_001296194.1 XP_001488269.1 XP_001488316.1 XP_001488980.1 XP_001489519.1 XP_001490073.1 XP_001490084.1 XP_001491171.2 XP_001491540.1 XP_001491926.1 XP_001492034.1 XP_001492092.1 XP_001492525.1 XP_001492609.1 XP_001492679.3 XP_001492778.1 XP_001494110.1 XP_001494147.1 XP_001494663.1 XP_001496119.1 XP_001496…
GO:0003735	structural constituent of ribosome	MF	1.00125215452117e-14	1.14226183294957e-12	61	935	79	2631	0		61	NP_001075354.1 NP_001137423.1 NP_001157337.1 NP_001157352.1 NP_001157362.1 NP_001296194.1 XP_001488316.1 XP_001489519.1 XP_001490084.1 XP_001491540.1 XP_001491926.1 XP_001492034.1 XP_001492092.1 XP_001492525.1 XP_001492679.3 XP_001494110.1 XP_001494663.1 XP_001496119.1 XP_001496413.1 XP_001496751.2 XP_001496841.1 XP_001497114.1 XP_001497144.1 XP_001498024.1 XP_001498092.1 XP_001498213.1 XP_001498…
GO:0005840	ribosome	CC	1.00125215452117e-14	1.14226183294957e-12	61	935	79	2631	0		61	NP_001075354.1 NP_001137423.1 NP_001157337.1 NP_001157352.1 NP_001157362.1 NP_001296194.1 XP_001488316.1 XP_001489519.1 XP_001490084.1 XP_001491540.1 XP_001491926.1 XP_001492034.1 XP_001492092.1 XP_001492525.1 XP_001492679.3 XP_001494110.1 XP_001494663.1 XP_001496119.1 XP_001496413.1 XP_001496751.2 XP_001496841.1 XP_001497114.1 XP_001497144.1 XP_001498024.1 XP_001498092.1 XP_001498213.1 XP_001498…
GO:0030529	intracellular ribonucleoprotein complex	CC	1.29940358876612e-13	1.27063108072916e-11	65	935	89	2631	0		65	NP_001075354.1 NP_001137423.1 NP_001157337.1 NP_001157352.1 NP_001157362.1 NP_001296194.1 XP_001488316.1 XP_001489519.1 XP_001490084.1 XP_001491075.1 XP_001491540.1 XP_001491926.1 XP_001492034.1 XP_001492092.1 XP_001492218.1 XP_001492525.1 XP_001492679.3 XP_001494110.1 XP_001494663.1 XP_001496119.1 XP_001496413.1 XP_001496751.2 XP_001496841.1 XP_001497114.1 XP_001497144.1 XP_001498024.1 XP_001498…
GO:0010467	gene expression	BP	1.71697361709063e-13	1.56702458786471e-11	103	935	165	2631	0		103	NP_001075254.1 NP_001075354.1 NP_001137423.1 NP_001157337.1 NP_001157352.1 NP_001157362.1 NP_001296194.1 XP_001488269.1 XP_001488316.1 XP_001488980.1 XP_001489519.1 XP_001490073.1 XP_001490084.1 XP_001491171.2 XP_001491540.1 XP_001491541.1 XP_001491926.1 XP_001492034.1 XP_001492092.1 XP_001492525.1 XP_001492609.1 XP_001492679.3 XP_001492778.1 XP_001494110.1 XP_001494147.1 XP_001494663.1 XP_001495…
GO:1901576	organic substance biosynthetic process	BP	4.47181946380246e-12	3.82620052871598e-10	123	935	214	2631	0		123	NP_001075254.1 NP_001075354.1 NP_001137423.1 NP_001157337.1 NP_001157352.1 NP_001157362.1 NP_001191672.1 NP_001296194.1 XP_001488269.1 XP_001488316.1 XP_001488830.2 XP_001488980.1 XP_001489285.4 XP_001489386.3 XP_001489519.1 XP_001489748.2 XP_001489821.2 XP_001490073.1 XP_001490084.1 XP_001490657.3 XP_001491171.2 XP_001491540.1 XP_001491541.1 XP_001491926.1 XP_001492034.1 XP_001492092.1 XP_001492…
GO:0034641	cellular nitrogen compound metabolic process	BP	2.41924218542849e-11	1.94820150108918e-09	151	935	281	2631	0		151	NP_001075254.1 NP_001075354.1 NP_001098786.1 NP_001137266.1 NP_001137423.1 NP_001153162.1 NP_001157330.1 NP_001157337.1 NP_001157352.1 NP_001157362.1 NP_001191672.1 NP_001244014.1 NP_001296194.1 XP_001488269.1 XP_001488316.1 XP_001488830.2 XP_001488980.1 XP_001489519.1 XP_001489748.2 XP_001490073.1 XP_001490084.1 XP_001490195.1 XP_001490657.3 XP_001491171.2 XP_001491540.1 XP_001491541.1 XP_001491…
GO:0044249	cellular biosynthetic process	BP	9.52056253769878e-11	7.2409167300609e-09	120	935	214	2631	0		120	NP_001075254.1 NP_001075354.1 NP_001137423.1 NP_001157337.1 NP_001157352.1 NP_001157362.1 NP_001191672.1 NP_001296194.1 XP_001488269.1 XP_001488316.1 XP_001488830.2 XP_001488980.1 XP_001489285.4 XP_001489519.1 XP_001489748.2 XP_001490073.1 XP_001490084.1 XP_001491171.2 XP_001491540.1 XP_001491541.1 XP_001491926.1 XP_001492034.1 XP_001492092.1 XP_001492347.3 XP_001492525.1 XP_001492609.1 XP_001492…
GO:0044271	cellular nitrogen compound biosynthetic process	BP	1.55855060397193e-10	1.12297672465136e-08	100	935	171	2631	0		100	NP_001075254.1 NP_001075354.1 NP_001137423.1 NP_001157337.1 NP_001157352.1 NP_001157362.1 NP_001191672.1 NP_001296194.1 XP_001488269.1 XP_001488316.1 XP_001488980.1 XP_001489519.1 XP_001490073.1 XP_001490084.1 XP_001491171.2 XP_001491540.1 XP_001491541.1 XP_001491926.1 XP_001492034.1 XP_001492092.1 XP_001492347.3 XP_001492525.1 XP_001492609.1 XP_001492679.3 XP_001492778.1 XP_001492938.1 XP_001494…
GO:0006807	nitrogen compound metabolic process	BP	5.1779925268248e-10	3.54433588461157e-08	159	935	308	2631	1	XP_001916967.1	158	NP_001075254.1 NP_001075354.1 NP_001098786.1 NP_001137266.1 NP_001137423.1 NP_001153162.1 NP_001157330.1 NP_001157337.1 NP_001157352.1 NP_001157362.1 NP_001191672.1 NP_001244014.1 NP_001296194.1 XP_001488269.1 XP_001488316.1 XP_001488830.2 XP_001488980.1 XP_001489285.4 XP_001489519.1 XP_001489748.2 XP_001490073.1 XP_001490084.1 XP_001490195.1 XP_001490657.3 XP_001491171.2 XP_001491540.1 XP_001491…
GO:1901566	organonitrogen compound biosynthetic process	BP	5.89821152403923e-10	3.84507217924272e-08	96	935	165	2631	0		96	NP_001075254.1 NP_001075354.1 NP_001137423.1 NP_001157337.1 NP_001157352.1 NP_001157362.1 NP_001191672.1 NP_001296194.1 XP_001488269.1 XP_001488316.1 XP_001488980.1 XP_001489285.4 XP_001489519.1 XP_001490073.1 XP_001490084.1 XP_001491171.2 XP_001491540.1 XP_001491926.1 XP_001492034.1 XP_001492092.1 XP_001492347.3 XP_001492525.1 XP_001492609.1 XP_001492679.3 XP_001492778.1 XP_001494110.1 XP_001494…
GO:0044444	cytoplasmic part	CC	1.68055393632224e-09	1.04576288128416e-07	109	935	196	2631	2	XP_001488473.1 XP_003364253.1	107	NP_001075354.1 NP_001137423.1 NP_001157337.1 NP_001157352.1 NP_001157362.1 NP_001296134.1 NP_001296194.1 NP_001296239.1 XP_001488316.1 XP_001488579.1 XP_001489519.1 XP_001490084.1 XP_001491075.1 XP_001491540.1 XP_001491687.2 XP_001491926.1 XP_001492034.1 XP_001492092.1 XP_001492218.1 XP_001492394.1 XP_001492525.1 XP_001492536.3 XP_001492679.3 XP_001493399.3 XP_001493825.4 XP_001494110.1 XP_001494…
GO:1901564	organonitrogen compound metabolic process	BP	1.79928649354395e-09	1.07096661289637e-07	120	935	221	2631	1	XP_001916967.1	119	NP_001075254.1 NP_001075354.1 NP_001098786.1 NP_001137266.1 NP_001137423.1 NP_001153162.1 NP_001157337.1 NP_001157352.1 NP_001157362.1 NP_001191672.1 NP_001296194.1 XP_001488269.1 XP_001488316.1 XP_001488980.1 XP_001489285.4 XP_001489519.1 XP_001490073.1 XP_001490084.1 XP_001490657.3 XP_001491171.2 XP_001491540.1 XP_001491926.1 XP_001492034.1 XP_001492092.1 XP_001492347.3 XP_001492525.1 XP_001492…
GO:0009058	biosynthetic process	BP	2.35256728601854e-09	1.34194358939974e-07	128	935	240	2631	0		128	NP_001075254.1 NP_001075354.1 NP_001137423.1 NP_001157337.1 NP_001157352.1 NP_001157362.1 NP_001191672.1 NP_001296194.1 XP_001488269.1 XP_001488316.1 XP_001488830.2 XP_001488980.1 XP_001489285.4 XP_001489386.3 XP_001489519.1 XP_001489748.2 XP_001489821.2 XP_001490073.1 XP_001490084.1 XP_001490657.3 XP_001491171.2 XP_001491540.1 XP_001491541.1 XP_001491926.1 XP_001492034.1 XP_001492092.1 XP_001492…
GO:0032991	macromolecular complex	CC	4.02718991535568e-09	2.20528919764877e-07	136	935	260	2631	2	NP_001271471.1 XP_003364253.1	134	NP_001075354.1 NP_001137423.1 NP_001157337.1 NP_001157352.1 NP_001157362.1 NP_001270003.1 NP_001296134.1 NP_001296194.1 NP_001296199.1 XP_001488316.1 XP_001488579.1 XP_001488830.2 XP_001489121.3 XP_001489519.1 XP_001490084.1 XP_001490652.1 XP_001491075.1 XP_001491244.3 XP_001491320.1 XP_001491540.1 XP_001491541.1 XP_001491687.2 XP_001491926.1 XP_001492034.1 XP_001492092.1 XP_001492218.1 XP_001492…
GO:0003723	RNA binding	MF	2.05892419909159e-07	1.08410278021399e-05	59	935	97	2631	0		59	NP_001075254.1 NP_001075354.1 NP_001157422.1 NP_001243850.1 NP_001296114.1 XP_001488074.1 XP_001490195.1 XP_001491075.1 XP_001492218.1 XP_001492678.4 XP_001492778.1 XP_001494894.2 XP_001497114.1 XP_001498024.1 XP_001498213.1 XP_001498274.1 XP_001499818.1 XP_001500383.2 XP_001500495.1 XP_001501120.3 XP_001501256.1 XP_001503035.1 XP_001503500.2 XP_001503633.1 XP_001503679.4 XP_001504382.1 XP_001915…
GO:0044260	cellular macromolecule metabolic process	BP	3.79837982483956e-07	1.92591925192791e-05	183	935	389	2631	0		183	NP_001075254.1 NP_001075354.1 NP_001093231.1 NP_001137423.1 NP_001157330.1 NP_001157337.1 NP_001157352.1 NP_001157362.1 NP_001244014.1 NP_001270003.1 NP_001288077.1 NP_001296194.1 XP_001488269.1 XP_001488316.1 XP_001488789.1 XP_001488830.2 XP_001488980.1 XP_001489121.3 XP_001489519.1 XP_001489748.2 XP_001489970.3 XP_001490073.1 XP_001490084.1 XP_001490195.1 XP_001491104.1 XP_001491171.2 XP_001491…
GO:0005737	cytoplasm	CC	1.24027154818705e-06	5.85493706713129e-05	123	935	247	2631	2	XP_001488473.1 XP_003364253.1	121	NP_001075354.1 NP_001137423.1 NP_001157337.1 NP_001157352.1 NP_001157362.1 NP_001296134.1 NP_001296194.1 NP_001296239.1 XP_001488316.1 XP_001488579.1 XP_001488980.1 XP_001489519.1 XP_001490084.1 XP_001490195.1 XP_001491075.1 XP_001491540.1 XP_001491687.2 XP_001491926.1 XP_001492034.1 XP_001492092.1 XP_001492218.1 XP_001492394.1 XP_001492525.1 XP_001492536.3 XP_001492679.3 XP_001492938.1 XP_001493…
GO:0044267	cellular protein metabolic process	BP	1.69766918693568e-06	7.74703038971647e-05	151	935	316	2631	0		151	NP_001075254.1 NP_001075354.1 NP_001093231.1 NP_001137423.1 NP_001157337.1 NP_001157352.1 NP_001157362.1 NP_001270003.1 NP_001288077.1 NP_001296194.1 XP_001488269.1 XP_001488316.1 XP_001488789.1 XP_001488980.1 XP_001489121.3 XP_001489519.1 XP_001489970.3 XP_001490073.1 XP_001490084.1 XP_001491104.1 XP_001491171.2 XP_001491320.1 XP_001491540.1 XP_001491926.1 XP_001492034.1 XP_001492092.1 XP_001492…
GO:0004386	helicase activity	MF	3.87629678475625e-06	0.000171182267688107	12	935	12	2631	0		12	XP_001488151.1 XP_001488830.2 XP_001490235.1 XP_001491503.1 XP_001499652.2 XP_001500404.3 XP_001503679.4 XP_001917669.2 XP_001917975.1 XP_005609832.1 XP_005610646.1 XP_023481292.1
GO:0005622	intracellular	CC	1.1807695807279e-05	0.000505147986255153	220	935	499	2631	3	NP_001333150.1 XP_001488473.1 XP_003364253.1	217	NP_001075354.1 NP_001137423.1 NP_001157330.1 NP_001157337.1 NP_001157352.1 NP_001157362.1 NP_001239505.1 NP_001270003.1 NP_001296134.1 NP_001296194.1 NP_001296199.1 NP_001296239.1 NP_001333088.1 XP_001488074.1 XP_001488316.1 XP_001488579.1 XP_001488830.2 XP_001488980.1 XP_001489121.3 XP_001489493.1 XP_001489519.1 XP_001490084.1 XP_001490195.1 XP_001490652.1 XP_001491075.1 XP_001491244.3 XP_001491…
GO:0032553	ribonucleotide binding	MF	1.43667874021158e-05	0.000596003998590805	171	935	375	2631	1	XP_001915631.1	170	NP_001075250.1 NP_001075407.1 NP_001116127.1 NP_001157330.1 NP_001157345.1 NP_001157427.1 NP_001240767.1 NP_001244034.1 NP_001288219.1 NP_001295239.1 NP_001295298.1 NP_001295875.1 NP_001296099.1 NP_001296126.1 NP_001296251.1 NP_001296338.1 XP_001488151.1 XP_001488269.1 XP_001488416.1 XP_001488830.2 XP_001488980.1 XP_001489386.3 XP_001489748.2 XP_001489821.2 XP_001489970.3 XP_001490073.1 XP_001490…
GO:0032550	purine ribonucleoside binding	MF	1.97390941320637e-05	0.000682345508909621	170	935	374	2631	1	XP_001915631.1	169	NP_001075250.1 NP_001075407.1 NP_001157330.1 NP_001157345.1 NP_001157427.1 NP_001240767.1 NP_001244034.1 NP_001288219.1 NP_001295239.1 NP_001295298.1 NP_001295875.1 NP_001296099.1 NP_001296126.1 NP_001296251.1 NP_001296338.1 XP_001488151.1 XP_001488269.1 XP_001488416.1 XP_001488830.2 XP_001488980.1 XP_001489386.3 XP_001489748.2 XP_001489821.2 XP_001489970.3 XP_001490073.1 XP_001490235.1 XP_001491…
GO:0032555	purine ribonucleotide binding	MF	1.97390941320637e-05	0.000682345508909621	170	935	374	2631	1	XP_001915631.1	169	NP_001075250.1 NP_001075407.1 NP_001157330.1 NP_001157345.1 NP_001157427.1 NP_001240767.1 NP_001244034.1 NP_001288219.1 NP_001295239.1 NP_001295298.1 NP_001295875.1 NP_001296099.1 NP_001296126.1 NP_001296251.1 NP_001296338.1 XP_001488151.1 XP_001488269.1 XP_001488416.1 XP_001488830.2 XP_001488980.1 XP_001489386.3 XP_001489748.2 XP_001489821.2 XP_001489970.3 XP_001490073.1 XP_001490235.1 XP_001491…
GO:0035639	purine ribonucleoside triphosphate binding	MF	1.97390941320637e-05	0.000682345508909621	170	935	374	2631	1	XP_001915631.1	169	NP_001075250.1 NP_001075407.1 NP_001157330.1 NP_001157345.1 NP_001157427.1 NP_001240767.1 NP_001244034.1 NP_001288219.1 NP_001295239.1 NP_001295298.1 NP_001295875.1 NP_001296099.1 NP_001296126.1 NP_001296251.1 NP_001296338.1 XP_001488151.1 XP_001488269.1 XP_001488416.1 XP_001488830.2 XP_001488980.1 XP_001489386.3 XP_001489748.2 XP_001489821.2 XP_001489970.3 XP_001490073.1 XP_001490235.1 XP_001491…
GO:0005198	structural molecule activity	MF	2.09339016612155e-05	0.000682345508909621	75	935	143	2631	1	NP_001333150.1	74	NP_001075354.1 NP_001137423.1 NP_001157337.1 NP_001157352.1 NP_001157362.1 NP_001296194.1 NP_001333088.1 XP_001488316.1 XP_001488579.1 XP_001489519.1 XP_001490084.1 XP_001491540.1 XP_001491926.1 XP_001492034.1 XP_001492092.1 XP_001492525.1 XP_001492679.3 XP_001494110.1 XP_001494663.1 XP_001496119.1 XP_001496413.1 XP_001496751.2 XP_001496841.1 XP_001497114.1 XP_001497144.1 XP_001498024.1 XP_001498…
GO:0044424	intracellular part	CC	2.56566989510379e-05	0.000812021479280082	204	935	462	2631	3	NP_001333150.1 XP_001488473.1 XP_003364253.1	201	NP_001075354.1 NP_001137423.1 NP_001157330.1 NP_001157337.1 NP_001157352.1 NP_001157362.1 NP_001270003.1 NP_001296134.1 NP_001296194.1 NP_001296199.1 NP_001296239.1 NP_001333088.1 XP_001488316.1 XP_001488579.1 XP_001488830.2 XP_001488980.1 XP_001489121.3 XP_001489493.1 XP_001489519.1 XP_001490084.1 XP_001490195.1 XP_001490652.1 XP_001491075.1 XP_001491244.3 XP_001491320.1 XP_001491540.1 XP_001491…
GO:0017076	purine nucleotide binding	MF	2.63518592031095e-05	0.000812021479280082	173	935	383	2631	1	XP_001915631.1	172	NP_001075250.1 NP_001075407.1 NP_001157330.1 NP_001157345.1 NP_001157427.1 NP_001240767.1 NP_001244034.1 NP_001288219.1 NP_001295239.1 NP_001295298.1 NP_001295875.1 NP_001296099.1 NP_001296126.1 NP_001296251.1 NP_001296338.1 XP_001488151.1 XP_001488269.1 XP_001488416.1 XP_001488830.2 XP_001488980.1 XP_001489386.3 XP_001489748.2 XP_001489821.2 XP_001489970.3 XP_001490073.1 XP_001490235.1 XP_001491…
GO:0044237	cellular metabolic process	BP	3.58235033149168e-05	0.00106613860952437	233	935	539	2631	1	NP_001075295.1	232	NP_001075254.1 NP_001075354.1 NP_001093231.1 NP_001098786.1 NP_001137266.1 NP_001137423.1 NP_001153162.1 NP_001157330.1 NP_001157337.1 NP_001157352.1 NP_001157362.1 NP_001191672.1 NP_001244014.1 NP_001270003.1 NP_001288077.1 NP_001296194.1 XP_001488269.1 XP_001488316.1 XP_001488789.1 XP_001488830.2 XP_001488980.1 XP_001489121.3 XP_001489283.1 XP_001489285.4 XP_001489519.1 XP_001489748.2 XP_001489…
GO:0044464	cell part	CC	4.26688615882045e-05	0.00121695148988025	223	935	514	2631	4	NP_001271471.1 NP_001333150.1 XP_001488473.1 XP_003364253.1	219	NP_001075354.1 NP_001137423.1 NP_001157330.1 NP_001157337.1 NP_001157352.1 NP_001157362.1 NP_001239505.1 NP_001270003.1 NP_001296134.1 NP_001296194.1 NP_001296199.1 NP_001296239.1 NP_001333088.1 XP_001488074.1 XP_001488316.1 XP_001488579.1 XP_001488830.2 XP_001488980.1 XP_001489121.3 XP_001489493.1 XP_001489519.1 XP_001490084.1 XP_001490195.1 XP_001490652.1 XP_001491075.1 XP_001491244.3 XP_001491…
GO:0000166	nucleotide binding	MF	0.000169463747100279	0.00446145903423619	189	935	434	2631	2	XP_001915631.1 XP_014590298.2	187	NP_001075250.1 NP_001075407.1 NP_001108004.2 NP_001116127.1 NP_001157330.1 NP_001157345.1 NP_001157427.1 NP_001240767.1 NP_001244034.1 NP_001288219.1 NP_001295239.1 NP_001295298.1 NP_001295875.1 NP_001296099.1 NP_001296126.1 NP_001296251.1 NP_001296338.1 XP_001488151.1 XP_001488269.1 XP_001488416.1 XP_001488830.2 XP_001488980.1 XP_001489386.3 XP_001489748.2 XP_001489821.2 XP_001489970.3 XP_001490…
GO:0043232	intracellular non-membrane-bounded organelle	CC	0.000200352509855597	0.00507930714800578	90	935	186	2631	1	NP_001333150.1	89	NP_001075354.1 NP_001137423.1 NP_001157337.1 NP_001157352.1 NP_001157362.1 NP_001296194.1 NP_001296199.1 NP_001333088.1 XP_001488316.1 XP_001489519.1 XP_001490084.1 XP_001491244.3 XP_001491540.1 XP_001491926.1 XP_001492034.1 XP_001492092.1 XP_001492525.1 XP_001492679.3 XP_001494110.1 XP_001494663.1 XP_001496119.1 XP_001496413.1 XP_001496751.2 XP_001496841.1 XP_001497114.1 XP_001497144.1 XP_001498…
GO:0009056	catabolic process	BP	0.000253972599598951	0.00632160888819935	38	935	66	2631	0		38	NP_001137266.1 NP_001153162.1 NP_001270003.1 XP_001489121.3 XP_001490195.1 XP_001490657.3 XP_001491320.1 XP_001492367.3 XP_001493068.2 XP_001494538.3 XP_001494563.2 XP_001495250.1 XP_001498178.2 XP_001499422.1 XP_001502449.1 XP_001504195.1 XP_001504291.1 XP_001504454.1 XP_001504993.1 XP_001505148.1 XP_001918089.1 XP_001918105.3 XP_003362760.1 XP_003365917.4 XP_005597449.1 XP_005610098.1 XP_023477…
GO:0005525	GTP binding	MF	0.000335430364557245	0.00778312150981134	52	935	98	2631	0		52	NP_001075250.1 NP_001240767.1 NP_001244034.1 NP_001288219.1 NP_001295239.1 NP_001295875.1 NP_001296099.1 NP_001296251.1 NP_001296338.1 XP_001489386.3 XP_001489821.2 XP_001491075.1 XP_001491236.5 XP_001491248.1 XP_001492056.1 XP_001493347.1 XP_001494251.1 XP_001495006.1 XP_001496264.1 XP_001496920.1 XP_001500993.3 XP_001502863.1 XP_001503641.1 XP_001504186.1 XP_001504234.1 XP_001504442.1 XP_001914…
GO:1901575	organic substance catabolic process	BP	0.00043747322205853	0.00998168068330212	37	935	65	2631	0		37	NP_001137266.1 NP_001153162.1 NP_001270003.1 XP_001489121.3 XP_001490195.1 XP_001490657.3 XP_001491320.1 XP_001492367.3 XP_001493068.2 XP_001494538.3 XP_001494563.2 XP_001495250.1 XP_001499422.1 XP_001502449.1 XP_001504195.1 XP_001504291.1 XP_001504454.1 XP_001504993.1 XP_001505148.1 XP_001918089.1 XP_001918105.3 XP_003362760.1 XP_003365917.4 XP_005597449.1 XP_005610098.1 XP_023477642.1 XP_023481…
GO:0043436	oxoacid metabolic process	BP	0.000519607147908088	0.011661347303052	35	935	61	2631	0		35	NP_001137266.1 NP_001153162.1 XP_001488269.1 XP_001488980.1 XP_001489285.4 XP_001490073.1 XP_001490657.3 XP_001491171.2 XP_001491902.2 XP_001492609.1 XP_001494147.1 XP_001494563.2 XP_001495890.1 XP_001498225.2 XP_001498346.1 XP_001501062.4 XP_001501628.1 XP_001502449.1 XP_001502475.1 XP_001503321.1 XP_001503963.1 XP_001504195.1 XP_001504203.1 XP_003362760.1 XP_005602500.1 XP_005610098.1 XP_014594…
GO:0043229	intracellular organelle	CC	0.00057188946272915	0.0124272488012096	161	935	369	2631	3	NP_001333150.1 XP_001488473.1 XP_003364253.1	158	NP_001075354.1 NP_001137423.1 NP_001157330.1 NP_001157337.1 NP_001157352.1 NP_001157362.1 NP_001296134.1 NP_001296194.1 NP_001296199.1 NP_001296239.1 NP_001333088.1 XP_001488316.1 XP_001488579.1 XP_001488830.2 XP_001489493.1 XP_001489519.1 XP_001490084.1 XP_001490195.1 XP_001491244.3 XP_001491540.1 XP_001491541.1 XP_001491687.2 XP_001491926.1 XP_001492034.1 XP_001492092.1 XP_001492394.1 XP_001492…
GO:0019001	guanyl nucleotide binding	MF	0.000757163563660453	0.0161962018539244	54	935	105	2631	0		54	NP_001075250.1 NP_001240767.1 NP_001244034.1 NP_001288219.1 NP_001295239.1 NP_001295875.1 NP_001296099.1 NP_001296251.1 NP_001296338.1 XP_001489386.3 XP_001489821.2 XP_001491075.1 XP_001491236.5 XP_001491248.1 XP_001492056.1 XP_001493347.1 XP_001494251.1 XP_001495006.1 XP_001496264.1 XP_001496920.1 XP_001500993.3 XP_001502863.1 XP_001503641.1 XP_001504186.1 XP_001504234.1 XP_001504442.1 XP_001914…
GO:0019752	carboxylic acid metabolic process	BP	0.000891603348706982	0.0184940149148463	34	935	60	2631	0		34	NP_001137266.1 NP_001153162.1 XP_001488269.1 XP_001488980.1 XP_001489285.4 XP_001490073.1 XP_001490657.3 XP_001491171.2 XP_001492609.1 XP_001494147.1 XP_001494563.2 XP_001495890.1 XP_001498225.2 XP_001498346.1 XP_001501062.4 XP_001501628.1 XP_001502449.1 XP_001502475.1 XP_001503321.1 XP_001503963.1 XP_001504195.1 XP_001504203.1 XP_003362760.1 XP_005602500.1 XP_005610098.1 XP_014594621.2 XP_023480…
GO:0044238	primary metabolic process	BP	0.0009563765693196	0.0195414854238587	247	935	598	2631	6	XP_001490892.4 XP_001492602.1 XP_001497860.1 XP_001500552.3 XP_001501919.1 XP_023500056.1	241	NP_001075254.1 NP_001075354.1 NP_001093231.1 NP_001098786.1 NP_001137266.1 NP_001137423.1 NP_001153162.1 NP_001157330.1 NP_001157337.1 NP_001157352.1 NP_001157362.1 NP_001191672.1 NP_001244014.1 NP_001270003.1 NP_001288077.1 NP_001296194.1 XP_001488269.1 XP_001488316.1 XP_001488789.1 XP_001488830.2 XP_001488980.1 XP_001489121.3 XP_001489283.1 XP_001489285.4 XP_001489386.3 XP_001489519.1 XP_001489…
GO:0000502	proteasome complex	CC	0.00116996512870508	0.0232127863941632	14	935	19	2631	0		14	NP_001270003.1 XP_001489121.3 XP_001490652.1 XP_001491320.1 XP_001492367.3 XP_001494538.3 XP_001495250.1 XP_001499422.1 XP_001504993.1 XP_001918089.1 XP_001918105.3 XP_003362596.1 XP_023478718.1 XP_023482627.1
GO:1905368	peptidase complex	CC	0.00127634907320381	0.0249617411602288	15	935	21	2631	0		15	NP_001270003.1 XP_001489121.3 XP_001490652.1 XP_001491320.1 XP_001492367.3 XP_001494538.3 XP_001495250.1 XP_001499422.1 XP_001504993.1 XP_001918089.1 XP_001918105.3 XP_003362596.1 XP_023478718.1 XP_023482627.1 XP_023486318.1
GO:0043170	macromolecule metabolic process	BP	0.00147713732762678	0.0284817042467756	194	935	461	2631	8	XP_001490892.4 XP_001492602.1 XP_001497860.1 XP_001500552.3 XP_001501919.1 XP_001916967.1 XP_005611649.1 XP_023500056.1	186	NP_001075254.1 NP_001075354.1 NP_001093231.1 NP_001137423.1 NP_001157330.1 NP_001157337.1 NP_001157352.1 NP_001157362.1 NP_001244014.1 NP_001270003.1 NP_001288077.1 NP_001296194.1 XP_001488269.1 XP_001488316.1 XP_001488789.1 XP_001488830.2 XP_001488980.1 XP_001489121.3 XP_001489519.1 XP_001489748.2 XP_001489970.3 XP_001490073.1 XP_001490084.1 XP_001490195.1 XP_001491104.1 XP_001491171.2 XP_001491…
GO:0006082	organic acid metabolic process	BP	0.00154408309097412	0.0293590243269939	37	935	68	2631	0		37	NP_001137266.1 NP_001153162.1 XP_001488269.1 XP_001488980.1 XP_001489285.4 XP_001490073.1 XP_001490657.3 XP_001491171.2 XP_001491902.2 XP_001492609.1 XP_001494147.1 XP_001494563.2 XP_001495890.1 XP_001498225.2 XP_001498346.1 XP_001501062.4 XP_001501628.1 XP_001502449.1 XP_001502475.1 XP_001503321.1 XP_001503963.1 XP_001504195.1 XP_001504203.1 XP_003362760.1 XP_005602500.1 XP_005610098.1 XP_014594…
GO:0019538	protein metabolic process	BP	0.00192617261556916	0.0351590708095224	160	935	374	2631	6	XP_001490892.4 XP_001492602.1 XP_001497860.1 XP_001500552.3 XP_001501919.1 XP_023500056.1	154	NP_001075254.1 NP_001075354.1 NP_001093231.1 NP_001137423.1 NP_001157337.1 NP_001157352.1 NP_001157362.1 NP_001270003.1 NP_001288077.1 NP_001296194.1 XP_001488269.1 XP_001488316.1 XP_001488789.1 XP_001488980.1 XP_001489121.3 XP_001489519.1 XP_001489970.3 XP_001490073.1 XP_001490084.1 XP_001491104.1 XP_001491171.2 XP_001491320.1 XP_001491540.1 XP_001491926.1 XP_001492034.1 XP_001492092.1 XP_001492…
GO:0003677	DNA binding	MF	0.00304067273087598	0.0526921641591039	44	935	86	2631	0		44	NP_001157330.1 NP_001296441.1 XP_001488204.1 XP_001488830.2 XP_001489458.1 XP_001489748.2 XP_001493490.2 XP_001494771.1 XP_001495635.1 XP_001496313.1 XP_001497452.1 XP_001499944.1 XP_001500404.3 XP_001502076.1 XP_001502982.2 XP_001504375.1 XP_001505097.1 XP_001916453.3 XP_001917791.2 XP_005598988.3 XP_005599708.1 XP_005610646.1 XP_005613236.1 XP_014587471.2 XP_014592246.1 XP_014596045.1 XP_023473…
GO:0005488	binding	MF	0.00341739038380309	0.057758116486746	593	935	1568	2631	17	NP_001075295.1 NP_001075419.1 XP_001490892.4 XP_001914753.3 XP_001915631.1 XP_001917632.2 XP_005611649.1 XP_014587990.1 XP_014589818.2 XP_014590298.2 XP_023474041.1 XP_023476847.1 XP_023480102.1 XP_023492445.1 XP_023505640.1 XP_023507318.1 XP_023508380.1	576	NP_001075250.1 NP_001075254.1 NP_001075354.1 NP_001075407.1 NP_001107621.1 NP_001108004.2 NP_001116127.1 NP_001116234.1 NP_001137266.1 NP_001153162.1 NP_001157301.1 NP_001157330.1 NP_001157337.1 NP_001157345.1 NP_001157422.1 NP_001157427.1 NP_001157445.1 NP_001165216.1 NP_001165217.1 NP_001182477.1 NP_001182517.1 NP_001229375.1 NP_001229407.1 NP_001229438.1 NP_001240767.1 NP_001243850.1 NP_001244…
GO:0015031	protein transport	BP	0.00373571906840911	0.0599550172127239	39	935	75	2631	0		39	NP_001296134.1 XP_001488579.1 XP_001491075.1 XP_001491687.2 XP_001492218.1 XP_001492394.1 XP_001493825.4 XP_001501664.1 XP_001503596.2 XP_001503633.1 XP_001503789.1 XP_001503974.3 XP_001504991.1 XP_001914764.3 XP_001916070.1 XP_001917538.1 XP_001918377.2 XP_005605672.1 XP_005608237.2 XP_005608760.1 XP_005609470.1 XP_014589154.1 XP_023473563.1 XP_023475633.1 XP_023476785.1 XP_023479055.1 XP_023479…
GO:0006520	cellular amino acid metabolic process	BP	0.00386730666009097	0.0599550172127239	22	935	37	2631	0		22	XP_001488269.1 XP_001488980.1 XP_001489285.4 XP_001490073.1 XP_001491171.2 XP_001492609.1 XP_001494147.1 XP_001495890.1 XP_001498225.2 XP_001498346.1 XP_001501062.4 XP_001501628.1 XP_001502449.1 XP_001502475.1 XP_001503321.1 XP_001503963.1 XP_001504203.1 XP_014594621.2 XP_023480399.1 XP_023481813.1 XP_023489957.1 XP_023504397.1
GO:0006486	protein glycosylation	BP	0.00389773304012595	0.0599550172127239	7	935	8	2631	0		7	XP_001504981.2 XP_003365330.2 XP_005607446.1 XP_023475638.1 XP_023476574.1 XP_023482298.1 XP_023488446.1
GO:0009987	cellular process	BP	0.00451975950217035	0.0687505639830134	322	935	814	2631	3	NP_001075295.1 XP_023492445.1 XP_023497022.1	319	NP_001075254.1 NP_001075354.1 NP_001075407.1 NP_001093231.1 NP_001098786.1 NP_001131081.1 NP_001137266.1 NP_001137423.1 NP_001153162.1 NP_001157330.1 NP_001157337.1 NP_001157345.1 NP_001157352.1 NP_001157362.1 NP_001157427.1 NP_001191672.1 NP_001229407.1 NP_001240767.1 NP_001244014.1 NP_001270003.1 NP_001288077.1 NP_001295875.1 NP_001296099.1 NP_001296141.1 NP_001296194.1 NP_001296199.1 NP_001296…
GO:0051082	unfolded protein binding	MF	0.00516416596928925	0.0728839506387317	11	935	15	2631	1	XP_023508380.1	10	NP_001075407.1 NP_001157345.1 NP_001157427.1 XP_001501807.1 XP_001503908.1 XP_001504932.1 XP_005599065.2 XP_005603862.1 XP_023472797.1 XP_023492672.1
GO:0006165	nucleoside diphosphate phosphorylation	BP	0.00516416596928925	0.0728839506387317	11	935	15	2631	0		11	NP_001137266.1 NP_001153162.1 NP_001191672.1 XP_001490657.3 XP_001504195.1 XP_003362760.1 XP_005597090.1 XP_005610098.1 XP_023486042.1 XP_023487978.1 XP_023489951.1
GO:0044712	single-organism catabolic process	BP	0.00547606017629951	0.0764972079730003	16	935	25	2631	0		16	NP_001137266.1 NP_001153162.1 XP_001490657.3 XP_001494563.2 XP_001502449.1 XP_001504195.1 XP_003362760.1 XP_005597449.1 XP_005610098.1 XP_023481813.1 XP_023482160.1 XP_023486042.1 XP_023487978.1 XP_023489951.1 XP_023495431.1 XP_023510066.1
GO:0003678	DNA helicase activity	MF	0.00562928332931179	0.077843321998261	5	935	5	2631	0		5	XP_001488151.1 XP_001488830.2 XP_001490235.1 XP_001500404.3 XP_005610646.1
GO:0006139	nucleobase-containing compound metabolic process	BP	0.00570269447375792	0.0780642930842377	78	935	171	2631	0		78	NP_001098786.1 NP_001137266.1 NP_001153162.1 NP_001157330.1 NP_001191672.1 NP_001244014.1 XP_001488269.1 XP_001488830.2 XP_001488980.1 XP_001489748.2 XP_001490073.1 XP_001490195.1 XP_001490657.3 XP_001491171.2 XP_001491541.1 XP_001492347.3 XP_001492609.1 XP_001492938.1 XP_001494147.1 XP_001494771.1 XP_001495635.1 XP_001496041.1 XP_001498225.2 XP_001498274.1 XP_001498346.1 XP_001499944.1 XP_001500…
GO:0090304	nucleic acid metabolic process	BP	0.0057593086935778	0.0780642930842377	49	935	100	2631	0		49	NP_001157330.1 NP_001244014.1 XP_001488269.1 XP_001488830.2 XP_001488980.1 XP_001489748.2 XP_001490073.1 XP_001490195.1 XP_001491171.2 XP_001491541.1 XP_001492609.1 XP_001494147.1 XP_001494771.1 XP_001495635.1 XP_001498225.2 XP_001498274.1 XP_001498346.1 XP_001499944.1 XP_001500404.3 XP_001501062.4 XP_001501628.1 XP_001502982.2 XP_001503321.1 XP_001503963.1 XP_001504203.1 XP_001505097.1 XP_001505…
GO:0009057	macromolecule catabolic process	BP	0.00747293830451134	0.0953459907073953	20	935	34	2631	0		20	NP_001270003.1 XP_001489121.3 XP_001490195.1 XP_001491320.1 XP_001492367.3 XP_001493068.2 XP_001494538.3 XP_001495250.1 XP_001499422.1 XP_001504454.1 XP_001504993.1 XP_001505148.1 XP_001918089.1 XP_001918105.3 XP_003365917.4 XP_023477642.1 XP_023482627.1 XP_023485610.1 XP_023488383.1 XP_023495661.1
GO:0044248	cellular catabolic process	BP	0.00752181665186172	0.0953459907073953	25	935	45	2631	0		25	NP_001270003.1 XP_001489121.3 XP_001490195.1 XP_001491320.1 XP_001492367.3 XP_001493068.2 XP_001494538.3 XP_001494563.2 XP_001495250.1 XP_001499422.1 XP_001502449.1 XP_001504454.1 XP_001504993.1 XP_001505148.1 XP_001918089.1 XP_003365917.4 XP_005597449.1 XP_023477642.1 XP_023481813.1 XP_023482160.1 XP_023482627.1 XP_023485610.1 XP_023488383.1 XP_023495431.1 XP_023495661.1
GO:0044265	cellular macromolecule catabolic process	BP	0.00807828853278992	0.100550547572863	19	935	32	2631	0		19	NP_001270003.1 XP_001489121.3 XP_001490195.1 XP_001491320.1 XP_001492367.3 XP_001493068.2 XP_001494538.3 XP_001495250.1 XP_001499422.1 XP_001504454.1 XP_001504993.1 XP_001505148.1 XP_001918089.1 XP_003365917.4 XP_023477642.1 XP_023482627.1 XP_023485610.1 XP_023488383.1 XP_023495661.1
GO:0005615	extracellular space	CC	0.00880283895259356	0.102127851916107	10	935	14	2631	10	NP_001075972.1 XP_001489400.1 XP_001489797.1 XP_001492943.1 XP_001499173.3 XP_001915589.1 XP_014596179.2 XP_014596181.1 XP_023484552.1 XP_023500356.1	0
GO:0030554	adenyl nucleotide binding	MF	0.00902845998202611	0.10380346437609	119	935	278	2631	1	XP_001915631.1	118	NP_001075407.1 NP_001157330.1 NP_001157345.1 NP_001157427.1 NP_001295298.1 NP_001296126.1 XP_001488151.1 XP_001488269.1 XP_001488416.1 XP_001488830.2 XP_001488980.1 XP_001489748.2 XP_001489970.3 XP_001490073.1 XP_001490235.1 XP_001491104.1 XP_001491171.2 XP_001491244.3 XP_001491503.1 XP_001492609.1 XP_001494140.2 XP_001494147.1 XP_001495197.2 XP_001495983.2 XP_001498096.2 XP_001498117.2 XP_001498…
GO:0006457	protein folding	BP	0.00932638869120461	0.10380346437609	17	935	28	2631	0		17	NP_001075407.1 NP_001093231.1 NP_001157345.1 NP_001157427.1 XP_001496993.3 XP_001500057.1 XP_001500384.1 XP_001501567.2 XP_001503171.1 XP_001503512.1 XP_001503908.1 XP_001504932.1 XP_005599065.2 XP_005603862.1 XP_014586284.2 XP_023472797.1 XP_023478057.1
GO:0004812	aminoacyl-tRNA ligase activity	MF	0.00932638869120461	0.10380346437609	17	935	28	2631	0		17	XP_001488269.1 XP_001488980.1 XP_001490073.1 XP_001491171.2 XP_001492609.1 XP_001494147.1 XP_001498225.2 XP_001498346.1 XP_001501062.4 XP_001501628.1 XP_001503321.1 XP_001503963.1 XP_001504203.1 XP_014594621.2 XP_023480399.1 XP_023489957.1 XP_023491687.1
GO:0016410	N-acyltransferase activity	MF	0.00972200688871343	0.105714738430586	6	935	7	2631	0		6	XP_001493787.1 XP_001495637.1 XP_005602030.1 XP_014595155.1 XP_023481794.1 XP_023509618.1
GO:0005524	ATP binding	MF	0.00985555666142591	0.105714738430586	118	935	276	2631	1	XP_001915631.1	117	NP_001075407.1 NP_001157330.1 NP_001157345.1 NP_001157427.1 NP_001295298.1 NP_001296126.1 XP_001488151.1 XP_001488269.1 XP_001488416.1 XP_001488830.2 XP_001488980.1 XP_001489748.2 XP_001489970.3 XP_001490073.1 XP_001490235.1 XP_001491104.1 XP_001491171.2 XP_001491244.3 XP_001491503.1 XP_001492609.1 XP_001494140.2 XP_001494147.1 XP_001495197.2 XP_001495983.2 XP_001498096.2 XP_001498117.2 XP_001498…
GO:0006418	tRNA aminoacylation for protein translation	BP	0.00994166360277657	0.105714738430586	16	935	26	2631	0		16	XP_001488269.1 XP_001488980.1 XP_001490073.1 XP_001491171.2 XP_001492609.1 XP_001494147.1 XP_001498225.2 XP_001498346.1 XP_001501062.4 XP_001501628.1 XP_001503321.1 XP_001503963.1 XP_001504203.1 XP_014594621.2 XP_023480399.1 XP_023489957.1
GO:0071704	organic substance metabolic process	BP	0.0109574475501016	0.105714738430586	254	935	638	2631	8	XP_001490892.4 XP_001492602.1 XP_001497860.1 XP_001500552.3 XP_001501919.1 XP_001916967.1 XP_005611649.1 XP_023500056.1	246	NP_001075254.1 NP_001075354.1 NP_001093231.1 NP_001098786.1 NP_001137266.1 NP_001137423.1 NP_001153162.1 NP_001157330.1 NP_001157337.1 NP_001157352.1 NP_001157362.1 NP_001191672.1 NP_001244014.1 NP_001270003.1 NP_001288077.1 NP_001296194.1 XP_001488269.1 XP_001488316.1 XP_001488789.1 XP_001488830.2 XP_001488980.1 XP_001489121.3 XP_001489283.1 XP_001489285.4 XP_001489386.3 XP_001489519.1 XP_001489…
GO:0006511	ubiquitin-dependent protein catabolic process	BP	0.0110376437668805	0.105714738430586	14	935	22	2631	0		14	NP_001270003.1 XP_001489121.3 XP_001491320.1 XP_001493068.2 XP_001495250.1 XP_001504454.1 XP_001504993.1 XP_001918089.1 XP_003365917.4 XP_023477642.1 XP_023482627.1 XP_023485610.1 XP_023488383.1 XP_023495661.1
GO:0030117	membrane coat	CC	0.0110376437668805	0.105714738430586	14	935	22	2631	0		14	NP_001296134.1 XP_001488579.1 XP_001492394.1 XP_001503789.1 XP_001503974.3 XP_001504991.1 XP_001914764.3 XP_001916070.1 XP_001918377.2 XP_005605672.1 XP_023476785.1 XP_023493038.1 XP_023500113.1 XP_023505947.1
GO:0044723	single-organism carbohydrate metabolic process	BP	0.0110376437668805	0.105714738430586	14	935	22	2631	0		14	NP_001137266.1 NP_001153162.1 XP_001489386.3 XP_001489821.2 XP_001490657.3 XP_001492282.4 XP_001504195.1 XP_003362760.1 XP_005610098.1 XP_023481262.1 XP_023485493.1 XP_023486042.1 XP_023487978.1 XP_023489951.1
GO:0006096	glycolytic process	BP	0.0112741795550515	0.105714738430586	9	935	12	2631	0		9	NP_001137266.1 NP_001153162.1 XP_001490657.3 XP_001504195.1 XP_003362760.1 XP_005610098.1 XP_023486042.1 XP_023487978.1 XP_023489951.1
GO:0008104	protein localization	BP	0.0115210797274692	0.107294953380309	40	935	81	2631	0		40	NP_001296134.1 XP_001488579.1 XP_001491075.1 XP_001491687.2 XP_001492218.1 XP_001492394.1 XP_001493825.4 XP_001501664.1 XP_001503596.2 XP_001503633.1 XP_001503789.1 XP_001503974.3 XP_001504991.1 XP_001914764.3 XP_001916070.1 XP_001917538.1 XP_001918377.2 XP_005605672.1 XP_005608237.2 XP_005608760.1 XP_005609470.1 XP_014589154.1 XP_023473563.1 XP_023475633.1 XP_023476785.1 XP_023479055.1 XP_023479…
GO:0006886	intracellular protein transport	BP	0.013634644102279	0.126120457946081	33	935	65	2631	0		33	NP_001296134.1 XP_001488579.1 XP_001491075.1 XP_001491687.2 XP_001492218.1 XP_001492394.1 XP_001501664.1 XP_001503596.2 XP_001503633.1 XP_001503789.1 XP_001503974.3 XP_001504991.1 XP_001914764.3 XP_001916070.1 XP_001917538.1 XP_001918377.2 XP_005605672.1 XP_005608237.2 XP_005608760.1 XP_014589154.1 XP_023473563.1 XP_023476785.1 XP_023479426.1 XP_023488296.1 XP_023493038.1 XP_023496485.1 XP_023500…
GO:0030163	protein catabolic process	BP	0.0143925707339337	0.132237780770169	18	935	31	2631	0		18	NP_001270003.1 XP_001489121.3 XP_001491320.1 XP_001492367.3 XP_001493068.2 XP_001494538.3 XP_001495250.1 XP_001499422.1 XP_001504454.1 XP_001504993.1 XP_001918089.1 XP_001918105.3 XP_003365917.4 XP_023477642.1 XP_023482627.1 XP_023485610.1 XP_023488383.1 XP_023495661.1
GO:0008312	7S RNA binding	MF	0.0158841324447927	0.142126649130204	4	935	4	2631	0		4	XP_001491075.1 XP_001492218.1 XP_001503633.1 XP_023507755.1
GO:0005852	eukaryotic translation initiation factor 3 complex	CC	0.0158841324447927	0.142126649130204	4	935	4	2631	0		4	XP_001500495.1 XP_001501256.1 XP_014585521.2 XP_023474313.1
GO:0006259	DNA metabolic process	BP	0.0197736517821388	0.172421205667185	14	935	23	2631	0		14	NP_001157330.1 NP_001244014.1 XP_001488830.2 XP_001489748.2 XP_001494771.1 XP_001499944.1 XP_001500404.3 XP_001502982.2 XP_001505097.1 XP_005610646.1 XP_005613236.1 XP_023482333.1 XP_023485610.1 XP_023508987.1
GO:0012505	endomembrane system	CC	0.0210913501881942	0.179341977687192	26	935	50	2631	0		26	NP_001296134.1 XP_001488579.1 XP_001492394.1 XP_001492536.3 XP_001493399.3 XP_001493825.4 XP_001503789.1 XP_001504193.1 XP_001504932.1 XP_001504991.1 XP_001914764.3 XP_005602520.3 XP_005605672.1 XP_005607446.1 XP_005608760.1 XP_014595705.1 XP_014597184.2 XP_023472797.1 XP_023473486.1 XP_023475638.1 XP_023480180.1 XP_023481849.1 XP_023482298.1 XP_023486318.1 XP_023492663.1 XP_023492793.1
GO:0016874	ligase activity	MF	0.0210913501881942	0.179341977687192	26	935	50	2631	0		26	XP_001488269.1 XP_001488980.1 XP_001489285.4 XP_001490073.1 XP_001491171.2 XP_001492609.1 XP_001494147.1 XP_001498225.2 XP_001498346.1 XP_001499231.2 XP_001501062.4 XP_001501628.1 XP_001503321.1 XP_001503963.1 XP_001504203.1 XP_014594621.2 XP_023475864.1 XP_023476940.1 XP_023480399.1 XP_023488826.1 XP_023489912.1 XP_023489957.1 XP_023491687.1 XP_023505280.1 XP_023505754.1 XP_023508732.1
GO:0006260	DNA replication	BP	0.0212787900312563	0.179818910819691	8	935	11	2631	0		8	XP_001488830.2 XP_001489748.2 XP_001494771.1 XP_001499944.1 XP_001502982.2 XP_001505097.1 XP_005613236.1 XP_023508987.1
GO:0006725	cellular aromatic compound metabolic process	BP	0.022118261700544	0.185766259313158	81	935	186	2631	0		81	NP_001098786.1 NP_001137266.1 NP_001153162.1 NP_001157330.1 NP_001191672.1 NP_001244014.1 XP_001488269.1 XP_001488830.2 XP_001488980.1 XP_001489748.2 XP_001490073.1 XP_001490195.1 XP_001490657.3 XP_001491171.2 XP_001491541.1 XP_001492347.3 XP_001492609.1 XP_001492938.1 XP_001494147.1 XP_001494771.1 XP_001495635.1 XP_001496041.1 XP_001498225.2 XP_001498274.1 XP_001498346.1 XP_001499944.1 XP_001500…
GO:0008135	translation factor activity, RNA binding	MF	0.0223725198270496	0.186755973434335	12	935	19	2631	0		12	NP_001075254.1 XP_001492778.1 XP_001499818.1 XP_001500495.1 XP_001501120.3 XP_001501256.1 XP_005613401.2 XP_014585521.2 XP_023474313.1 XP_023484226.1 XP_023493442.1 XP_023509211.1
GO:0008080	N-acetyltransferase activity	MF	0.0238076240119333	0.195054164344086	5	935	6	2631	0		5	XP_001493787.1 XP_001495637.1 XP_005602030.1 XP_023481794.1 XP_023509618.1
GO:0004298	threonine-type endopeptidase activity	MF	0.0240950610385423	0.195054164344086	10	935	15	2631	0		10	NP_001270003.1 XP_001489121.3 XP_001491320.1 XP_001492367.3 XP_001494538.3 XP_001495250.1 XP_001499422.1 XP_001504993.1 XP_001918089.1 XP_023482627.1
GO:0005839	proteasome core complex	CC	0.0240950610385423	0.195054164344086	10	935	15	2631	0		10	NP_001270003.1 XP_001489121.3 XP_001491320.1 XP_001492367.3 XP_001494538.3 XP_001495250.1 XP_001499422.1 XP_001504993.1 XP_001918089.1 XP_023482627.1
GO:0046483	heterocycle metabolic process	BP	0.0242214813283379	0.195054164344086	80	935	184	2631	0		80	NP_001098786.1 NP_001137266.1 NP_001153162.1 NP_001157330.1 NP_001191672.1 NP_001244014.1 XP_001488269.1 XP_001488830.2 XP_001488980.1 XP_001489748.2 XP_001490073.1 XP_001490195.1 XP_001490657.3 XP_001491171.2 XP_001491541.1 XP_001492347.3 XP_001492609.1 XP_001492938.1 XP_001494147.1 XP_001494771.1 XP_001495635.1 XP_001496041.1 XP_001498225.2 XP_001498274.1 XP_001498346.1 XP_001499944.1 XP_001500…
GO:0051603	proteolysis involved in cellular protein catabolic process	BP	0.0250920955067571	0.198830574192076	17	935	30	2631	0		17	NP_001270003.1 XP_001489121.3 XP_001491320.1 XP_001492367.3 XP_001493068.2 XP_001494538.3 XP_001495250.1 XP_001499422.1 XP_001504454.1 XP_001504993.1 XP_001918089.1 XP_003365917.4 XP_023477642.1 XP_023482627.1 XP_023485610.1 XP_023488383.1 XP_023495661.1
GO:0046907	intracellular transport	BP	0.0290580501629612	0.22602540155167	34	935	70	2631	0		34	NP_001296134.1 XP_001488579.1 XP_001491075.1 XP_001491687.2 XP_001492218.1 XP_001492394.1 XP_001501664.1 XP_001503596.2 XP_001503633.1 XP_001503789.1 XP_001503974.3 XP_001504991.1 XP_001914764.3 XP_001916070.1 XP_001917538.1 XP_001918377.2 XP_005605672.1 XP_005608237.2 XP_005608760.1 XP_014589154.1 XP_023473563.1 XP_023476785.1 XP_023479426.1 XP_023488296.1 XP_023493038.1 XP_023496485.1 XP_023500…
GO:1901360	organic cyclic compound metabolic process	BP	0.0304134295803594	0.235231554211932	81	935	188	2631	0		81	NP_001098786.1 NP_001137266.1 NP_001153162.1 NP_001157330.1 NP_001191672.1 NP_001244014.1 XP_001488269.1 XP_001488830.2 XP_001488980.1 XP_001489748.2 XP_001490073.1 XP_001490195.1 XP_001490657.3 XP_001491171.2 XP_001491541.1 XP_001492347.3 XP_001492609.1 XP_001492938.1 XP_001494147.1 XP_001494771.1 XP_001495635.1 XP_001496041.1 XP_001498225.2 XP_001498274.1 XP_001498346.1 XP_001499944.1 XP_001500…
GO:0034613	cellular protein localization	BP	0.0376758156664953	0.281017875415582	34	935	71	2631	0		34	NP_001296134.1 XP_001488579.1 XP_001491075.1 XP_001491687.2 XP_001492218.1 XP_001492394.1 XP_001501664.1 XP_001503596.2 XP_001503633.1 XP_001503789.1 XP_001503974.3 XP_001504991.1 XP_001914764.3 XP_001916070.1 XP_001917538.1 XP_001918377.2 XP_005605672.1 XP_005608237.2 XP_005608760.1 XP_014589154.1 XP_023473563.1 XP_023476785.1 XP_023479426.1 XP_023487142.1 XP_023488296.1 XP_023493038.1 XP_023496…
GO:0004866	endopeptidase inhibitor activity	MF	0.0394065384536466	0.281017875415582	12	935	20	2631	12	XP_001488384.1 XP_001492943.1 XP_001499173.3 XP_001499389.1 XP_001915589.1 XP_001916967.1 XP_003363423.1 XP_005601929.1 XP_014596179.2 XP_014596181.1 XP_023484552.1 XP_023500356.1	0
GO:0044431	Golgi apparatus part	CC	0.0404144118276175	0.281017875415582	7	935	10	2631	0		7	XP_001488579.1 XP_001492536.3 XP_001503789.1 XP_001504991.1 XP_001914764.3 XP_005605672.1 XP_005608760.1
GO:0016192	vesicle-mediated transport	BP	0.0406643798210573	0.281017875415582	20	935	38	2631	0		20	NP_001296134.1 XP_001488579.1 XP_001492394.1 XP_001492536.3 XP_001495909.1 XP_001501277.1 XP_001503789.1 XP_001503974.3 XP_001504991.1 XP_001914764.3 XP_001916070.1 XP_001918377.2 XP_005605672.1 XP_005608760.1 XP_005609470.1 XP_023476785.1 XP_023493038.1 XP_023500113.1 XP_023502401.1 XP_023505947.1
GO:0051128	regulation of cellular component organization	BP	0.0426028933604226	0.284367024500072	11	935	18	2631	0		11	NP_001296199.1 NP_001296337.1 XP_001490341.2 XP_001501800.3 XP_001504339.1 XP_001915131.2 XP_005607453.1 XP_023473140.1 XP_023497179.1 XP_023498089.1 XP_023509211.1
GO:0004743	pyruvate kinase activity	MF	0.0447891631597805	0.284367024500072	3	935	3	2631	0		3	NP_001137266.1 NP_001153162.1 XP_005610098.1
GO:0030955	potassium ion binding	MF	0.0447891631597805	0.284367024500072	3	935	3	2631	0		3	NP_001137266.1 NP_001153162.1 XP_005610098.1
GO:0006303	double-strand break repair via nonhomologous end joining	BP	0.0447891631597805	0.284367024500072	3	935	3	2631	0		3	NP_001157330.1 XP_001500404.3 XP_005610646.1
GO:0006094	gluconeogenesis	BP	0.0447891631597805	0.284367024500072	3	935	3	2631	0		3	XP_001489386.3 XP_001489821.2 XP_001490657.3
GO:0008537	proteasome activator complex	CC	0.0447891631597805	0.284367024500072	3	935	3	2631	0		3	XP_001490652.1 XP_003362596.1 XP_023478718.1
GO:0005742	mitochondrial outer membrane translocase complex	CC	0.0447891631597805	0.284367024500072	3	935	3	2631	0		3	XP_001491687.2 XP_003363761.1 XP_023485457.1
GO:0046395	carboxylic acid catabolic process	BP	0.0447891631597805	0.284367024500072	3	935	3	2631	0		3	XP_001494563.2 XP_001502449.1 XP_023481813.1
GO:0003743	translation initiation factor activity	MF	0.0450749775869361	0.284367024500072	9	935	14	2631	0		9	XP_001492778.1 XP_001499818.1 XP_001500495.1 XP_001501120.3 XP_001501256.1 XP_014585521.2 XP_023474313.1 XP_023484226.1 XP_023493442.1
GO:0016071	mRNA metabolic process	BP	0.0450749775869361	0.284367024500072	9	935	14	2631	0		9	XP_001490195.1 XP_001505148.1 XP_001915145.1 XP_001916318.1 XP_003365085.1 XP_023490090.1 XP_023491249.1 XP_023491765.1 XP_023495561.1
GO:0033043	regulation of organelle organization	BP	0.0456936655211763	0.286947835314176	10	935	16	2631	0		10	NP_001296199.1 NP_001296337.1 XP_001490341.2 XP_001501800.3 XP_001504339.1 XP_001915131.2 XP_005607453.1 XP_023473140.1 XP_023497179.1 XP_023498089.1
GO:0044281	small molecule metabolic process	BP	0.0528670740251668	0.322061280936742	57	935	130	2631	0		57	NP_001098786.1 NP_001137266.1 NP_001153162.1 NP_001191672.1 XP_001488269.1 XP_001488980.1 XP_001489285.4 XP_001489386.3 XP_001489821.2 XP_001490073.1 XP_001490657.3 XP_001491171.2 XP_001491902.2 XP_001492282.4 XP_001492347.3 XP_001492609.1 XP_001494147.1 XP_001494563.2 XP_001495890.1 XP_001496041.1 XP_001498225.2 XP_001498346.1 XP_001500089.4 XP_001501062.4 XP_001501628.1 XP_001502449.1 XP_001502…
GO:1902494	catalytic complex	CC	0.0533192485795084	0.322061280936742	26	935	53	2631	1	XP_003364253.1	25	NP_001270003.1 XP_001489121.3 XP_001490652.1 XP_001491244.3 XP_001491320.1 XP_001491541.1 XP_001492367.3 XP_001494538.3 XP_001495250.1 XP_001498703.1 XP_001499422.1 XP_001504193.1 XP_001504339.1 XP_001504993.1 XP_001918089.1 XP_001918105.3 XP_003362596.1 XP_003365157.1 XP_005597565.1 XP_023476803.1 XP_023478718.1 XP_023482298.1 XP_023482627.1 XP_023486318.1 XP_023509279.1
GO:1901135	carbohydrate derivative metabolic process	BP	0.05365785359464	0.322182463030974	33	935	70	2631	1	XP_001916967.1	32	NP_001098786.1 NP_001137266.1 NP_001153162.1 NP_001191672.1 XP_001490657.3 XP_001492347.3 XP_001492938.1 XP_001496041.1 XP_001500089.4 XP_001502894.2 XP_001504193.1 XP_001504195.1 XP_001504291.1 XP_001504981.2 XP_003362760.1 XP_003365330.2 XP_005597090.1 XP_005607446.1 XP_005610098.1 XP_023474706.1 XP_023475638.1 XP_023476574.1 XP_023476940.1 XP_023482160.1 XP_023482298.1 XP_023486042.1 XP_023487…
GO:0006399	tRNA metabolic process	BP	0.0567066461925805	0.335779875315928	17	935	32	2631	0		17	XP_001488269.1 XP_001488980.1 XP_001490073.1 XP_001491171.2 XP_001492609.1 XP_001494147.1 XP_001498225.2 XP_001498346.1 XP_001501062.4 XP_001501628.1 XP_001503321.1 XP_001503963.1 XP_001504203.1 XP_005596292.1 XP_014594621.2 XP_023480399.1 XP_023489957.1
GO:0030286	dynein complex	CC	0.0569035289067168	0.335779875315928	4	935	5	2631	0		4	XP_001491244.3 XP_001498703.1 XP_005597565.1 XP_023509279.1
GO:0006006	glucose metabolic process	BP	0.0569035289067168	0.335779875315928	4	935	5	2631	0		4	XP_001489386.3 XP_001489821.2 XP_001490657.3 XP_001492282.4
GO:0006397	mRNA processing	BP	0.0618619411965563	0.357337542186015	7	935	11	2631	0		7	XP_001915145.1 XP_001916318.1 XP_003365085.1 XP_023490090.1 XP_023491249.1 XP_023491765.1 XP_023495561.1
GO:0048522	positive regulation of cellular process	BP	0.0618619411965563	0.357337542186015	7	935	11	2631	0		7	NP_001296199.1 XP_001495635.1 XP_001915131.2 XP_003364084.1 XP_023498089.1 XP_023504511.1 XP_023509211.1
GO:0005634	nucleus	CC	0.0750162578427512	0.417468524336286	44	935	99	2631	0		44	NP_001157330.1 XP_001488830.2 XP_001489493.1 XP_001490195.1 XP_001491541.1 XP_001494863.1 XP_001495241.1 XP_001495635.1 XP_001496313.1 XP_001500880.1 XP_001502053.1 XP_001502072.1 XP_001502076.1 XP_001503679.4 XP_001504339.1 XP_001504375.1 XP_001505047.3 XP_001915145.1 XP_001915791.1 XP_001917975.1 XP_005597333.1 XP_005598438.1 XP_005602702.2 XP_014596045.1 XP_014597184.2 XP_014597220.1 XP_023478…
GO:0071702	organic substance transport	BP	0.0761476909066462	0.421526892548976	40	935	89	2631	1	XP_005611649.1	39	NP_001296134.1 XP_001488579.1 XP_001491075.1 XP_001491687.2 XP_001492218.1 XP_001492394.1 XP_001493825.4 XP_001501664.1 XP_001503596.2 XP_001503633.1 XP_001503789.1 XP_001503974.3 XP_001504991.1 XP_001914764.3 XP_001916070.1 XP_001917538.1 XP_001918377.2 XP_005605672.1 XP_005608237.2 XP_005608760.1 XP_005609470.1 XP_014589154.1 XP_023473563.1 XP_023475633.1 XP_023476785.1 XP_023479055.1 XP_023479…
GO:0030118	clathrin coat	CC	0.076361336268916	0.421526892548976	6	935	9	2631	0		6	XP_001503789.1 XP_001503974.3 XP_001916070.1 XP_005605672.1 XP_023493038.1 XP_023505947.1
GO:0034660	ncRNA metabolic process	BP	0.0785310599201346	0.430036084122657	20	935	40	2631	0		20	XP_001488269.1 XP_001488980.1 XP_001490073.1 XP_001491171.2 XP_001492609.1 XP_001494147.1 XP_001498225.2 XP_001498346.1 XP_001501062.4 XP_001501628.1 XP_001503321.1 XP_001503963.1 XP_001504203.1 XP_005596292.1 XP_005597333.1 XP_014591894.2 XP_014594621.2 XP_023472736.1 XP_023480399.1 XP_023489957.1
GO:0033036	macromolecule localization	BP	0.083505343279774	0.45364609107147	41	935	92	2631	1	XP_005611649.1	40	NP_001296134.1 XP_001488579.1 XP_001491075.1 XP_001491687.2 XP_001492218.1 XP_001492394.1 XP_001493825.4 XP_001501664.1 XP_001503596.2 XP_001503633.1 XP_001503789.1 XP_001503974.3 XP_001504991.1 XP_001914764.3 XP_001916070.1 XP_001917538.1 XP_001918377.2 XP_005605672.1 XP_005608237.2 XP_005608760.1 XP_005609470.1 XP_014589154.1 XP_023473563.1 XP_023475633.1 XP_023476785.1 XP_023479055.1 XP_023479…
GO:0051641	cellular localization	BP	0.084624017306644	0.456103463357463	35	935	77	2631	0		35	NP_001296134.1 XP_001488579.1 XP_001491075.1 XP_001491687.2 XP_001492218.1 XP_001492394.1 XP_001501664.1 XP_001503596.2 XP_001503633.1 XP_001503789.1 XP_001503974.3 XP_001504991.1 XP_001914764.3 XP_001916070.1 XP_001917538.1 XP_001918377.2 XP_005605672.1 XP_005608237.2 XP_005608760.1 XP_014589154.1 XP_023473563.1 XP_023476785.1 XP_023479426.1 XP_023487142.1 XP_023488296.1 XP_023493038.1 XP_023496…
GO:0016070	RNA metabolic process	BP	0.084624017306644	0.456103463357463	35	935	77	2631	0		35	XP_001488269.1 XP_001488980.1 XP_001490073.1 XP_001490195.1 XP_001491171.2 XP_001491541.1 XP_001492609.1 XP_001494147.1 XP_001495635.1 XP_001498225.2 XP_001498274.1 XP_001498346.1 XP_001501062.4 XP_001501628.1 XP_001503321.1 XP_001503963.1 XP_001504203.1 XP_001505148.1 XP_001915145.1 XP_001916318.1 XP_003365085.1 XP_005596292.1 XP_005597333.1 XP_005610130.1 XP_005614728.1 XP_014591894.2 XP_014594…
GO:0051493	regulation of cytoskeleton organization	BP	0.0864169162821135	0.458545575155866	9	935	15	2631	0		9	NP_001296199.1 NP_001296337.1 XP_001490341.2 XP_001501800.3 XP_001915131.2 XP_005607453.1 XP_023473140.1 XP_023497179.1 XP_023498089.1
GO:0005783	endoplasmic reticulum	CC	0.0888888472012675	0.468033968532828	13	935	24	2631	0		13	XP_001493399.3 XP_001493825.4 XP_001504193.1 XP_001504932.1 XP_005602520.3 XP_005607446.1 XP_023472797.1 XP_023473486.1 XP_023475638.1 XP_023480180.1 XP_023481849.1 XP_023482298.1 XP_023486318.1
GO:0016051	carbohydrate biosynthetic process	BP	0.105070638841361	0.524969724721983	5	935	7	2631	0		5	XP_001489386.3 XP_001489821.2 XP_001490657.3 XP_023481262.1 XP_023485493.1
GO:0030660	Golgi-associated vesicle membrane	CC	0.105070638841361	0.524969724721983	5	935	7	2631	0		5	XP_001488579.1 XP_001503789.1 XP_001504991.1 XP_001914764.3 XP_005605672.1
GO:0016054	organic acid catabolic process	BP	0.105070638841361	0.524969724721983	5	935	7	2631	0		5	XP_001494563.2 XP_001502449.1 XP_023481813.1 XP_023482160.1 XP_023495431.1
GO:0030119	AP-type membrane coat adaptor complex	CC	0.105070638841361	0.524969724721983	5	935	7	2631	0		5	XP_001503974.3 XP_001916070.1 XP_023493038.1 XP_023500113.1 XP_023505947.1
GO:0032787	monocarboxylic acid metabolic process	BP	0.111621418837517	0.532631140568621	11	935	20	2631	0		11	NP_001137266.1 NP_001153162.1 XP_001490657.3 XP_001494563.2 XP_001504195.1 XP_003362760.1 XP_005610098.1 XP_023486042.1 XP_023487978.1 XP_023489951.1 XP_023508732.1
GO:0043234	protein complex	CC	0.116753840890439	0.532631140568621	70	935	169	2631	2	NP_001271471.1 XP_003364253.1	68	NP_001270003.1 NP_001296134.1 NP_001296199.1 XP_001488579.1 XP_001488830.2 XP_001489121.3 XP_001490652.1 XP_001491244.3 XP_001491320.1 XP_001491541.1 XP_001491687.2 XP_001492367.3 XP_001492394.1 XP_001492536.3 XP_001494538.3 XP_001495250.1 XP_001498703.1 XP_001499422.1 XP_001500495.1 XP_001501256.1 XP_001501800.3 XP_001502293.1 XP_001503789.1 XP_001503908.1 XP_001503974.3 XP_001504193.1 XP_001504…
GO:0031110	regulation of microtubule polymerization or depolymerization	BP	0.126206548710678	0.532631140568621	2	935	2	2631	0		2	NP_001296337.1 XP_001490341.2
GO:0004611	phosphoenolpyruvate carboxykinase activity	MF	0.126206548710678	0.532631140568621	2	935	2	2631	0		2	XP_001489386.3 XP_001489821.2
GO:0048500	signal recognition particle	CC	0.126206548710678	0.532631140568621	2	935	2	2631	0		2	XP_001491075.1 XP_001492218.1
GO:0006367	transcription initiation from RNA polymerase II promoter	BP	0.126206548710678	0.532631140568621	2	935	2	2631	0		2	XP_001491541.1 XP_001495635.1
GO:0004003	ATP-dependent DNA helicase activity	MF	0.126206548710678	0.532631140568621	2	935	2	2631	0		2	XP_001500404.3 XP_005610646.1
GO:0043022	ribosome binding	MF	0.126206548710678	0.532631140568621	2	935	2	2631	0		2	XP_001501586.1 XP_023509211.1
GO:0006338	chromatin remodeling	BP	0.126206548710678	0.532631140568621	2	935	2	2631	0		2	XP_001502076.1 XP_023502526.1
GO:0031491	nucleosome binding	MF	0.126206548710678	0.532631140568621	2	935	2	2631	0		2	XP_001502076.1 XP_023485936.1
GO:0030942	endoplasmic reticulum signal peptide binding	MF	0.126206548710678	0.532631140568621	2	935	2	2631	0		2	XP_001503633.1 XP_023507755.1
GO:0004656	procollagen-proline 4-dioxygenase activity	MF	0.126206548710678	0.532631140568621	2	935	2	2631	0		2	XP_005602520.3 XP_023473486.1
GO:0043066	negative regulation of apoptotic process	BP	0.126206548710678	0.532631140568621	2	935	2	2631	0		2	XP_014595705.1 XP_023504511.1
GO:0006487	protein N-linked glycosylation	BP	0.126206548710678	0.532631140568621	2	935	2	2631	0		2	XP_005607446.1 XP_023482298.1
GO:0031124	mRNA 3-end processing	BP	0.126206548710678	0.532631140568621	2	935	2	2631	0		2	XP_001915145.1 XP_023490090.1
GO:0000228	nuclear chromosome	CC	0.126206548710678	0.532631140568621	2	935	2	2631	0		2	XP_023502526.1 XP_023504654.1
GO:0000288	nuclear-transcribed mRNA catabolic process, deadenylation-dependent decay	BP	0.126206548710678	0.532631140568621	2	935	2	2631	0		2	XP_001490195.1 XP_001505148.1
GO:0010557	positive regulation of macromolecule biosynthetic process	BP	0.126206548710678	0.532631140568621	2	935	2	2631	0		2	XP_001495635.1 XP_023509211.1
GO:0010628	positive regulation of gene expression	BP	0.126206548710678	0.532631140568621	2	935	2	2631	0		2	XP_001495635.1 XP_023509211.1
GO:0031328	positive regulation of cellular biosynthetic process	BP	0.126206548710678	0.532631140568621	2	935	2	2631	0		2	XP_001495635.1 XP_023509211.1
GO:0051173	positive regulation of nitrogen compound metabolic process	BP	0.126206548710678	0.532631140568621	2	935	2	2631	0		2	XP_001495635.1 XP_023509211.1
GO:0009063	cellular amino acid catabolic process	BP	0.126206548710678	0.532631140568621	2	935	2	2631	0		2	XP_001502449.1 XP_023481813.1
GO:0016814	hydrolase activity, acting on carbon-nitrogen (but not peptide) bonds, in cyclic amidines	MF	0.126206548710678	0.532631140568621	2	935	2	2631	0		2	XP_005610130.1 XP_023498047.1
GO:0044432	endoplasmic reticulum part	CC	0.129545085798424	0.532631140568621	7	935	12	2631	0		7	XP_001493825.4 XP_001504193.1 XP_005607446.1 XP_023480180.1 XP_023481849.1 XP_023482298.1 XP_023486318.1
GO:0019843	rRNA binding	MF	0.131504255304744	0.532631140568621	3	935	4	2631	0		3	NP_001075354.1 XP_001488074.1 XP_001498213.1
GO:0030126	COPI vesicle coat	CC	0.131504255304744	0.532631140568621	3	935	4	2631	0		3	XP_001488579.1 XP_001504991.1 XP_001914764.3
GO:0008290	F-actin capping protein complex	CC	0.131504255304744	0.532631140568621	3	935	4	2631	0		3	XP_001501800.3 XP_005607453.1 XP_023497179.1
GO:0051016	barbed-end actin filament capping	BP	0.131504255304744	0.532631140568621	3	935	4	2631	0		3	XP_001501800.3 XP_005607453.1 XP_023497179.1
GO:0031072	heat shock protein binding	MF	0.131504255304744	0.532631140568621	3	935	4	2631	1	XP_023508380.1	2	XP_001501807.1 XP_023492672.1
GO:0004576	oligosaccharyl transferase activity	MF	0.131504255304744	0.532631140568621	3	935	4	2631	0		3	XP_003365330.2 XP_023475638.1 XP_023476574.1
GO:0003682	chromatin binding	MF	0.131504255304744	0.532631140568621	3	935	4	2631	0		3	XP_001502076.1 XP_023485936.1 XP_023509989.1
GO:1901070	guanosine-containing compound biosynthetic process	BP	0.131504255304744	0.532631140568621	3	935	4	2631	0		3	NP_001191672.1 XP_005597090.1 XP_023476940.1
GO:0043021	ribonucleoprotein complex binding	MF	0.131504255304744	0.532631140568621	3	935	4	2631	0		3	XP_001501586.1 XP_023507755.1 XP_023509211.1
GO:0051213	dioxygenase activity	MF	0.131504255304744	0.532631140568621	3	935	4	2631	0		3	XP_001502449.1 XP_005602520.3 XP_023473486.1
GO:0005048	signal sequence binding	MF	0.131504255304744	0.532631140568621	3	935	4	2631	0		3	XP_001503633.1 XP_023487142.1 XP_023507755.1
GO:0070972	protein localization to endoplasmic reticulum	BP	0.141706913371072	0.568905467463337	5	935	8	2631	0		5	XP_001491075.1 XP_001492218.1 XP_001503633.1 XP_023487142.1 XP_023507755.1
GO:0042254	ribosome biogenesis	BP	0.186213649995155	0.622139044502834	10	935	19	2631	0		10	NP_001239505.1 XP_001494863.1 XP_001501586.1 XP_001501832.3 XP_001915791.1 XP_005596292.1 XP_005597333.1 XP_005602702.2 XP_014591894.2 XP_023472736.1
GO:0051287	NAD binding	MF	0.186213649995155	0.622139044502834	10	935	19	2631	1	XP_014590298.2	9	XP_001498065.1 XP_001504291.1 XP_001504338.2 XP_003363448.1 XP_005609008.1 XP_023482160.1 XP_023495431.1 XP_023497091.1 XP_023503586.1
GO:0098588	bounding membrane of organelle	CC	0.188553461710306	0.622139044502834	15	935	31	2631	0		15	NP_001296134.1 NP_001296239.1 XP_001488579.1 XP_001491687.2 XP_001492394.1 XP_001501664.1 XP_001503789.1 XP_001504991.1 XP_001914764.3 XP_003363761.1 XP_005605672.1 XP_005608760.1 XP_014595705.1 XP_023485457.1 XP_023505643.1
GO:0006614	SRP-dependent cotranslational protein targeting to membrane	BP	0.194621108847833	0.622139044502834	4	935	6	2631	0		4	XP_001491075.1 XP_001492218.1 XP_001503633.1 XP_023507755.1
GO:0030131	clathrin adaptor complex	CC	0.194621108847833	0.622139044502834	4	935	6	2631	0		4	XP_001503974.3 XP_001916070.1 XP_023493038.1 XP_023505947.1
GO:0008641	small protein activating enzyme activity	MF	0.194621108847833	0.622139044502834	4	935	6	2631	0		4	XP_023475864.1 XP_023489912.1 XP_023505280.1 XP_023505754.1
GO:0051130	positive regulation of cellular component organization	BP	0.194621108847833	0.622139044502834	4	935	6	2631	0		4	NP_001296199.1 XP_001915131.2 XP_023498089.1 XP_023509211.1
GO:0006950	response to stress	BP	0.203070584452539	0.622139044502834	12	935	24	2631	1	XP_001490892.4	11	NP_001075407.1 NP_001157330.1 NP_001157345.1 NP_001157427.1 NP_001244014.1 XP_001493798.1 XP_001496949.2 XP_001500404.3 XP_005599065.2 XP_005610646.1 XP_023485610.1
GO:0019899	enzyme binding	MF	0.203070584452539	0.622139044502834	12	935	24	2631	0		12	XP_001503596.2 XP_001917538.1 XP_003365917.4 XP_014589154.1 XP_023475292.1 XP_023477642.1 XP_023487279.1 XP_023488296.1 XP_023495661.1 XP_023501205.1 XP_023501795.1 XP_023508423.1
GO:0098805	whole membrane	CC	0.212731520802353	0.622139044502834	14	935	29	2631	0		14	NP_001296134.1 NP_001296239.1 XP_001488579.1 XP_001491687.2 XP_001492394.1 XP_001501664.1 XP_001503789.1 XP_001504991.1 XP_001914764.3 XP_003363761.1 XP_005605672.1 XP_014595705.1 XP_023485457.1 XP_023505643.1
GO:0005789	endoplasmic reticulum membrane	CC	0.213501659051371	0.622139044502834	6	935	11	2631	0		6	XP_001504193.1 XP_005607446.1 XP_023480180.1 XP_023481849.1 XP_023482298.1 XP_023486318.1
GO:0016830	carbon-carbon lyase activity	MF	0.213501659051371	0.622139044502834	6	935	11	2631	0		6	XP_001489386.3 XP_001489821.2 XP_001500089.4 XP_001504195.1 XP_003362760.1 XP_005602500.1
GO:0048523	negative regulation of cellular process	BP	0.213501659051371	0.622139044502834	6	935	11	2631	0		6	XP_001501800.3 XP_005607453.1 XP_014595705.1 XP_023473140.1 XP_023497179.1 XP_023504511.1
GO:0016758	transferase activity, transferring hexosyl groups	MF	0.213501659051371	0.622139044502834	6	935	11	2631	0		6	XP_001504981.2 XP_003365330.2 XP_023475638.1 XP_023476574.1 XP_023481725.1 XP_023497539.1
GO:0022613	ribonucleoprotein complex biogenesis	BP	0.230311197307456	0.622139044502834	11	935	22	2631	0		11	NP_001239505.1 XP_001494863.1 XP_001501586.1 XP_001501832.3 XP_001915791.1 XP_005596292.1 XP_005597333.1 XP_005602702.2 XP_014591894.2 XP_023472736.1 XP_023495561.1
GO:0016741	transferase activity, transferring one-carbon groups	MF	0.230311197307456	0.622139044502834	11	935	22	2631	0		11	XP_001492695.1 XP_001494696.1 XP_001496238.1 XP_001497862.1 XP_001501273.2 XP_001502475.1 XP_001505213.1 XP_005596292.1 XP_005597333.1 XP_023498047.1 XP_023508730.1
GO:0030833	regulation of actin filament polymerization	BP	0.243239793613403	0.622139044502834	7	935	13	2631	0		7	NP_001296199.1 XP_001501800.3 XP_001915131.2 XP_005607453.1 XP_023473140.1 XP_023497179.1 XP_023498089.1
GO:0007017	microtubule-based process	BP	0.243239793613403	0.622139044502834	7	935	13	2631	0		7	NP_001296337.1 XP_001490341.2 XP_001491244.3 XP_001498703.1 XP_005597565.1 XP_023487997.1 XP_023509279.1
GO:0030120	vesicle coat	CC	0.243239793613403	0.622139044502834	7	935	13	2631	0		7	NP_001296134.1 XP_001488579.1 XP_001492394.1 XP_001503789.1 XP_001504991.1 XP_001914764.3 XP_005605672.1
GO:0016757	transferase activity, transferring glycosyl groups	MF	0.243239793613403	0.622139044502834	7	935	13	2631	0		7	XP_001504981.2 XP_003365330.2 XP_023475638.1 XP_023476574.1 XP_023481725.1 XP_023488446.1 XP_023497539.1
GO:0072528	pyrimidine-containing compound biosynthetic process	BP	0.254575873219396	0.622139044502834	4	935	7	2631	0		4	NP_001191672.1 XP_001500089.4 XP_003364084.1 XP_005597090.1
GO:0044877	macromolecular complex binding	MF	0.261871621029494	0.622139044502834	10	935	20	2631	0		10	XP_001501586.1 XP_001502076.1 XP_023473379.1 XP_023476151.1 XP_023485936.1 XP_023507755.1 XP_023507934.1 XP_023509211.1 XP_023509989.1 XP_023510972.1
GO:0004550	nucleoside diphosphate kinase activity	MF	0.289041319812474	0.622139044502834	2	935	3	2631	0		2	NP_001191672.1 XP_005597090.1
GO:0006183	GTP biosynthetic process	BP	0.289041319812474	0.622139044502834	2	935	3	2631	0		2	NP_001191672.1 XP_005597090.1
GO:0006228	UTP biosynthetic process	BP	0.289041319812474	0.622139044502834	2	935	3	2631	0		2	NP_001191672.1 XP_005597090.1
GO:0006241	CTP biosynthetic process	BP	0.289041319812474	0.622139044502834	2	935	3	2631	0		2	NP_001191672.1 XP_005597090.1
GO:0046854	phosphatidylinositol phosphorylation	BP	0.289041319812474	0.622139044502834	2	935	3	2631	0		2	XP_001489283.1 XP_023504338.1
GO:0006541	glutamine metabolic process	BP	0.289041319812474	0.622139044502834	2	935	3	2631	0		2	XP_001489285.4 XP_001495890.1
GO:0004488	methylenetetrahydrofolate dehydrogenase (NADP+) activity	MF	0.289041319812474	0.622139044502834	2	935	3	2631	0		2	XP_001500773.1 XP_023488826.1
GO:0009396	folic acid-containing compound biosynthetic process	BP	0.289041319812474	0.622139044502834	2	935	3	2631	0		2	XP_001500773.1 XP_023488826.1
GO:0030130	clathrin coat of trans-Golgi network vesicle	CC	0.289041319812474	0.622139044502834	2	935	3	2631	0		2	XP_001503789.1 XP_005605672.1
GO:0030132	clathrin coat of coated pit	CC	0.289041319812474	0.622139044502834	2	935	3	2631	0		2	XP_001503789.1 XP_005605672.1
GO:0004332	fructose-bisphosphate aldolase activity	MF	0.289041319812474	0.622139044502834	2	935	3	2631	0		2	XP_001504195.1 XP_003362760.1
GO:0016881	acid-amino acid ligase activity	MF	0.289041319812474	0.622139044502834	2	935	3	2631	0		2	XP_001499231.2 XP_023475864.1
GO:0008184	glycogen phosphorylase activity	MF	0.289041319812474	0.622139044502834	2	935	3	2631	0		2	XP_023481725.1 XP_023497539.1
GO:0030176	integral component of endoplasmic reticulum membrane	CC	0.289041319812474	0.622139044502834	2	935	3	2631	0		2	XP_001504193.1 XP_023481849.1
GO:0043087	regulation of GTPase activity	BP	0.289041319812474	0.622139044502834	2	935	3	2631	0		2	XP_023484633.1 XP_023505306.1
GO:0003872	6-phosphofructokinase activity	MF	0.289041319812474	0.622139044502834	2	935	3	2631	0		2	XP_023486042.1 XP_023487978.1
GO:0019901	protein kinase binding	MF	0.289041319812474	0.622139044502834	2	935	3	2631	0		2	XP_023487279.1 XP_023501205.1
GO:0016042	lipid catabolic process	BP	0.289041319812474	0.622139044502834	2	935	3	2631	0		2	XP_001494563.2 XP_023510066.1
GO:0009967	positive regulation of signal transduction	BP	0.289041319812474	0.622139044502834	2	935	3	2631	0		2	XP_003364084.1 XP_023504511.1
GO:0008081	phosphoric diester hydrolase activity	MF	0.289041319812474	0.622139044502834	2	935	3	2631	0		2	XP_005597449.1 XP_023510066.1
GO:0051704	multi-organism process	BP	0.289041319812474	0.622139044502834	2	935	3	2631	0		2	XP_014595705.1 XP_023483342.1
GO:0006281	DNA repair	BP	0.294707491698067	0.622139044502834	5	935	9	2631	0		5	NP_001157330.1 NP_001244014.1 XP_001500404.3 XP_005610646.1 XP_023485610.1
GO:0034655	nucleobase-containing compound catabolic process	BP	0.294707491698067	0.622139044502834	5	935	9	2631	0		5	XP_001490195.1 XP_001505148.1 XP_005597449.1 XP_023482160.1 XP_023495431.1
GO:0043244	regulation of protein complex disassembly	BP	0.294707491698067	0.622139044502834	5	935	9	2631	0		5	XP_001501800.3 XP_005607453.1 XP_023473140.1 XP_023497179.1 XP_023509211.1
GO:0043624	cellular protein complex disassembly	BP	0.294707491698067	0.622139044502834	5	935	9	2631	0		5	XP_001501800.3 XP_005607453.1 XP_023473140.1 XP_023497179.1 XP_023509211.1
GO:0016579	protein deubiquitination	BP	0.340371671403499	0.622139044502834	5	935	10	2631	0		5	NP_001288077.1 XP_001916281.1 XP_005598984.1 XP_023498818.1 XP_023503301.1
GO:0006413	translational initiation	BP	0.340371671403499	0.622139044502834	5	935	10	2631	0		5	XP_001492778.1 XP_001501120.3 XP_014585521.2 XP_023484226.1 XP_023493442.1
GO:0080090	regulation of primary metabolic process	BP	0.340371671403499	0.622139044502834	5	935	10	2631	0		5	XP_001494771.1 XP_001495635.1 XP_001918105.3 XP_014595705.1 XP_023509211.1
GO:0005975	carbohydrate metabolic process	BP	0.341714899093305	0.622139044502834	23	935	54	2631	0		23	NP_001137266.1 NP_001153162.1 XP_001489386.3 XP_001489821.2 XP_001490657.3 XP_001492282.4 XP_001502746.2 XP_001504008.1 XP_001504195.1 XP_001504291.1 XP_001915138.2 XP_003362760.1 XP_005610098.1 XP_005615043.3 XP_023474734.1 XP_023481262.1 XP_023481725.1 XP_023485493.1 XP_023486042.1 XP_023487978.1 XP_023489951.1 XP_023497539.1 XP_023510539.1
GO:0009167	purine ribonucleoside monophosphate metabolic process	BP	0.348558257084585	0.622139044502834	14	935	31	2631	0		14	NP_001137266.1 NP_001153162.1 XP_001490657.3 XP_001492347.3 XP_001502894.2 XP_001504195.1 XP_003362760.1 XP_005610098.1 XP_023474706.1 XP_023476940.1 XP_023486042.1 XP_023487978.1 XP_023489951.1 XP_023491870.1
GO:0006732	coenzyme metabolic process	BP	0.352005591575622	0.622139044502834	12	935	26	2631	0		12	NP_001137266.1 NP_001153162.1 XP_001490657.3 XP_001500773.1 XP_001504195.1 XP_003362760.1 XP_005610098.1 XP_023474559.1 XP_023486042.1 XP_023487978.1 XP_023488826.1 XP_023489951.1
GO:0009116	nucleoside metabolic process	BP	0.352409493327032	0.622139044502834	21	935	49	2631	0		21	NP_001098786.1 NP_001137266.1 NP_001153162.1 NP_001191672.1 XP_001490657.3 XP_001496041.1 XP_001500089.4 XP_001502894.2 XP_001504195.1 XP_003362760.1 XP_005597090.1 XP_005610098.1 XP_023474706.1 XP_023476940.1 XP_023482160.1 XP_023486042.1 XP_023487978.1 XP_023489951.1 XP_023490232.1 XP_023491870.1 XP_023495431.1
GO:0003746	translation elongation factor activity	MF	0.354479663303894	0.622139044502834	3	935	5	2631	0		3	NP_001075254.1 XP_005613401.2 XP_023509211.1
GO:0006414	translational elongation	BP	0.354479663303894	0.622139044502834	3	935	5	2631	0		3	NP_001075254.1 XP_005613401.2 XP_023509211.1
GO:0005885	Arp2/3 protein complex	CC	0.354479663303894	0.622139044502834	3	935	5	2631	0		3	NP_001296199.1 XP_001915131.2 XP_023498089.1
GO:0034314	Arp2/3 complex-mediated actin nucleation	BP	0.354479663303894	0.622139044502834	3	935	5	2631	0		3	NP_001296199.1 XP_001915131.2 XP_023498089.1
GO:0030258	lipid modification	BP	0.354479663303894	0.622139044502834	3	935	5	2631	0		3	XP_001489283.1 XP_001494563.2 XP_023504338.1
GO:0051171	regulation of nitrogen compound metabolic process	BP	0.354479663303894	0.622139044502834	3	935	5	2631	0		3	XP_001494771.1 XP_001495635.1 XP_023509211.1
GO:2000112	regulation of cellular macromolecule biosynthetic process	BP	0.354479663303894	0.622139044502834	3	935	5	2631	0		3	XP_001494771.1 XP_001495635.1 XP_023509211.1
GO:0098589	membrane region	CC	0.354479663303894	0.622139044502834	3	935	5	2631	0		3	XP_001503789.1 XP_005605672.1 XP_014595705.1
GO:0008097	5S rRNA binding	MF	0.355378183200304	0.622139044502834	1	935	1	2631	0		1	NP_001075354.1
GO:0010181	FMN binding	MF	0.355378183200304	0.622139044502834	1	935	1	2631	0		1	NP_001116127.1
GO:0004677	DNA-dependent protein kinase activity	MF	0.355378183200304	0.622139044502834	1	935	1	2631	0		1	NP_001157330.1
GO:0042613	MHC class II protein complex	CC	0.355378183200304	0.622139044502834	1	935	1	2631	1	NP_001271471.1	0
GO:0004408	holocytochrome-c synthase activity	MF	0.355378183200304	0.622139044502834	1	935	1	2631	1	XP_001488473.1	0
GO:0006270	DNA replication initiation	BP	0.355378183200304	0.622139044502834	1	935	1	2631	0		1	XP_001488830.2
GO:0042555	MCM complex	CC	0.355378183200304	0.622139044502834	1	935	1	2631	0		1	XP_001488830.2
GO:0004827	proline-tRNA ligase activity	MF	0.355378183200304	0.622139044502834	1	935	1	2631	0		1	XP_001488980.1
GO:0006433	prolyl-tRNA aminoacylation	BP	0.355378183200304	0.622139044502834	1	935	1	2631	0		1	XP_001488980.1
GO:0004356	glutamate-ammonia ligase activity	MF	0.355378183200304	0.622139044502834	1	935	1	2631	0		1	XP_001489285.4
GO:0006542	glutamine biosynthetic process	BP	0.355378183200304	0.622139044502834	1	935	1	2631	0		1	XP_001489285.4
GO:0000289	nuclear-transcribed mRNA poly(A) tail shortening	BP	0.355378183200304	0.622139044502834	1	935	1	2631	0		1	XP_001490195.1
GO:0004535	poly(A)-specific ribonuclease activity	MF	0.355378183200304	0.622139044502834	1	935	1	2631	0		1	XP_001490195.1
GO:0004347	glucose-6-phosphate isomerase activity	MF	0.355378183200304	0.622139044502834	1	935	1	2631	0		1	XP_001490657.3
GO:0005674	transcription factor TFIIF complex	CC	0.355378183200304	0.622139044502834	1	935	1	2631	0		1	XP_001491541.1
GO:0042128	nitrate assimilation	BP	0.355378183200304	0.622139044502834	1	935	1	2631	0		1	XP_001491902.2
GO:0006189	de novo IMP biosynthetic process	BP	0.355378183200304	0.622139044502834	1	935	1	2631	0		1	XP_001492347.3
GO:0006891	intra-Golgi vesicle-mediated transport	BP	0.355378183200304	0.622139044502834	1	935	1	2631	0		1	XP_001492536.3
GO:0004615	phosphomannomutase activity	MF	0.355378183200304	0.622139044502834	1	935	1	2631	0		1	XP_001492938.1
GO:0009298	GDP-mannose biosynthetic process	BP	0.355378183200304	0.622139044502834	1	935	1	2631	0		1	XP_001492938.1
GO:0001671	ATPase activator activity	MF	0.355378183200304	0.622139044502834	1	935	1	2631	0		1	XP_001493798.1
GO:0005788	endoplasmic reticulum lumen	CC	0.355378183200304	0.622139044502834	1	935	1	2631	0		1	XP_001493825.4
GO:0009306	protein secretion	BP	0.355378183200304	0.622139044502834	1	935	1	2631	0		1	XP_001493825.4
GO:0003997	acyl-CoA oxidase activity	MF	0.355378183200304	0.622139044502834	1	935	1	2631	0		1	XP_001494563.2
GO:0006635	fatty acid beta-oxidation	BP	0.355378183200304	0.622139044502834	1	935	1	2631	0		1	XP_001494563.2
GO:0006275	regulation of DNA replication	BP	0.355378183200304	0.622139044502834	1	935	1	2631	0		1	XP_001494771.1
GO:0032968	positive regulation of transcription elongation from RNA polymerase II promoter	BP	0.355378183200304	0.622139044502834	1	935	1	2631	0		1	XP_001495635.1
GO:0004807	triose-phosphate isomerase activity	MF	0.355378183200304	0.622139044502834	1	935	1	2631	0		1	XP_001497522.2
GO:0004819	glutamine-tRNA ligase activity	MF	0.355378183200304	0.622139044502834	1	935	1	2631	0		1	XP_001498346.1
GO:0006425	glutaminyl-tRNA aminoacylation	BP	0.355378183200304	0.622139044502834	1	935	1	2631	0		1	XP_001498346.1
GO:0005868	cytoplasmic dynein complex	CC	0.355378183200304	0.622139044502834	1	935	1	2631	0		1	XP_001498703.1
GO:0004363	glutathione synthase activity	MF	0.355378183200304	0.622139044502834	1	935	1	2631	0		1	XP_001499231.2
GO:0004590	orotidine-5-phosphate decarboxylase activity	MF	0.355378183200304	0.622139044502834	1	935	1	2631	0		1	XP_001500089.4
GO:0006207	de novo pyrimidine nucleobase biosynthetic process	BP	0.355378183200304	0.622139044502834	1	935	1	2631	0		1	XP_001500089.4
GO:0042256	mature ribosome assembly	BP	0.355378183200304	0.622139044502834	1	935	1	2631	0		1	XP_001501586.1
GO:0043044	ATP-dependent chromatin remodeling	BP	0.355378183200304	0.622139044502834	1	935	1	2631	0		1	XP_001502076.1
GO:0004411	homogentisate 1,2-dioxygenase activity	MF	0.355378183200304	0.622139044502834	1	935	1	2631	0		1	XP_001502449.1
GO:0006559	L-phenylalanine catabolic process	BP	0.355378183200304	0.622139044502834	1	935	1	2631	0		1	XP_001502449.1
GO:0006570	tyrosine metabolic process	BP	0.355378183200304	0.622139044502834	1	935	1	2631	0		1	XP_001502449.1
GO:0004814	arginine-tRNA ligase activity	MF	0.355378183200304	0.622139044502834	1	935	1	2631	0		1	XP_001503321.1
GO:0006420	arginyl-tRNA aminoacylation	BP	0.355378183200304	0.622139044502834	1	935	1	2631	0		1	XP_001503321.1
GO:0016255	attachment of GPI anchor to protein	BP	0.355378183200304	0.622139044502834	1	935	1	2631	0		1	XP_001504193.1
GO:0005680	anaphase-promoting complex	CC	0.355378183200304	0.622139044502834	1	935	1	2631	0		1	XP_001504339.1
GO:0030071	regulation of mitotic metaphase/anaphase transition	BP	0.355378183200304	0.622139044502834	1	935	1	2631	0		1	XP_001504339.1
GO:0017070	U6 snRNA binding	MF	0.355378183200304	0.622139044502834	1	935	1	2631	0		1	XP_001504382.1
GO:0030623	U5 snRNA binding	MF	0.355378183200304	0.622139044502834	1	935	1	2631	0		1	XP_001504382.1
GO:0015934	large ribosomal subunit	CC	0.355378183200304	0.622139044502834	1	935	1	2631	0		1	XP_001504871.1
GO:0003980	UDP-glucose:glycoprotein glucosyltransferase activity	MF	0.355378183200304	0.622139044502834	1	935	1	2631	0		1	XP_001504981.2
GO:0000290	deadenylation-dependent decapping of nuclear-transcribed mRNA	BP	0.355378183200304	0.622139044502834	1	935	1	2631	0		1	XP_001505148.1
GO:0005849	mRNA cleavage factor complex	CC	0.355378183200304	0.622139044502834	1	935	1	2631	0		1	XP_001915145.1
GO:0006378	mRNA polyadenylation	BP	0.355378183200304	0.622139044502834	1	935	1	2631	0		1	XP_001915145.1
GO:0015293	symporter activity	MF	0.355378183200304	0.622139044502834	1	935	1	2631	0		1	XP_001917398.2
GO:0005956	protein kinase CK2 complex	CC	0.355378183200304	0.622139044502834	1	935	1	2631	0		1	XP_001917725.1
GO:0042176	regulation of protein catabolic process	BP	0.355378183200304	0.622139044502834	1	935	1	2631	0		1	XP_001918105.3
GO:0045747	positive regulation of Notch signaling pathway	BP	0.355378183200304	0.622139044502834	1	935	1	2631	0		1	XP_003364084.1
GO:0004113	2,3-cyclic-nucleotide 3-phosphodiesterase activity	MF	0.355378183200304	0.622139044502834	1	935	1	2631	0		1	XP_005597449.1
GO:0009214	cyclic nucleotide catabolic process	BP	0.355378183200304	0.622139044502834	1	935	1	2631	0		1	XP_005597449.1
GO:0018279	protein N-linked glycosylation via asparagine	BP	0.355378183200304	0.622139044502834	1	935	1	2631	0		1	XP_005607446.1
GO:0000139	Golgi membrane	CC	0.355378183200304	0.622139044502834	1	935	1	2631	0		1	XP_005608760.1
GO:0048280	vesicle fusion with Golgi apparatus	BP	0.355378183200304	0.622139044502834	1	935	1	2631	0		1	XP_005608760.1
GO:0003726	double-stranded RNA adenosine deaminase activity	MF	0.355378183200304	0.622139044502834	1	935	1	2631	0		1	XP_005610130.1
GO:0031369	translation initiation factor binding	MF	0.355378183200304	0.622139044502834	1	935	1	2631	0		1	XP_014585521.2
GO:0007021	tubulin complex assembly	BP	0.355378183200304	0.622139044502834	1	935	1	2631	0		1	XP_014586284.2
GO:0007023	post-chaperonin tubulin folding pathway	BP	0.355378183200304	0.622139044502834	1	935	1	2631	0		1	XP_014586284.2
GO:0048487	beta-tubulin binding	MF	0.355378183200304	0.622139044502834	1	935	1	2631	0		1	XP_014586284.2
GO:0055070	copper ion homeostasis	BP	0.355378183200304	0.622139044502834	1	935	1	2631	0		1	XP_014588643.1
GO:0004379	glycylpeptide N-tetradecanoyltransferase activity	MF	0.355378183200304	0.622139044502834	1	935	1	2631	0		1	XP_014595155.1
GO:0019079	viral genome replication	BP	0.355378183200304	0.622139044502834	1	935	1	2631	0		1	XP_014595705.1
GO:0043154	negative regulation of cysteine-type endopeptidase activity involved in apoptotic process	BP	0.355378183200304	0.622139044502834	1	935	1	2631	0		1	XP_014595705.1
GO:0045116	protein neddylation	BP	0.355378183200304	0.622139044502834	1	935	1	2631	0		1	XP_023475864.1
GO:0003922	GMP synthase (glutamine-hydrolyzing) activity	MF	0.355378183200304	0.622139044502834	1	935	1	2631	0		1	XP_023476940.1
GO:0006177	GMP biosynthetic process	BP	0.355378183200304	0.622139044502834	1	935	1	2631	0		1	XP_023476940.1
GO:0004512	inositol-3-phosphate synthase activity	MF	0.355378183200304	0.622139044502834	1	935	1	2631	0		1	XP_023481262.1
GO:0006021	inositol biosynthetic process	BP	0.355378183200304	0.622139044502834	1	935	1	2631	0		1	XP_023481262.1
GO:0016844	strictosidine synthase activity	MF	0.355378183200304	0.622139044502834	1	935	1	2631	0		1	XP_023481756.1
GO:0019478	D-amino acid catabolic process	BP	0.355378183200304	0.622139044502834	1	935	1	2631	0		1	XP_023481813.1
GO:0003917	DNA topoisomerase type I activity	MF	0.355378183200304	0.622139044502834	1	935	1	2631	0		1	XP_023482333.1
GO:0032947	protein complex scaffold	MF	0.355378183200304	0.622139044502834	1	935	1	2631	0		1	XP_023484406.1
GO:0031492	nucleosomal DNA binding	MF	0.355378183200304	0.622139044502834	1	935	1	2631	0		1	XP_023485936.1
GO:0003950	NAD+ ADP-ribosyltransferase activity	MF	0.355378183200304	0.622139044502834	1	935	1	2631	0		1	XP_023488446.1
GO:0030904	retromer complex	CC	0.355378183200304	0.622139044502834	1	935	1	2631	0		1	XP_023492663.1
GO:0003937	IMP cyclohydrolase activity	MF	0.355378183200304	0.622139044502834	1	935	1	2631	0		1	XP_023498047.1
GO:0004643	phosphoribosylaminoimidazolecarboxamide formyltransferase activity	MF	0.355378183200304	0.622139044502834	1	935	1	2631	0		1	XP_023498047.1
GO:0030123	AP-3 adaptor complex	CC	0.355378183200304	0.622139044502834	1	935	1	2631	0		1	XP_023500113.1
GO:0043123	positive regulation of I-kappaB kinase/NF-kappaB signaling	BP	0.355378183200304	0.622139044502834	1	935	1	2631	0		1	XP_023504511.1
GO:0045766	positive regulation of angiogenesis	BP	0.355378183200304	0.622139044502834	1	935	1	2631	0		1	XP_023504511.1
GO:0008173	RNA methyltransferase activity	MF	0.355378183200304	0.622139044502834	1	935	1	2631	0		1	XP_023508730.1
GO:0006452	translational frameshifting	BP	0.355378183200304	0.622139044502834	1	935	1	2631	0		1	XP_023509211.1
GO:0045901	positive regulation of translational elongation	BP	0.355378183200304	0.622139044502834	1	935	1	2631	0		1	XP_023509211.1
GO:0045905	positive regulation of translational termination	BP	0.355378183200304	0.622139044502834	1	935	1	2631	0		1	XP_023509211.1
GO:0000413	protein peptidyl-prolyl isomerization	BP	0.366131095788674	0.636083083927278	6	935	12	2631	0		6	NP_001093231.1 XP_001496993.3 XP_001500057.1 XP_001500384.1 XP_001503171.1 XP_001503512.1
GO:0003755	peptidyl-prolyl cis-trans isomerase activity	MF	0.366131095788674	0.636083083927278	6	935	12	2631	0		6	NP_001093231.1 XP_001496993.3 XP_001500057.1 XP_001500384.1 XP_001503171.1 XP_001503512.1
GO:0008536	Ran GTPase binding	MF	0.366131095788674	0.636083083927278	6	935	12	2631	0		6	XP_001503596.2 XP_001917538.1 XP_014589154.1 XP_023488296.1 XP_023501795.1 XP_023508423.1
GO:0044283	small molecule biosynthetic process	BP	0.366131095788674	0.636083083927278	6	935	12	2631	0		6	XP_001489285.4 XP_001489386.3 XP_001489821.2 XP_001490657.3 XP_023481262.1 XP_023508732.1
GO:1901137	carbohydrate derivative biosynthetic process	BP	0.392020427186643	0.677621167700144	13	935	29	2631	0		13	NP_001191672.1 XP_001492347.3 XP_001492938.1 XP_001504193.1 XP_001504981.2 XP_003365330.2 XP_005597090.1 XP_005607446.1 XP_023475638.1 XP_023476574.1 XP_023476940.1 XP_023482298.1 XP_023488446.1
GO:0008168	methyltransferase activity	MF	0.400458039262731	0.691286184542039	9	935	19	2631	0		9	XP_001492695.1 XP_001494696.1 XP_001496238.1 XP_001497862.1 XP_001501273.2 XP_001505213.1 XP_005596292.1 XP_005597333.1 XP_023508730.1
GO:0043231	intracellular membrane-bounded organelle	CC	0.404456509412938	0.692992442285748	77	935	200	2631	2	XP_001488473.1 XP_003364253.1	75	NP_001157330.1 NP_001296134.1 NP_001296239.1 XP_001488579.1 XP_001488830.2 XP_001489493.1 XP_001490195.1 XP_001491541.1 XP_001491687.2 XP_001492394.1 XP_001492536.3 XP_001493399.3 XP_001493825.4 XP_001494563.2 XP_001494863.1 XP_001495241.1 XP_001495635.1 XP_001496313.1 XP_001500880.1 XP_001501664.1 XP_001502053.1 XP_001502072.1 XP_001502076.1 XP_001503679.4 XP_001503789.1 XP_001504193.1 XP_001504…
GO:0098796	membrane protein complex	CC	0.407142651587703	0.696722862529456	26	935	63	2631	2	NP_001271471.1 XP_003364253.1	24	NP_001296134.1 XP_001488579.1 XP_001491687.2 XP_001492394.1 XP_001503789.1 XP_001503974.3 XP_001504193.1 XP_001504991.1 XP_001914764.3 XP_001916070.1 XP_001918377.2 XP_003363761.1 XP_003365157.1 XP_005605672.1 XP_014595705.1 XP_023476785.1 XP_023476803.1 XP_023482298.1 XP_023485457.1 XP_023486318.1 XP_023492663.1 XP_023493038.1 XP_023500113.1 XP_023505947.1
GO:0018193	peptidyl-amino acid modification	BP	0.458388597940334	0.744236913629234	8	935	17	2631	0		8	NP_001093231.1 XP_001496993.3 XP_001500057.1 XP_001500384.1 XP_001503171.1 XP_001503512.1 XP_005607446.1 XP_023504312.1
GO:0070647	protein modification by small protein conjugation or removal	BP	0.458388597940334	0.744236913629234	8	935	17	2631	0		8	NP_001288077.1 XP_001501711.1 XP_001503487.2 XP_001916281.1 XP_005598984.1 XP_023475864.1 XP_023498818.1 XP_023503301.1
GO:0019898	extrinsic component of membrane	CC	0.465895569744524	0.744236913629234	4	935	8	2631	0		4	XP_001504911.1 XP_003365157.1 XP_023488665.1 XP_023500531.1
GO:0016831	carboxy-lyase activity	MF	0.465895569744524	0.744236913629234	4	935	8	2631	0		4	XP_001489386.3 XP_001489821.2 XP_001500089.4 XP_005602500.1
GO:0051693	actin filament capping	BP	0.465895569744524	0.744236913629234	4	935	8	2631	0		4	XP_001501800.3 XP_005607453.1 XP_023473140.1 XP_023497179.1
GO:0009150	purine ribonucleotide metabolic process	BP	0.495670853973221	0.78812241473791	16	935	38	2631	0		16	NP_001137266.1 NP_001153162.1 NP_001191672.1 XP_001490657.3 XP_001492347.3 XP_001502894.2 XP_001504195.1 XP_003362760.1 XP_005597090.1 XP_005610098.1 XP_023474706.1 XP_023476940.1 XP_023486042.1 XP_023487978.1 XP_023489951.1 XP_023491870.1
GO:0072521	purine-containing compound metabolic process	BP	0.503504034593886	0.798392592369633	19	935	46	2631	0		19	NP_001137266.1 NP_001153162.1 NP_001191672.1 XP_001490657.3 XP_001492347.3 XP_001502894.2 XP_001504195.1 XP_003362760.1 XP_005597090.1 XP_005610098.1 XP_023474706.1 XP_023476940.1 XP_023482160.1 XP_023486042.1 XP_023487978.1 XP_023489951.1 XP_023491870.1 XP_023495431.1 XP_023498047.1
GO:0043933	macromolecular complex subunit organization	BP	0.503504034593886	0.798392592369633	19	935	46	2631	0		19	NP_001296141.1 NP_001296199.1 XP_001501586.1 XP_001501800.3 XP_001502076.1 XP_001504375.1 XP_001915131.2 XP_005598438.1 XP_005607453.1 XP_014586284.2 XP_023473140.1 XP_023484406.1 XP_023484822.1 XP_023495561.1 XP_023497179.1 XP_023498089.1 XP_023502526.1 XP_023506750.1 XP_023509211.1
GO:0009205	purine ribonucleoside triphosphate metabolic process	BP	0.516500210648517	0.807178982166461	14	935	33	2631	0		14	NP_001137266.1 NP_001153162.1 NP_001191672.1 XP_001490657.3 XP_001502894.2 XP_001504195.1 XP_003362760.1 XP_005597090.1 XP_005610098.1 XP_023474706.1 XP_023486042.1 XP_023487978.1 XP_023489951.1 XP_023491870.1
GO:0006163	purine nucleotide metabolic process	BP	0.525723447010922	0.812443223696321	17	935	41	2631	0		17	NP_001137266.1 NP_001153162.1 NP_001191672.1 XP_001490657.3 XP_001492347.3 XP_001502894.2 XP_001504195.1 XP_003362760.1 XP_005597090.1 XP_005610098.1 XP_023474706.1 XP_023476940.1 XP_023486042.1 XP_023487978.1 XP_023489951.1 XP_023491870.1 XP_023498047.1
GO:0046128	purine ribonucleoside metabolic process	BP	0.525723447010922	0.812443223696321	17	935	41	2631	0		17	NP_001137266.1 NP_001153162.1 NP_001191672.1 XP_001490657.3 XP_001502894.2 XP_001504195.1 XP_003362760.1 XP_005597090.1 XP_005610098.1 XP_023474706.1 XP_023476940.1 XP_023482160.1 XP_023486042.1 XP_023487978.1 XP_023489951.1 XP_023491870.1 XP_023495431.1
GO:0017016	Ras GTPase binding	MF	0.52699019915437	0.812443223696321	7	935	15	2631	0		7	XP_001503596.2 XP_001917538.1 XP_014589154.1 XP_023475292.1 XP_023488296.1 XP_023501795.1 XP_023508423.1
GO:1901605	alpha-amino acid metabolic process	BP	0.534973831632237	0.821974383282303	5	935	11	2631	0		5	XP_001489285.4 XP_001495890.1 XP_001502449.1 XP_023482160.1 XP_023495431.1
GO:0031981	nuclear lumen	CC	0.534973831632237	0.821974383282303	5	935	11	2631	0		5	XP_001491541.1 XP_001915145.1 XP_001915791.1 XP_023502526.1 XP_023504654.1
GO:0060255	regulation of macromolecule metabolic process	BP	0.534973831632237	0.821974383282303	5	935	11	2631	0		5	XP_001494771.1 XP_001495635.1 XP_001918105.3 XP_014595705.1 XP_023509211.1
GO:0006396	RNA processing	BP	0.549639099976882	0.838858336531049	15	935	36	2631	0		15	XP_001498274.1 XP_001915145.1 XP_001916318.1 XP_003365085.1 XP_005596292.1 XP_005597333.1 XP_005610130.1 XP_005614728.1 XP_014591894.2 XP_023472736.1 XP_023490090.1 XP_023491249.1 XP_023491765.1 XP_023495561.1 XP_023508730.1
GO:0036459	thiol-dependent ubiquitinyl hydrolase activity	MF	0.562333585549528	0.846020374691151	6	935	13	2631	0		6	NP_001288077.1 XP_001916281.1 XP_005598984.1 XP_023488383.1 XP_023498818.1 XP_023503301.1
GO:0005741	mitochondrial outer membrane	CC	0.562333585549528	0.846020374691151	6	935	13	2631	0		6	NP_001296239.1 XP_001491687.2 XP_001501664.1 XP_003363761.1 XP_023485457.1 XP_023505643.1
GO:0032403	protein complex binding	MF	0.562333585549528	0.846020374691151	6	935	13	2631	0		6	XP_001502076.1 XP_023473379.1 XP_023476151.1 XP_023485936.1 XP_023507934.1 XP_023510972.1
GO:1902582	single-organism intracellular transport	BP	0.583178713238209	0.873491967640162	6	935	14	2631	0		6	XP_001491075.1 XP_001492218.1 XP_001503633.1 XP_023479426.1 XP_023496485.1 XP_023507755.1
GO:0055086	nucleobase-containing small molecule metabolic process	BP	0.613981638809952	0.887387840725623	27	935	69	2631	0		27	NP_001098786.1 NP_001137266.1 NP_001153162.1 NP_001191672.1 XP_001490657.3 XP_001492347.3 XP_001496041.1 XP_001500089.4 XP_001502894.2 XP_001504195.1 XP_003362760.1 XP_003364084.1 XP_005597090.1 XP_005597449.1 XP_005610098.1 XP_023474706.1 XP_023476940.1 XP_023482160.1 XP_023486042.1 XP_023487978.1 XP_023489951.1 XP_023490232.1 XP_023490233.1 XP_023491870.1 XP_023495431.1 XP_023498047.1 XP_023507…
GO:0016272	prefoldin complex	CC	0.619032423588729	0.887387840725623	2	935	4	2631	0		2	XP_001503908.1 XP_005603862.1
GO:0004683	calmodulin-dependent protein kinase activity	MF	0.619032423588729	0.887387840725623	2	935	4	2631	0		2	XP_001503968.2 XP_005607932.1
GO:0003729	mRNA binding	MF	0.619032423588729	0.887387840725623	2	935	4	2631	0		2	XP_001915145.1 XP_023495561.1
GO:0007049	cell cycle	BP	0.619032423588729	0.887387840725623	2	935	4	2631	0		2	XP_001504339.1 XP_003364084.1
GO:0005643	nuclear pore	CC	0.619032423588729	0.887387840725623	2	935	4	2631	0		2	XP_014597184.2 XP_023492793.1
GO:0051015	actin filament binding	MF	0.619032423588729	0.887387840725623	2	935	4	2631	0		2	XP_023473379.1 XP_023510972.1
GO:0004013	adenosylhomocysteinase activity	MF	0.619032423588729	0.887387840725623	2	935	4	2631	0		2	XP_023482160.1 XP_023495431.1
GO:0019510	S-adenosylhomocysteine catabolic process	BP	0.619032423588729	0.887387840725623	2	935	4	2631	0		2	XP_023482160.1 XP_023495431.1
GO:0004749	ribose phosphate diphosphokinase activity	MF	0.619032423588729	0.887387840725623	2	935	4	2631	0		2	XP_023490233.1 XP_023507739.1
GO:0016861	intramolecular oxidoreductase activity, interconverting aldoses and ketoses	MF	0.619032423588729	0.887387840725623	2	935	4	2631	0		2	XP_001490657.3 XP_001497522.2
GO:0019219	regulation of nucleobase-containing compound metabolic process	BP	0.619032423588729	0.887387840725623	2	935	4	2631	0		2	XP_001494771.1 XP_001495635.1
GO:0044272	sulfur compound biosynthetic process	BP	0.619032423588729	0.887387840725623	2	935	4	2631	0		2	XP_001499231.2 XP_023474559.1
GO:0022618	ribonucleoprotein complex assembly	BP	0.619032423588729	0.887387840725623	2	935	4	2631	0		2	XP_001501586.1 XP_023495561.1
GO:0046034	ATP metabolic process	BP	0.641338218863103	0.915497318901554	12	935	29	2631	0		12	NP_001137266.1 NP_001153162.1 XP_001490657.3 XP_001502894.2 XP_001504195.1 XP_003362760.1 XP_005610098.1 XP_023474706.1 XP_023486042.1 XP_023487978.1 XP_023489951.1 XP_023491870.1
GO:0006325	chromatin organization	BP	0.66978296693073	0.919777093240211	7	935	16	2631	0		7	NP_001296141.1 XP_001502076.1 XP_001504375.1 XP_005598438.1 XP_023484822.1 XP_023502526.1 XP_023506750.1
GO:0070013	intracellular organelle lumen	CC	0.66978296693073	0.919777093240211	7	935	16	2631	0		7	XP_001491541.1 XP_001493825.4 XP_001915145.1 XP_001915791.1 XP_005601880.1 XP_023502526.1 XP_023504654.1
GO:0004869	cysteine-type endopeptidase inhibitor activity	MF	0.672532410762199	0.919777093240211	3	935	6	2631	3	XP_001499389.1 XP_003363423.1 XP_005601929.1	0
GO:0006221	pyrimidine nucleotide biosynthetic process	BP	0.672532410762199	0.919777093240211	3	935	6	2631	0		3	NP_001191672.1 XP_003364084.1 XP_005597090.1
GO:0031625	ubiquitin protein ligase binding	MF	0.672532410762199	0.919777093240211	3	935	6	2631	0		3	XP_003365917.4 XP_023477642.1 XP_023495661.1
GO:1990234	transferase complex	CC	0.672532410762199	0.919777093240211	3	935	6	2631	0		3	XP_001491541.1 XP_001504339.1 XP_023482298.1
GO:0042398	cellular modified amino acid biosynthetic process	BP	0.672532410762199	0.919777093240211	3	935	6	2631	0		3	XP_001499231.2 XP_001500773.1 XP_023488826.1
GO:0051246	regulation of protein metabolic process	BP	0.672532410762199	0.919777093240211	3	935	6	2631	0		3	XP_001918105.3 XP_014595705.1 XP_023509211.1
GO:0045454	cell redox homeostasis	BP	0.677425328864776	0.925544186842194	10	935	24	2631	0		10	NP_001131081.1 XP_001500235.2 XP_005606652.1 XP_023474461.1 XP_023480200.1 XP_023480984.1 XP_023486486.1 XP_023495672.1 XP_023503623.1 XP_023507538.1
GO:0004518	nuclease activity	MF	0.704493247471808	0.953015074890223	3	935	7	2631	0		3	NP_001244014.1 XP_001490195.1 XP_003363975.4
GO:0046488	phosphatidylinositol metabolic process	BP	0.704493247471808	0.953015074890223	3	935	7	2631	0		3	XP_001489283.1 XP_001504193.1 XP_023504338.1
GO:0006575	cellular modified amino acid metabolic process	BP	0.704493247471808	0.953015074890223	3	935	7	2631	0		3	XP_001499231.2 XP_001500773.1 XP_023488826.1
GO:0032446	protein modification by small protein conjugation	BP	0.704493247471808	0.953015074890223	3	935	7	2631	0		3	XP_001501711.1 XP_001503487.2 XP_023475864.1
GO:1901136	carbohydrate derivative catabolic process	BP	0.704493247471808	0.953015074890223	3	935	7	2631	0		3	XP_001504291.1 XP_023482160.1 XP_023495431.1
GO:0051336	regulation of hydrolase activity	BP	0.704493247471808	0.953015074890223	3	935	7	2631	0		3	XP_014595705.1 XP_023484633.1 XP_023505306.1
GO:0006605	protein targeting	BP	0.719038900796619	0.963263657077313	8	935	19	2631	0		8	XP_001491075.1 XP_001491687.2 XP_001492218.1 XP_001503633.1 XP_005608237.2 XP_023479426.1 XP_023496485.1 XP_023507755.1
GO:0007018	microtubule-based movement	BP	0.729049141980426	0.969940014938001	4	935	9	2631	0		4	XP_001491244.3 XP_001498703.1 XP_023487997.1 XP_023509279.1
GO:0008565	protein transporter activity	MF	0.729049141980426	0.969940014938001	4	935	9	2631	0		4	XP_005608760.1 XP_023479055.1 XP_023479426.1 XP_023492663.1
GO:0048193	Golgi vesicle transport	BP	0.729049141980426	0.969940014938001	4	935	9	2631	0		4	NP_001296134.1 XP_001492394.1 XP_001492536.3 XP_005608760.1
GO:0030658	transport vesicle membrane	CC	0.729049141980426	0.969940014938001	4	935	9	2631	0		4	NP_001296134.1 XP_001492394.1 XP_001503789.1 XP_005605672.1
GO:0003924	GTPase activity	MF	0.747644190869884	0.992749657905792	12	935	30	2631	0		12	XP_001491228.1 XP_001491960.2 XP_001504224.1 XP_001504231.1 XP_005610680.2 XP_014585130.1 XP_023476151.1 XP_023484767.1 XP_023485233.1 XP_023496325.1 XP_023499110.1 XP_023507934.1
GO:0006364	rRNA processing	BP	0.75051381167425	0.994630598433736	4	935	10	2631	0		4	XP_005596292.1 XP_005597333.1 XP_014591894.2 XP_023472736.1
GO:0044428	nuclear part	CC	0.760422385265412	1	9	935	22	2631	0		9	XP_001491541.1 XP_001504339.1 XP_001915145.1 XP_001915791.1 XP_014597184.2 XP_023492793.1 XP_023495561.1 XP_023502526.1 XP_023504654.1
GO:0019637	organophosphate metabolic process	BP	0.802965780212362	1	26	935	69	2631	0		26	NP_001137266.1 NP_001153162.1 NP_001191672.1 XP_001489283.1 XP_001490657.3 XP_001492347.3 XP_001502894.2 XP_001504193.1 XP_001504195.1 XP_001504291.1 XP_003362760.1 XP_003364084.1 XP_005597090.1 XP_005597449.1 XP_005610098.1 XP_023474706.1 XP_023476940.1 XP_023481262.1 XP_023486042.1 XP_023487978.1 XP_023489951.1 XP_023490233.1 XP_023491870.1 XP_023498047.1 XP_023504338.1 XP_023507739.1
GO:0016853	isomerase activity	MF	0.827355882725875	1	11	935	28	2631	0		11	NP_001093231.1 XP_001490657.3 XP_001492938.1 XP_001496993.3 XP_001497522.2 XP_001500057.1 XP_001500384.1 XP_001503171.1 XP_001503512.1 XP_023481262.1 XP_023482333.1
GO:0009117	nucleotide metabolic process	BP	0.865799467335353	1	21	935	56	2631	0		21	NP_001137266.1 NP_001153162.1 NP_001191672.1 XP_001490657.3 XP_001492347.3 XP_001502894.2 XP_001504195.1 XP_003362760.1 XP_003364084.1 XP_005597090.1 XP_005597449.1 XP_005610098.1 XP_023474706.1 XP_023476940.1 XP_023486042.1 XP_023487978.1 XP_023489951.1 XP_023490233.1 XP_023491870.1 XP_023498047.1 XP_023507739.1
GO:0030234	enzyme regulator activity	MF	0.873208553733344	1	17	935	45	2631	12	XP_001488384.1 XP_001492943.1 XP_001499173.3 XP_001499389.1 XP_001915589.1 XP_001916967.1 XP_003363423.1 XP_005601929.1 XP_014596179.2 XP_014596181.1 XP_023484552.1 XP_023500356.1	5	NP_001229407.1 XP_001493798.1 XP_001501567.2 XP_001917725.1 XP_001918105.3
GO:0043623	cellular protein complex assembly	BP	0.886464736552069	1	9	935	23	2631	0		9	NP_001296199.1 XP_001501800.3 XP_001915131.2 XP_005607453.1 XP_014586284.2 XP_023473140.1 XP_023484406.1 XP_023497179.1 XP_023498089.1
GO:0034622	cellular macromolecular complex assembly	BP	0.90335781880067	1	14	935	37	2631	0		14	NP_001296199.1 XP_001501586.1 XP_001501800.3 XP_001504375.1 XP_001915131.2 XP_005598438.1 XP_005607453.1 XP_014586284.2 XP_023473140.1 XP_023484406.1 XP_023484822.1 XP_023495561.1 XP_023497179.1 XP_023498089.1
GO:0065008	regulation of biological quality	BP	0.929132593777182	1	20	935	54	2631	1	XP_001490892.4	19	NP_001131081.1 NP_001296199.1 XP_001500235.2 XP_001501800.3 XP_001915131.2 XP_005606652.1 XP_005607453.1 XP_014588643.1 XP_023473140.1 XP_023474461.1 XP_023480200.1 XP_023480984.1 XP_023486486.1 XP_023487142.1 XP_023495672.1 XP_023497179.1 XP_023498089.1 XP_023503623.1 XP_023507538.1
GO:0033365	protein localization to organelle	BP	0.959331565526702	1	7	935	18	2631	0		7	XP_001491075.1 XP_001492218.1 XP_001503633.1 XP_023479426.1 XP_023487142.1 XP_023496485.1 XP_023507755.1
GO:0071822	protein complex subunit organization	BP	0.999999999999982	1	13	935	36	2631	0		13	NP_001296199.1 XP_001501800.3 XP_001504375.1 XP_001915131.2 XP_005598438.1 XP_005607453.1 XP_014586284.2 XP_023473140.1 XP_023484406.1 XP_023484822.1 XP_023497179.1 XP_023498089.1 XP_023509211.1
GO:0017111	nucleoside-triphosphatase activity	MF	0.999999999999992	1	32	935	90	2631	0		32	XP_001488151.1 XP_001488830.2 XP_001490235.1 XP_001491228.1 XP_001491244.3 XP_001491503.1 XP_001491960.2 XP_001499652.2 XP_001500404.3 XP_001501999.1 XP_001502293.1 XP_001503679.4 XP_001504224.1 XP_001504231.1 XP_001915891.1 XP_001917669.2 XP_001917975.1 XP_005609832.1 XP_005610646.1 XP_005610680.2 XP_014585130.1 XP_023476151.1 XP_023477418.1 XP_023481292.1 XP_023484767.1 XP_023485233.1 XP_023487…
GO:0044085	cellular component biogenesis	BP	0.999999999999992	1	23	935	64	2631	0		23	NP_001239505.1 NP_001296199.1 XP_001494863.1 XP_001501586.1 XP_001501800.3 XP_001501832.3 XP_001504375.1 XP_001915131.2 XP_001915791.1 XP_005596292.1 XP_005597333.1 XP_005598438.1 XP_005602702.2 XP_005607453.1 XP_014586284.2 XP_014591894.2 XP_023472736.1 XP_023473140.1 XP_023484406.1 XP_023484822.1 XP_023495561.1 XP_023497179.1 XP_023498089.1
GO:0005694	chromosome	CC	0.999999999999998	1	6	935	16	2631	0		6	XP_001504375.1 XP_023482333.1 XP_023485936.1 XP_023489563.1 XP_023502526.1 XP_023504654.1
GO:0072594	establishment of protein localization to organelle	BP	0.999999999999998	1	6	935	16	2631	0		6	XP_001491075.1 XP_001492218.1 XP_001503633.1 XP_023479426.1 XP_023496485.1 XP_023507755.1
GO:0030151	molybdenum ion binding	MF	1	1	1	935	2	2631	0		1	XP_001491902.2
GO:0004345	glucose-6-phosphate dehydrogenase activity	MF	1	1	1	935	2	2631	0		1	XP_001492282.4
GO:0017119	Golgi transport complex	CC	1	1	1	935	2	2631	0		1	XP_001492536.3
GO:0005777	peroxisome	CC	1	1	1	935	2	2631	0		1	XP_001494563.2
GO:0008519	ammonium transmembrane transporter activity	MF	1	1	1	935	2	2631	1	XP_001498649.3	0
GO:0015696	ammonium transport	BP	1	1	1	935	2	2631	1	XP_001498649.3	0
GO:0006750	glutathione biosynthetic process	BP	1	1	1	935	2	2631	0		1	XP_001499231.2
GO:0004813	alanine-tRNA ligase activity	MF	1	1	1	935	2	2631	0		1	XP_001501062.4
GO:0006419	alanyl-tRNA aminoacylation	BP	1	1	1	935	2	2631	0		1	XP_001501062.4
GO:0000774	adenyl-nucleotide exchange factor activity	MF	1	1	1	935	2	2631	0		1	XP_001501567.2
GO:0042803	protein homodimerization activity	MF	1	1	1	935	2	2631	0		1	XP_001501567.2
GO:0016743	carboxyl- or carbamoyltransferase activity	MF	1	1	1	935	2	2631	0		1	XP_001502475.1
GO:0042765	GPI-anchor transamidase complex	CC	1	1	1	935	2	2631	0		1	XP_001504193.1
GO:0004367	glycerol-3-phosphate dehydrogenase [NAD+] activity	MF	1	1	1	935	2	2631	0		1	XP_001504291.1
GO:0046168	glycerol-3-phosphate catabolic process	BP	1	1	1	935	2	2631	0		1	XP_001504291.1
GO:0004096	catalase activity	MF	1	1	1	935	2	2631	1	XP_001914753.3	0
GO:0019887	protein kinase regulator activity	MF	1	1	1	935	2	2631	0		1	XP_001917725.1
GO:0005761	mitochondrial ribosome	CC	1	1	1	935	2	2631	0		1	XP_005601880.1
GO:0004781	sulfate adenylyltransferase (ATP) activity	MF	1	1	1	935	2	2631	0		1	XP_005607960.1
GO:0000145	exocyst	CC	1	1	1	935	2	2631	0		1	XP_005609470.1
GO:0071986	Ragulator complex	CC	1	1	1	935	2	2631	0		1	XP_014595705.1
GO:0042393	histone binding	MF	1	1	1	935	2	2631	0		1	XP_014597220.1
GO:0032040	small-subunit processome	CC	1	1	1	935	2	2631	0		1	XP_023472736.1
GO:0004478	methionine adenosyltransferase activity	MF	1	1	1	935	2	2631	0		1	XP_023474559.1
GO:0006556	S-adenosylmethionine biosynthetic process	BP	1	1	1	935	2	2631	0		1	XP_023474559.1
GO:0004579	dolichyl-diphosphooligosaccharide-protein glycotransferase activity	MF	1	1	1	935	2	2631	0		1	XP_023475638.1
GO:0003713	transcription coactivator activity	MF	1	1	1	935	2	2631	0		1	XP_023481559.1
GO:0008250	oligosaccharyltransferase complex	CC	1	1	1	935	2	2631	0		1	XP_023482298.1
GO:0007276	gamete generation	BP	1	1	1	935	2	2631	0		1	XP_023483342.1
GO:0003684	damaged DNA binding	MF	1	1	1	935	2	2631	0		1	XP_023485610.1
GO:0006289	nucleotide-excision repair	BP	1	1	1	935	2	2631	0		1	XP_023485610.1
GO:0043161	proteasome-mediated ubiquitin-dependent protein catabolic process	BP	1	1	1	935	2	2631	0		1	XP_023485610.1
GO:0005787	signal peptidase complex	CC	1	1	1	935	2	2631	0		1	XP_023486318.1
GO:0006465	signal peptide processing	BP	1	1	1	935	2	2631	0		1	XP_023486318.1
GO:0006621	protein retention in ER lumen	BP	1	1	1	935	2	2631	0		1	XP_023487142.1
GO:0046923	ER retention sequence binding	MF	1	1	1	935	2	2631	0		1	XP_023487142.1
GO:0006471	protein ADP-ribosylation	BP	1	1	1	935	2	2631	0		1	XP_023488446.1
GO:0004329	formate-tetrahydrofolate ligase activity	MF	1	1	1	935	2	2631	0		1	XP_023488826.1
GO:0004618	phosphoglycerate kinase activity	MF	1	1	1	935	2	2631	0		1	XP_023489951.1
GO:0004471	malate dehydrogenase (decarboxylating) (NAD+) activity	MF	1	1	1	935	2	2631	0		1	XP_023503586.1
GO:0005047	signal recognition particle binding	MF	1	1	1	935	2	2631	0		1	XP_023507755.1
GO:0003989	acetyl-CoA carboxylase activity	MF	1	1	1	935	2	2631	0		1	XP_023508732.1
GO:0004435	phosphatidylinositol phospholipase C activity	MF	1	1	1	935	2	2631	0		1	XP_023510066.1
GO:0015991	ATP hydrolysis coupled proton transport	BP	1	1	2	935	5	2631	0		2	XP_001489754.1 XP_003362600.1
GO:0003777	microtubule motor activity	MF	1	1	3	935	8	2631	0		3	XP_001491244.3 XP_023487997.1 XP_023509279.1
GO:0051087	chaperone binding	MF	1	1	2	935	5	2631	0		2	XP_001493798.1 XP_001501567.2
GO:0051920	peroxiredoxin activity	MF	1	1	2	935	5	2631	0		2	XP_001496084.1 XP_005614097.2
GO:0005516	calmodulin binding	MF	1	1	2	935	5	2631	0		2	XP_001503968.2 XP_005607932.1
GO:0004527	exonuclease activity	MF	1	1	2	935	5	2631	0		2	XP_001490195.1 XP_003363975.4
GO:0008654	phospholipid biosynthetic process	BP	1	1	2	935	5	2631	0		2	XP_001504193.1 XP_023481262.1
GO:0004725	protein tyrosine phosphatase activity	MF	1	1	2	935	5	2631	0		2	XP_023482512.1 XP_023502893.1
GO:0006333	chromatin assembly or disassembly	BP	1	1	4	935	11	2631	0		4	XP_001504375.1 XP_005598438.1 XP_023484822.1 XP_023506750.1
GO:0005861	troponin complex	CC	1	1	2	935	5	2631	0		2	XP_023510436.1 XP_023510446.1
GO:0006644	phospholipid metabolic process	BP	1	1	4	935	11	2631	0		4	XP_001489283.1 XP_001504193.1 XP_023481262.1 XP_023504338.1
GO:0016879	ligase activity, forming carbon-nitrogen bonds	MF	1	1	5	935	14	2631	0		5	XP_001489285.4 XP_001499231.2 XP_023475864.1 XP_023476940.1 XP_023488826.1
GO:0044451	nucleoplasm part	CC	1	1	2	935	5	2631	0		2	XP_001491541.1 XP_001915145.1
GO:0060590	ATPase regulator activity	MF	1	1	2	935	5	2631	0		2	XP_001493798.1 XP_001501567.2
GO:0031323	regulation of cellular metabolic process	BP	1	1	4	935	11	2631	0		4	XP_001494771.1 XP_001495635.1 XP_014595705.1 XP_023509211.1
GO:0016684	oxidoreductase activity, acting on peroxide as acceptor	MF	1	1	4	935	11	2631	1	XP_001914753.3	3	XP_001496084.1 XP_001496949.2 XP_005614097.2
GO:0046434	organophosphate catabolic process	BP	1	1	2	935	5	2631	0		2	XP_001504291.1 XP_005597449.1
GO:0032268	regulation of cellular protein metabolic process	BP	1	1	2	935	5	2631	0		2	XP_014595705.1 XP_023509211.1
