# Supplementary material for: Proteomic Insights into the Mechanism by Which Ferulic Acid Promotes Skeletal Muscle Fiber Type Conversion in Mongolian Horses
Source: Biology (Basel). 2026 Mar 18;15(6):481. doi: 10.3390/biology15060481 (PMC13024172; doi:10.3390/biology15060481)
Supplement: Supplementary file 1 [file biology-15-00481-s001.zip › Supplementary File S2 GO functional enrichment of FA(10g) vs. FA(5g).xlsx]

## Sheet: B.vs.A.GO_Enrich.merge.updown
GO_ID	GO_Term	GO_Class	Pvalue	AdjustedPv	x	n	y	N	Up	Up_Prot_names	Down	Down_Prot_names
GO:0019842	vitamin binding	MF	0.000247038047815528	0.133894621916016	3	106	4	2631	3	NP_001296242.1 XP_001488216.1 XP_001495031.1	0
GO:0009084	glutamine family amino acid biosynthetic process	BP	0.0016084907500943	0.370111254984571	2	106	2	2631	2	XP_001489285.4 XP_001499390.1	0
GO:0008652	cellular amino acid biosynthetic process	BP	0.00469821242676839	0.370111254984571	2	106	3	2631	2	XP_001489285.4 XP_001499390.1	0
GO:1901605	alpha-amino acid metabolic process	BP	0.00828190049868502	0.370111254984571	3	106	11	2631	2	XP_001489285.4 XP_001499390.1	1	XP_005610407.1
GO:0008408	3-5 exonuclease activity	MF	0.00914938680572126	0.370111254984571	2	106	4	2631	1	XP_005600030.1	1	XP_001492550.1
GO:0044710	single-organism metabolic process	BP	0.0134600704284465	0.370111254984571	22	106	329	2631	18	NP_001075997.1 NP_001159951.1 XP_001488800.3 XP_001489285.4 XP_001498220.2 XP_001498666.2 XP_001498786.1 XP_001499028.3 XP_001499390.1 XP_001499831.4 XP_001501090.1 XP_001502087.2 XP_001504061.1 XP_001504432.1 XP_023473881.1 XP_023475602.1 XP_023484448.1 XP_023504397.1	4	XP_001496041.1 XP_001496244.3 XP_001500089.4 XP_005610407.1
GO:0006082	organic acid metabolic process	BP	0.0180722986745442	0.370111254984571	7	106	68	2631	6	XP_001488800.3 XP_001489285.4 XP_001498786.1 XP_001499390.1 XP_001504061.1 XP_023504397.1	1	XP_005610407.1
GO:0004869	cysteine-type endopeptidase inhibitor activity	MF	0.0216920834526879	0.370111254984571	2	106	6	2631	1	XP_003363423.1	1	XP_001491190.3
GO:0003924	GTPase activity	MF	0.0304389661643479	0.370111254984571	4	106	30	2631	2	XP_003364636.1 XP_023474981.1	2	XP_005610680.2 XP_023500354.1
GO:0019752	carboxylic acid metabolic process	BP	0.0317666027757649	0.370111254984571	6	106	60	2631	6	XP_001488800.3 XP_001489285.4 XP_001498786.1 XP_001499390.1 XP_001504061.1 XP_023504397.1	0
GO:0031419	cobalamin binding	MF	0.040288863549981	0.370111254984571	1	106	1	2631	1	NP_001296242.1	0
GO:0005542	folic acid binding	MF	0.040288863549981	0.370111254984571	1	106	1	2631	1	XP_001488216.1	0
GO:0004408	holocytochrome-c synthase activity	MF	0.040288863549981	0.370111254984571	1	106	1	2631	0		1	XP_001488473.1
GO:0004356	glutamate-ammonia ligase activity	MF	0.040288863549981	0.370111254984571	1	106	1	2631	1	XP_001489285.4	0
GO:0006542	glutamine biosynthetic process	BP	0.040288863549981	0.370111254984571	1	106	1	2631	1	XP_001489285.4	0
GO:0000176	nuclear exosome (RNase complex)	CC	0.040288863549981	0.370111254984571	1	106	1	2631	0		1	XP_001492550.1
GO:0004055	argininosuccinate synthase activity	MF	0.040288863549981	0.370111254984571	1	106	1	2631	1	XP_001499390.1	0
GO:0006526	arginine biosynthetic process	BP	0.040288863549981	0.370111254984571	1	106	1	2631	1	XP_001499390.1	0
GO:0000334	3-hydroxyanthranilate 3,4-dioxygenase activity	MF	0.040288863549981	0.370111254984571	1	106	1	2631	1	XP_001499831.4	0
GO:0004590	orotidine-5-phosphate decarboxylase activity	MF	0.040288863549981	0.370111254984571	1	106	1	2631	0		1	XP_001500089.4
GO:0006207	de novo pyrimidine nucleobase biosynthetic process	BP	0.040288863549981	0.370111254984571	1	106	1	2631	0		1	XP_001500089.4
GO:0004371	glycerone kinase activity	MF	0.040288863549981	0.370111254984571	1	106	1	2631	1	XP_001502087.2	0
GO:0006071	glycerol metabolic process	BP	0.040288863549981	0.370111254984571	1	106	1	2631	1	XP_001502087.2	0
GO:0043123	positive regulation of I-kappaB kinase/NF-kappaB signaling	BP	0.040288863549981	0.370111254984571	1	106	1	2631	0		1	XP_023504511.1
GO:0045766	positive regulation of angiogenesis	BP	0.040288863549981	0.370111254984571	1	106	1	2631	0		1	XP_023504511.1
GO:0055114	oxidation-reduction process	BP	0.0456937617344888	0.412766981001549	13	106	183	2631	12	NP_001075997.1 NP_001159951.1 XP_001498220.2 XP_001498666.2 XP_001498786.1 XP_001499028.3 XP_001499831.4 XP_001504432.1 XP_023473881.1 XP_023475602.1 XP_023484448.1 XP_023504397.1	1	XP_001496244.3
GO:0044281	small molecule metabolic process	BP	0.0511795537657715	0.454742920345051	10	106	130	2631	7	XP_001488800.3 XP_001489285.4 XP_001498786.1 XP_001499390.1 XP_001502087.2 XP_001504061.1 XP_023504397.1	3	XP_001496041.1 XP_001500089.4 XP_005610407.1
GO:0003824	catalytic activity	MF	0.0568748164977093	0.455333256400301	42	106	810	2631	28	NP_001159951.1 NP_001296242.1 XP_001488216.1 XP_001488800.3 XP_001489285.4 XP_001495031.1 XP_001498666.2 XP_001498786.1 XP_001499028.3 XP_001499390.1 XP_001499701.1 XP_001499831.4 XP_001501090.1 XP_001502087.2 XP_001504061.1 XP_001504432.1 XP_001916826.2 XP_003364636.1 XP_005600030.1 XP_005614339.3 XP_023473881.1 XP_023474981.1 XP_023475602.1 XP_023484448.1 XP_023491765.1 XP_023492115.1 XP_023501…	14	XP_001488473.1 XP_001488789.1 XP_001492550.1 XP_001496041.1 XP_001499206.1 XP_001499652.2 XP_001500089.4 XP_005610407.1 XP_005610680.2 XP_023473525.1 XP_023477868.1 XP_023493293.1 XP_023500354.1 XP_023508800.1
GO:0006520	cellular amino acid metabolic process	BP	0.0592730660603674	0.455333256400301	4	106	37	2631	4	XP_001488800.3 XP_001489285.4 XP_001499390.1 XP_023504397.1	0
GO:0016829	lyase activity	MF	0.0626999331714342	0.455333256400301	3	106	23	2631	1	XP_001504061.1	2	XP_001488473.1 XP_001500089.4
GO:0016788	hydrolase activity, acting on ester bonds	MF	0.0694831435067608	0.455333256400301	4	106	39	2631	3	XP_005600030.1 XP_023491765.1 XP_023501395.1	1	XP_001492550.1
GO:0005506	iron ion binding	MF	0.0697674331137891	0.455333256400301	2	106	11	2631	2	XP_001498220.2 XP_001499831.4	0
GO:0016830	carbon-carbon lyase activity	MF	0.0697674331137891	0.455333256400301	2	106	11	2631	1	XP_001504061.1	1	XP_001500089.4
GO:0048523	negative regulation of cellular process	BP	0.0697674331137891	0.455333256400301	2	106	11	2631	0		2	XP_023473140.1 XP_023504511.1
GO:0016743	carboxyl- or carbamoyltransferase activity	MF	0.0789692363498677	0.455333256400301	1	106	2	2631	1	XP_001488800.3	0
GO:0030976	thiamine pyrophosphate binding	MF	0.0789692363498677	0.455333256400301	1	106	2	2631	1	XP_001495031.1	0
GO:0004421	hydroxymethylglutaryl-CoA synthase activity	MF	0.0789692363498677	0.455333256400301	1	106	2	2631	1	XP_001501090.1	0
GO:0000175	3-5-exoribonuclease activity	MF	0.0789692363498677	0.455333256400301	1	106	2	2631	1	XP_005600030.1	0
GO:0000145	exocyst	CC	0.0789692363498677	0.455333256400301	1	106	2	2631	0		1	XP_005609470.1
GO:0043066	negative regulation of apoptotic process	BP	0.0789692363498677	0.455333256400301	1	106	2	2631	0		1	XP_023504511.1
GO:0044699	single-organism process	BP	0.090044251200906	0.503133857225681	31	106	581	2631	20	NP_001075997.1 NP_001159951.1 XP_001488800.3 XP_001489285.4 XP_001498220.2 XP_001498666.2 XP_001498786.1 XP_001499028.3 XP_001499390.1 XP_001499831.4 XP_001501090.1 XP_001502087.2 XP_001502474.2 XP_001504061.1 XP_001504432.1 XP_003364636.1 XP_023473881.1 XP_023475602.1 XP_023484448.1 XP_023504397.1	11	NP_001075282.1 XP_001496041.1 XP_001496244.3 XP_001500089.4 XP_001917277.2 XP_005609470.1 XP_005610407.1 XP_014593549.2 XP_023473140.1 XP_023486875.1 XP_023504511.1
GO:0017111	nucleoside-triphosphatase activity	MF	0.0910299477071283	0.503451343441465	7	106	90	2631	3	XP_003364636.1 XP_005614339.3 XP_023474981.1	4	XP_001499652.2 XP_005610680.2 XP_023500354.1 XP_023508800.1
GO:0016879	ligase activity, forming carbon-nitrogen bonds	MF	0.106816850305997	0.520072508965191	2	106	14	2631	2	XP_001489285.4 XP_001499390.1	0
GO:0016597	amino acid binding	MF	0.116104748311417	0.520072508965191	1	106	3	2631	1	XP_001488800.3	0
GO:0008299	isoprenoid biosynthetic process	BP	0.116104748311417	0.520072508965191	1	106	3	2631	1	XP_001501090.1	0
GO:0004332	fructose-bisphosphate aldolase activity	MF	0.116104748311417	0.520072508965191	1	106	3	2631	1	XP_001504061.1	0
GO:0005742	mitochondrial outer membrane translocase complex	CC	0.116104748311417	0.520072508965191	1	106	3	2631	0		1	XP_023485457.1
GO:0004181	metallocarboxypeptidase activity	MF	0.116104748311417	0.520072508965191	1	106	3	2631	1	XP_023492115.1	0
GO:0004721	phosphoprotein phosphatase activity	MF	0.120125516096866	0.533672374790997	2	106	15	2631	2	XP_023491765.1 XP_023501395.1	0
GO:0015031	protein transport	BP	0.122754261657172	0.534104170325653	6	106	75	2631	1	XP_023473891.1	5	XP_001496096.1 XP_001918377.2 XP_005609470.1 XP_014589154.1 XP_023507546.1
GO:0016491	oxidoreductase activity	MF	0.127983342514856	0.534104170325653	10	106	148	2631	10	NP_001159951.1 XP_001498666.2 XP_001498786.1 XP_001499028.3 XP_001499831.4 XP_001504432.1 XP_023473881.1 XP_023475602.1 XP_023484448.1 XP_023504397.1	0
GO:0009116	nucleoside metabolic process	BP	0.132630805322231	0.534104170325653	4	106	49	2631	1	XP_001504061.1	3	XP_001496041.1 XP_001500089.4 XP_005610407.1
GO:0046906	tetrapyrrole binding	MF	0.147842288636303	0.534104170325653	2	106	17	2631	2	NP_001296242.1 XP_001498220.2	0
GO:0004602	glutathione peroxidase activity	MF	0.151756535479983	0.534104170325653	1	106	4	2631	1	NP_001159951.1	0
GO:0006979	response to oxidative stress	BP	0.151756535479983	0.534104170325653	1	106	4	2631	1	NP_001159951.1	0
GO:0016866	intramolecular transferase activity	MF	0.151756535479983	0.534104170325653	1	106	4	2631	1	NP_001296242.1	0
GO:0003857	3-hydroxyacyl-CoA dehydrogenase activity	MF	0.151756535479983	0.534104170325653	1	106	4	2631	1	XP_001498786.1	0
GO:0004013	adenosylhomocysteinase activity	MF	0.151756535479983	0.534104170325653	1	106	4	2631	0		1	XP_005610407.1
GO:0019510	S-adenosylhomocysteine catabolic process	BP	0.151756535479983	0.534104170325653	1	106	4	2631	0		1	XP_005610407.1
GO:0007009	plasma membrane organization	BP	0.151756535479983	0.534104170325653	1	106	4	2631	0		1	XP_014593549.2
GO:0005523	tropomyosin binding	MF	0.151756535479983	0.534104170325653	1	106	4	2631	0		1	XP_023473140.1
GO:0051694	pointed-end actin filament capping	BP	0.151756535479983	0.534104170325653	1	106	4	2631	0		1	XP_023473140.1
GO:0008237	metallopeptidase activity	MF	0.162150338928027	0.56700312063865	2	106	18	2631	1	XP_023492115.1	1	XP_023493293.1
GO:0006396	RNA processing	BP	0.174929382590158	0.598631645417559	3	106	36	2631	2	XP_005600030.1 XP_023491765.1	1	XP_001492550.1
GO:0016787	hydrolase activity	MF	0.174945882612974	0.598631645417559	16	106	280	2631	8	XP_001499701.1 XP_003364636.1 XP_005600030.1 XP_005614339.3 XP_023474981.1 XP_023491765.1 XP_023492115.1 XP_023501395.1	8	XP_001492550.1 XP_001499206.1 XP_001499652.2 XP_005610407.1 XP_005610680.2 XP_023493293.1 XP_023500354.1 XP_023508800.1
GO:0043168	anion binding	MF	0.191440571338207	0.598631645417559	2	106	20	2631	2	XP_001488800.3 XP_001499656.2	0
GO:0032787	monocarboxylic acid metabolic process	BP	0.191440571338207	0.598631645417559	2	106	20	2631	2	XP_001498786.1 XP_001504061.1	0
GO:0005882	intermediate filament	CC	0.195494098226767	0.598631645417559	3	106	38	2631	1	NP_001333066.1	2	NP_001333088.1 XP_023500141.1
GO:0016192	vesicle-mediated transport	BP	0.195494098226767	0.598631645417559	3	106	38	2631	0		3	XP_001496096.1 XP_001918377.2 XP_005609470.1
GO:0030131	clathrin adaptor complex	CC	0.218841587547774	0.612141465690458	1	106	6	2631	0		1	XP_001496096.1
GO:0003899	DNA-directed RNA polymerase activity	MF	0.218841587547774	0.612141465690458	1	106	6	2631	1	XP_001916826.2	0
GO:0006904	vesicle docking involved in exocytosis	BP	0.218841587547774	0.612141465690458	1	106	6	2631	0		1	XP_005609470.1
GO:0005096	GTPase activator activity	MF	0.218841587547774	0.612141465690458	1	106	6	2631	1	XP_023498242.1	0
GO:0030117	membrane coat	CC	0.221364810471088	0.612141465690458	2	106	22	2631	0		2	XP_001496096.1 XP_001918377.2
GO:0044255	cellular lipid metabolic process	BP	0.221364810471088	0.612141465690458	2	106	22	2631	2	XP_001498786.1 XP_001501090.1	0
GO:0044723	single-organism carbohydrate metabolic process	BP	0.221364810471088	0.612141465690458	2	106	22	2631	2	XP_001502087.2 XP_001504061.1	0
GO:0031683	G-protein beta/gamma-subunit complex binding	MF	0.250385508202987	0.658781288572909	1	106	7	2631	1	XP_003364636.1	0
GO:0008138	protein tyrosine/serine/threonine phosphatase activity	MF	0.250385508202987	0.658781288572909	1	106	7	2631	1	XP_023501395.1	0
GO:0044712	single-organism catabolic process	BP	0.266839485801237	0.661398337475273	2	106	25	2631	1	XP_001504061.1	1	XP_005610407.1
GO:0006631	fatty acid metabolic process	BP	0.280667191179544	0.661398337475273	1	106	8	2631	1	XP_001498786.1	0
GO:0004222	metalloendopeptidase activity	MF	0.280667191179544	0.661398337475273	1	106	8	2631	0		1	XP_023493293.1
GO:0044763	single-organism cellular process	BP	0.290618119650448	0.681883207145207	20	106	390	2631	10	XP_001488800.3 XP_001489285.4 XP_001498786.1 XP_001499390.1 XP_001501090.1 XP_001502087.2 XP_001502474.2 XP_001504061.1 XP_003364636.1 XP_023504397.1	10	NP_001075282.1 XP_001496041.1 XP_001500089.4 XP_001917277.2 XP_005609470.1 XP_005610407.1 XP_014593549.2 XP_023473140.1 XP_023486875.1 XP_023504511.1
GO:0044711	single-organism biosynthetic process	BP	0.298120747132485	0.688021648887536	4	106	59	2631	3	XP_001489285.4 XP_001499390.1 XP_001501090.1	1	XP_001500089.4
GO:0019001	guanyl nucleotide binding	MF	0.314586170781826	0.695941651280611	6	106	105	2631	3	XP_001502474.2 XP_003364636.1 XP_023474981.1	3	XP_001500993.3 XP_001917277.2 XP_023486875.1
GO:0008152	metabolic process	BP	0.321984479613459	0.709412959148353	41	106	888	2631	30	NP_001075997.1 NP_001159951.1 NP_001296242.1 XP_001488216.1 XP_001488800.3 XP_001489285.4 XP_001497211.1 XP_001498220.2 XP_001498666.2 XP_001498786.1 XP_001499028.3 XP_001499390.1 XP_001499656.2 XP_001499831.4 XP_001501090.1 XP_001501790.1 XP_001502087.2 XP_001504061.1 XP_001504432.1 XP_005597129.1 XP_005600030.1 XP_014595920.1 XP_023473881.1 XP_023475602.1 XP_023484448.1 XP_023485629.1 XP_023491…	11	XP_001488789.1 XP_001492550.1 XP_001496041.1 XP_001496244.3 XP_001500089.4 XP_005610407.1 XP_014586561.1 XP_023473525.1 XP_023477868.1 XP_023493293.1 XP_023501216.1
GO:0006886	intracellular protein transport	BP	0.331891610438131	0.716038021016874	4	106	65	2631	0		4	XP_001496096.1 XP_001918377.2 XP_014589154.1 XP_023507546.1
GO:0046914	transition metal ion binding	MF	0.334506588232326	0.716038021016874	7	106	120	2631	4	XP_001498220.2 XP_001499831.4 XP_014587381.2 XP_023492115.1	3	NP_001107621.1 XP_005609244.1 XP_023493293.1
GO:0003995	acyl-CoA dehydrogenase activity	MF	0.337642065251628	0.716038021016874	1	106	10	2631	1	XP_023484448.1	0
GO:0048037	cofactor binding	MF	0.351343792168691	0.716038021016874	4	106	68	2631	3	XP_001495031.1 XP_001499656.2 XP_023484448.1	1	XP_005610407.1
GO:0006397	mRNA processing	BP	0.364429528465411	0.716038021016874	1	106	11	2631	1	XP_023491765.1	0
GO:0004386	helicase activity	MF	0.390143448306124	0.716038021016874	1	106	12	2631	0		1	XP_001499652.2
GO:0006096	glycolytic process	BP	0.390143448306124	0.716038021016874	1	106	12	2631	1	XP_001504061.1	0
GO:0008536	Ran GTPase binding	MF	0.390143448306124	0.716038021016874	1	106	12	2631	0		1	XP_014589154.1
GO:0006470	protein dephosphorylation	BP	0.414826454980255	0.716038021016874	1	106	13	2631	1	XP_023501395.1	0
GO:0030234	enzyme regulator activity	MF	0.42589625926949	0.731315599414042	3	106	45	2631	2	XP_003363423.1 XP_023498242.1	1	XP_001491190.3
GO:0050662	coenzyme binding	MF	0.430686547717607	0.731315599414042	3	106	46	2631	2	XP_001495031.1 XP_023484448.1	1	XP_005610407.1
GO:0007186	G-protein coupled receptor signaling pathway	BP	0.461261929022003	0.733757628468631	1	106	15	2631	1	XP_003364636.1	0
GO:0005975	carbohydrate metabolic process	BP	0.478115662518012	0.733757628468631	3	106	54	2631	3	XP_001502087.2 XP_001504061.1 XP_005597129.1	0
GO:0020037	heme binding	MF	0.483091529757349	0.733757628468631	1	106	16	2631	1	XP_001498220.2	0
GO:0005694	chromosome	CC	0.483091529757349	0.733757628468631	1	106	16	2631	1	XP_023503317.1	0
GO:0007264	small GTPase mediated signal transduction	BP	0.498874616827653	0.750527959262249	3	106	57	2631	1	XP_001502474.2	2	XP_001917277.2 XP_023486875.1
GO:0030170	pyridoxal phosphate binding	MF	0.504044607327415	0.750527959262249	1	106	17	2631	1	XP_001499656.2	0
GO:0050660	flavin adenine dinucleotide binding	MF	0.504044607327415	0.750527959262249	1	106	17	2631	1	XP_023484448.1	0
GO:0035556	intracellular signal transduction	BP	0.536726639949826	0.784112773188155	4	106	73	2631	1	XP_001502474.2	3	XP_001917277.2 XP_023486875.1 XP_023504511.1
GO:0051287	NAD binding	MF	0.543459310924211	0.79181437236807	1	106	19	2631	0		1	XP_005610407.1
GO:0044430	cytoskeletal part	CC	0.554269933484106	0.797373676047552	4	106	78	2631	1	NP_001333066.1	3	NP_001333088.1 XP_023500141.1 XP_023508800.1
GO:0044425	membrane part	CC	0.558702188351261	0.797373676047552	8	106	152	2631	3	XP_001491258.1 XP_005614339.3 XP_023473891.1	5	XP_001496096.1 XP_001918377.2 XP_023485457.1 XP_023493293.1 XP_023498146.1
GO:0000287	magnesium ion binding	MF	0.561986613007684	0.797373676047552	1	106	20	2631	1	XP_001495031.1	0
GO:0004871	signal transducer activity	MF	0.561986613007684	0.797373676047552	1	106	20	2631	1	XP_003364636.1	0
GO:0051276	chromosome organization	BP	0.561986613007684	0.797373676047552	1	106	20	2631	1	XP_023503317.1	0
GO:0016459	myosin complex	CC	0.561986613007684	0.797373676047552	1	106	20	2631	0		1	XP_023508800.1
GO:1901564	organonitrogen compound metabolic process	BP	0.568326081761485	0.804263019098499	11	106	221	2631	6	XP_001488800.3 XP_001489285.4 XP_001497211.1 XP_001499390.1 XP_001504061.1 XP_023504397.1	5	XP_001496041.1 XP_001500089.4 XP_005610407.1 XP_014586561.1 XP_023501216.1
GO:0008270	zinc ion binding	MF	0.590892843636029	0.813020519834416	5	106	96	2631	2	XP_014587381.2 XP_023492115.1	3	NP_001107621.1 XP_005609244.1 XP_023493293.1
GO:0005525	GTP binding	MF	0.594739031681238	0.813020519834416	5	106	98	2631	2	XP_001502474.2 XP_023474981.1	3	XP_001500993.3 XP_001917277.2 XP_023486875.1
GO:0016021	integral component of membrane	CC	0.60151518164871	0.813020519834416	5	106	101	2631	3	XP_001491258.1 XP_005614339.3 XP_023473891.1	2	XP_023493293.1 XP_023498146.1
GO:0036094	small molecule binding	MF	0.621786551210813	0.834178987020447	20	106	438	2631	11	NP_001296242.1 XP_001488216.1 XP_001495031.1 XP_001499390.1 XP_001502474.2 XP_001914744.1 XP_003364636.1 XP_005614339.3 XP_023474981.1 XP_023484448.1 XP_023503317.1	9	XP_001492114.4 XP_001499652.2 XP_001500993.3 XP_001917277.2 XP_005610407.1 XP_023477868.1 XP_023486875.1 XP_023493293.1 XP_023508800.1
GO:0046128	purine ribonucleoside metabolic process	BP	0.680270490583327	0.894585568341275	2	106	41	2631	1	XP_001504061.1	1	XP_005610407.1
GO:0016020	membrane	CC	0.69779154740355	0.904791910748144	11	106	233	2631	5	XP_001491258.1 XP_001500908.2 XP_005614339.3 XP_014595137.1 XP_023473891.1	6	XP_001496096.1 XP_001918377.2 XP_023472969.1 XP_023485457.1 XP_023493293.1 XP_023498146.1
GO:0006807	nitrogen compound metabolic process	BP	0.736523456887132	0.928362124727501	14	106	308	2631	8	XP_001488800.3 XP_001489285.4 XP_001497211.1 XP_001499390.1 XP_001504061.1 XP_005600030.1 XP_023491765.1 XP_023504397.1	6	XP_001492550.1 XP_001496041.1 XP_001500089.4 XP_005610407.1 XP_014586561.1 XP_023501216.1
GO:0098796	membrane protein complex	CC	0.739870521937011	0.930417222482274	3	106	63	2631	0		3	XP_001496096.1 XP_001918377.2 XP_023485457.1
GO:0005515	protein binding	MF	0.827974453752859	1	28	106	659	2631	14	NP_001270001.1 XP_001489410.1 XP_001493726.1 XP_001496931.2 XP_001500908.2 XP_001502562.4 XP_001914777.2 XP_003364636.1 XP_005598404.1 XP_005604044.1 XP_005615005.2 XP_014594308.1 XP_023483749.1 XP_023503317.1	14	NP_001075419.1 XP_001488789.1 XP_001489881.1 XP_001499548.2 XP_001503079.1 XP_014587116.2 XP_014589154.1 XP_014593549.2 XP_023473140.1 XP_023477868.1 XP_023484855.1 XP_023492294.1 XP_023498146.1 XP_023508800.1
GO:0043167	ion binding	MF	0.836673102633877	1	13	106	294	2631	9	NP_001296242.1 XP_001488800.3 XP_001495031.1 XP_001498220.2 XP_001499656.2 XP_001499831.4 XP_001503335.2 XP_014587381.2 XP_023492115.1	4	NP_001107621.1 XP_005609244.1 XP_023493293.1 XP_023507546.1
GO:0006810	transport	BP	0.868599114340914	1	9	106	200	2631	3	XP_001491258.1 XP_005614339.3 XP_023473891.1	6	XP_001496096.1 XP_001918377.2 XP_005609470.1 XP_014589154.1 XP_023472969.1 XP_023507546.1
GO:0043232	intracellular non-membrane-bounded organelle	CC	0.998064449637225	1	8	106	186	2631	3	NP_001333066.1 XP_001497211.1 XP_023503317.1	5	NP_001333088.1 XP_014586561.1 XP_023500141.1 XP_023501216.1 XP_023508800.1
GO:0009058	biosynthetic process	BP	0.999999999999961	1	10	106	240	2631	7	XP_001489285.4 XP_001497211.1 XP_001498666.2 XP_001499390.1 XP_001499656.2 XP_001501090.1 XP_023475602.1	3	XP_001500089.4 XP_014586561.1 XP_023501216.1
GO:0044444	cytoplasmic part	CC	0.999999999999996	1	8	106	196	2631	1	XP_001497211.1	7	XP_001488473.1 XP_001496096.1 XP_001918377.2 XP_005609470.1 XP_014586561.1 XP_023485457.1 XP_023501216.1
GO:0005198	structural molecule activity	MF	0.999999999999998	1	6	106	143	2631	2	NP_001333066.1 XP_001497211.1	4	NP_001333088.1 XP_014586561.1 XP_023500141.1 XP_023501216.1
GO:0006139	nucleobase-containing compound metabolic process	BP	0.999999999999998	1	7	106	171	2631	3	XP_001504061.1 XP_005600030.1 XP_023491765.1	4	XP_001492550.1 XP_001496041.1 XP_001500089.4 XP_005610407.1
GO:0045454	cell redox homeostasis	BP	1	1	1	106	24	2631	0		1	NP_001075282.1
GO:0016887	ATPase activity	MF	1	1	1	106	24	2631	1	XP_005614339.3	0
