# Supplementary material for: Proteomic Insights into the Mechanism by Which Ferulic Acid Promotes Skeletal Muscle Fiber Type Conversion in Mongolian Horses
Source: Biology (Basel). 2026 Mar 18;15(6):481. doi: 10.3390/biology15060481 (PMC13024172; doi:10.3390/biology15060481)
Supplement: Supplementary file 1 [file biology-15-00481-s001.zip › Supplementary File S3 GO functional enrichment of FA(15g) vs. FA(5g).xlsx]

## Sheet: C.vs.A.GO_Enrich.merge.updown
GO_ID	GO_Term	GO_Class	Pvalue	AdjustedPv	x	n	y	N	Up	Up_Prot_names	Down	Down_Prot_names
GO:0098805	whole membrane	CC	0.00259724056123691	0.206954006574428	5	90	29	2631	1	XP_001503301.4	4	XP_001495220.1 XP_003363761.1 XP_005605672.1 XP_023485457.1
GO:0006281	DNA repair	BP	0.00280057140683574	0.206954006574428	3	90	9	2631	0		3	NP_001244014.1 XP_001494551.1 XP_005610646.1
GO:0005742	mitochondrial outer membrane translocase complex	CC	0.00339528344994192	0.206954006574428	2	90	3	2631	0		2	XP_003363761.1 XP_023485457.1
GO:0098588	bounding membrane of organelle	CC	0.0035208420977524	0.206954006574428	5	90	31	2631	1	XP_001503301.4	4	XP_001495220.1 XP_003363761.1 XP_005605672.1 XP_023485457.1
GO:0015031	protein transport	BP	0.00352762511206411	0.206954006574428	8	90	75	2631	2	XP_001498780.1 XP_001503301.4	6	XP_001503633.1 XP_001916107.2 XP_001918377.2 XP_005605672.1 XP_005609470.1 XP_014589154.1
GO:0006259	DNA metabolic process	BP	0.00688724692511141	0.330587852405348	4	90	23	2631	1	XP_014588352.2	3	NP_001244014.1 XP_001494551.1 XP_005610646.1
GO:0005741	mitochondrial outer membrane	CC	0.00863242796815769	0.350609382091328	3	90	13	2631	0		3	XP_001495220.1 XP_003363761.1 XP_023485457.1
GO:0016071	mRNA metabolic process	BP	0.0107178929931807	0.353690468774962	3	90	14	2631	0		3	XP_001505148.1 XP_023490090.1 XP_023508525.1
GO:0004408	holocytochrome-c synthase activity	MF	0.0342075256556443	0.387937422915034	1	90	1	2631	1	XP_001488473.1	0
GO:0004590	orotidine-5-phosphate decarboxylase activity	MF	0.0342075256556443	0.387937422915034	1	90	1	2631	0		1	XP_001500089.4
GO:0006207	de novo pyrimidine nucleobase biosynthetic process	BP	0.0342075256556443	0.387937422915034	1	90	1	2631	0		1	XP_001500089.4
GO:0000290	deadenylation-dependent decapping of nuclear-transcribed mRNA	BP	0.0342075256556443	0.387937422915034	1	90	1	2631	0		1	XP_001505148.1
GO:0019478	D-amino acid catabolic process	BP	0.0342075256556443	0.387937422915034	1	90	1	2631	0		1	XP_023481813.1
GO:0030658	transport vesicle membrane	CC	0.0356279822209332	0.387937422915034	2	90	9	2631	1	XP_001503301.4	1	XP_005605672.1
GO:0030117	membrane coat	CC	0.0372453285006123	0.387937422915034	3	90	22	2631	1	XP_001503301.4	2	XP_001918377.2 XP_005605672.1
GO:0016192	vesicle-mediated transport	BP	0.0389292632671669	0.387937422915034	4	90	38	2631	1	XP_001503301.4	3	XP_001918377.2 XP_005605672.1 XP_005609470.1
GO:0016829	lyase activity	MF	0.0417990407369375	0.387937422915034	3	90	23	2631	2	XP_001488473.1 XP_001504061.1	1	XP_001500089.4
GO:0006260	DNA replication	BP	0.0520761907089261	0.387937422915034	2	90	11	2631	1	XP_014588352.2	1	XP_001494551.1
GO:0016830	carbon-carbon lyase activity	MF	0.0520761907089261	0.387937422915034	2	90	11	2631	1	XP_001504061.1	1	XP_001500089.4
GO:0006397	mRNA processing	BP	0.0520761907089261	0.387937422915034	2	90	11	2631	0		2	XP_023490090.1 XP_023508525.1
GO:0098796	membrane protein complex	CC	0.0620601742047766	0.387937422915034	5	90	63	2631	1	XP_001503301.4	4	XP_001918377.2 XP_003363761.1 XP_005605672.1 XP_023485457.1
GO:0016743	carboxyl- or carbamoyltransferase activity	MF	0.0672574582377706	0.387937422915034	1	90	2	2631	1	XP_001488800.3	0
GO:0031110	regulation of microtubule polymerization or depolymerization	BP	0.0672574582377706	0.387937422915034	1	90	2	2631	0		1	XP_001490341.2
GO:0006310	DNA recombination	BP	0.0672574582377706	0.387937422915034	1	90	2	2631	0		1	XP_001494551.1
GO:0008053	mitochondrial fusion	BP	0.0672574582377706	0.387937422915034	1	90	2	2631	0		1	XP_001495220.1
GO:0004478	methionine adenosyltransferase activity	MF	0.0672574582377706	0.387937422915034	1	90	2	2631	1	XP_001501512.1	0
GO:0006556	S-adenosylmethionine biosynthetic process	BP	0.0672574582377706	0.387937422915034	1	90	2	2631	1	XP_001501512.1	0
GO:0030942	endoplasmic reticulum signal peptide binding	MF	0.0672574582377706	0.387937422915034	1	90	2	2631	0		1	XP_001503633.1
GO:0004185	serine-type carboxypeptidase activity	MF	0.0672574582377706	0.387937422915034	1	90	2	2631	0		1	XP_001916911.4
GO:0004781	sulfate adenylyltransferase (ATP) activity	MF	0.0672574582377706	0.387937422915034	1	90	2	2631	0		1	XP_005607960.1
GO:0000145	exocyst	CC	0.0672574582377706	0.387937422915034	1	90	2	2631	0		1	XP_005609470.1
GO:0004003	ATP-dependent DNA helicase activity	MF	0.0672574582377706	0.387937422915034	1	90	2	2631	0		1	XP_005610646.1
GO:0003887	DNA-directed DNA polymerase activity	MF	0.0672574582377706	0.387937422915034	1	90	2	2631	1	XP_014588352.2	0
GO:0004656	procollagen-proline 4-dioxygenase activity	MF	0.0672574582377706	0.387937422915034	1	90	2	2631	0		1	XP_023473486.1
GO:0031124	mRNA 3-end processing	BP	0.0672574582377706	0.387937422915034	1	90	2	2631	0		1	XP_023490090.1
GO:0016307	phosphatidylinositol phosphate kinase activity	MF	0.0672574582377706	0.387937422915034	1	90	2	2631	0		1	XP_023499645.1
GO:0003989	acetyl-CoA carboxylase activity	MF	0.0672574582377706	0.387937422915034	1	90	2	2631	0		1	XP_023508732.1
GO:0006886	intracellular protein transport	BP	0.0691926763513803	0.387937422915034	5	90	65	2631	1	XP_001503301.4	4	XP_001503633.1 XP_001918377.2 XP_005605672.1 XP_014589154.1
GO:0030120	vesicle coat	CC	0.0706750124625913	0.387937422915034	2	90	13	2631	1	XP_001503301.4	1	XP_005605672.1
GO:0003924	GTPase activity	MF	0.0808650108884971	0.387937422915034	3	90	30	2631	0		3	XP_001495220.1 XP_005610680.2 XP_023500354.1
GO:0090304	nucleic acid metabolic process	BP	0.081290873101933	0.387937422915034	7	90	100	2631	1	XP_014588352.2	6	NP_001244014.1 XP_001494551.1 XP_001505148.1 XP_005610646.1 XP_023490090.1 XP_023508525.1
GO:0051493	regulation of cytoskeleton organization	BP	0.0910675295030603	0.387937422915034	2	90	15	2631	0		2	XP_001490341.2 XP_023473140.1
GO:1902589	single-organism organelle organization	BP	0.0941506671773958	0.387937422915034	3	90	32	2631	0		3	XP_001490341.2 XP_001495220.1 XP_023473140.1
GO:0016597	amino acid binding	MF	0.0991885456316848	0.387937422915034	1	90	3	2631	1	XP_001488800.3	0
GO:0004332	fructose-bisphosphate aldolase activity	MF	0.0991885456316848	0.387937422915034	1	90	3	2631	1	XP_001504061.1	0
GO:0030130	clathrin coat of trans-Golgi network vesicle	CC	0.0991885456316848	0.387937422915034	1	90	3	2631	0		1	XP_005605672.1
GO:0030132	clathrin coat of coated pit	CC	0.0991885456316848	0.387937422915034	1	90	3	2631	0		1	XP_005605672.1
GO:0006303	double-strand break repair via nonhomologous end joining	BP	0.0991885456316848	0.387937422915034	1	90	3	2631	0		1	XP_005610646.1
GO:0004198	calcium-dependent cysteine-type endopeptidase activity	MF	0.0991885456316848	0.387937422915034	1	90	3	2631	1	XP_023488445.1	0
GO:0005685	U1 snRNP	CC	0.0991885456316848	0.387937422915034	1	90	3	2631	0		1	XP_023508525.1
GO:0006376	mRNA splice site selection	BP	0.0991885456316848	0.387937422915034	1	90	3	2631	0		1	XP_023508525.1
GO:0006633	fatty acid biosynthetic process	BP	0.0991885456316848	0.387937422915034	1	90	3	2631	0		1	XP_023508732.1
GO:0005739	mitochondrion	CC	0.0999450236769106	0.388021856628006	4	90	52	2631	1	XP_001488473.1	3	XP_001495220.1 XP_003363761.1 XP_023485457.1
GO:0044802	single-organism membrane organization	BP	0.112934209367143	0.422902571247172	2	90	17	2631	0		2	XP_001495220.1 XP_001503633.1
GO:0044444	cytoplasmic part	CC	0.121058062780949	0.434558212466953	11	90	196	2631	2	XP_001488473.1 XP_001503301.4	9	XP_001488316.1 XP_001495220.1 XP_001918377.2 XP_003363761.1 XP_005605672.1 XP_005609470.1 XP_014586561.1 XP_023473486.1 XP_023485457.1
GO:0008237	metallopeptidase activity	MF	0.124329904623783	0.434558212466953	2	90	18	2631	0		2	NP_001288163.1 XP_001503734.3
GO:0016779	nucleotidyltransferase activity	MF	0.124329904623783	0.434558212466953	2	90	18	2631	1	XP_014588352.2	1	XP_005607960.1
GO:0008312	7S RNA binding	MF	0.130038252973065	0.434558212466953	1	90	4	2631	0		1	XP_001503633.1
GO:0005523	tropomyosin binding	MF	0.130038252973065	0.434558212466953	1	90	4	2631	0		1	XP_023473140.1
GO:0051694	pointed-end actin filament capping	BP	0.130038252973065	0.434558212466953	1	90	4	2631	0		1	XP_023473140.1
GO:0003729	mRNA binding	MF	0.130038252973065	0.434558212466953	1	90	4	2631	0		1	XP_023508525.1
GO:0006810	transport	BP	0.138699639743705	0.438713584489008	11	90	200	2631	5	XP_001494330.1 XP_001498780.1 XP_001503301.4 XP_023472444.1 XP_023502046.1	6	XP_001503633.1 XP_001916107.2 XP_001918377.2 XP_005605672.1 XP_005609470.1 XP_014589154.1
GO:0005882	intermediate filament	CC	0.138759789033455	0.438713584489008	3	90	38	2631	2	NP_001333066.1 XP_005597479.2	1	NP_001333088.1
GO:0008270	zinc ion binding	MF	0.140961626605949	0.44302225504727	6	90	96	2631	1	XP_001503301.4	5	NP_001107621.1 XP_001498478.1 XP_001503734.3 XP_005597617.1 XP_005609244.1
GO:0019752	carboxylic acid metabolic process	BP	0.147247993560878	0.459305229043071	4	90	60	2631	2	XP_001488800.3 XP_001504061.1	2	XP_023481813.1 XP_023508732.1
GO:0032787	monocarboxylic acid metabolic process	BP	0.147882365411595	0.459305229043071	2	90	20	2631	1	XP_001504061.1	1	XP_023508732.1
GO:0071944	cell periphery	CC	0.159979163465202	0.466679548671971	2	90	21	2631	0		2	XP_005605672.1 XP_005609470.1
GO:0016741	transferase activity, transferring one-carbon groups	MF	0.172252546961661	0.494883121426799	2	90	22	2631	1	XP_001488800.3	1	XP_001492695.1
GO:0044255	cellular lipid metabolic process	BP	0.172252546961661	0.494883121426799	2	90	22	2631	0		2	XP_023499645.1 XP_023508732.1
GO:0016020	membrane	CC	0.182676665103709	0.494883121426799	12	90	233	2631	7	XP_001494330.1 XP_001495343.1 XP_001498780.1 XP_001503301.4 XP_023472444.1 XP_023502046.1 XP_023506108.1	5	XP_001495220.1 XP_001918377.2 XP_003363761.1 XP_005605672.1 XP_023485457.1
GO:0006888	ER to Golgi vesicle-mediated transport	BP	0.188637224893492	0.494883121426799	1	90	6	2631	1	XP_001503301.4	0
GO:0030127	COPII vesicle coat	CC	0.188637224893492	0.494883121426799	1	90	6	2631	1	XP_001503301.4	0
GO:0006614	SRP-dependent cotranslational protein targeting to membrane	BP	0.188637224893492	0.494883121426799	1	90	6	2631	0		1	XP_001503633.1
GO:0004869	cysteine-type endopeptidase inhibitor activity	MF	0.188637224893492	0.494883121426799	1	90	6	2631	1	XP_003363423.1	0
GO:0006904	vesicle docking involved in exocytosis	BP	0.188637224893492	0.494883121426799	1	90	6	2631	0		1	XP_005609470.1
GO:0016887	ATPase activity	MF	0.197227292655787	0.512985273508648	2	90	24	2631	1	XP_023502046.1	1	XP_005610646.1
GO:0044712	single-organism catabolic process	BP	0.209881504714833	0.533104735117522	2	90	25	2631	1	XP_001504061.1	1	XP_023481813.1
GO:0004518	nuclease activity	MF	0.216455377182858	0.533104735117522	1	90	7	2631	0		1	NP_001244014.1
GO:0046488	phosphatidylinositol metabolic process	BP	0.216455377182858	0.533104735117522	1	90	7	2631	0		1	XP_023499645.1
GO:0006732	coenzyme metabolic process	BP	0.222617860706086	0.533104735117522	2	90	26	2631	2	XP_001501512.1 XP_001504061.1	0
GO:0017111	nucleoside-triphosphatase activity	MF	0.233659630594521	0.533104735117522	5	90	90	2631	1	XP_023502046.1	4	XP_001495220.1 XP_005610646.1 XP_005610680.2 XP_023500354.1
GO:0070011	peptidase activity, acting on L-amino acid peptides	MF	0.242932463838953	0.533104735117522	5	90	92	2631	1	XP_023488445.1	4	NP_001288163.1 XP_001503734.3 XP_001916911.4 XP_005611532.1
GO:0012505	endomembrane system	CC	0.243296864811723	0.533104735117522	3	90	50	2631	1	XP_001503301.4	2	XP_005605672.1 XP_023473486.1
GO:0004222	metalloendopeptidase activity	MF	0.243330002203263	0.533104735117522	1	90	8	2631	0		1	NP_001288163.1
GO:0006139	nucleobase-containing compound metabolic process	BP	0.248809344399258	0.542856751416563	9	90	171	2631	2	XP_001504061.1 XP_014588352.2	7	NP_001244014.1 XP_001494551.1 XP_001500089.4 XP_001505148.1 XP_005610646.1 XP_023490090.1 XP_023508525.1
GO:0008236	serine-type peptidase activity	MF	0.261124510658306	0.544776147441213	2	90	29	2631	0		2	XP_001916911.4 XP_005611532.1
GO:0005737	cytoplasm	CC	0.26189694542608	0.544776147441213	12	90	247	2631	2	XP_001488473.1 XP_001503301.4	10	XP_001488316.1 XP_001495220.1 XP_001918377.2 XP_003363761.1 XP_005605672.1 XP_005609470.1 XP_014586561.1 XP_023473486.1 XP_023481813.1 XP_023485457.1
GO:0051536	iron-sulfur cluster binding	MF	0.269292754701054	0.544776147441213	1	90	9	2631	1	XP_023475059.1	0
GO:0016740	transferase activity	MF	0.275484095781963	0.553063127653523	11	90	224	2631	3	XP_001488800.3 XP_001501512.1 XP_014588352.2	8	NP_001137272.1 XP_001488789.1 XP_001489970.3 XP_001492695.1 XP_005600874.1 XP_005607960.1 XP_023475098.1 XP_023499645.1
GO:0043231	intracellular membrane-bounded organelle	CC	0.28195632880652	0.56156763313772	10	90	200	2631	2	XP_001488473.1 XP_001503301.4	8	XP_001494551.1 XP_001495220.1 XP_001505047.3 XP_003363761.1 XP_005605672.1 XP_023473486.1 XP_023485457.1 XP_023508525.1
GO:0016773	phosphotransferase activity, alcohol group as acceptor	MF	0.282910966694382	0.56156763313772	6	90	114	2631	0		6	NP_001137272.1 XP_001488789.1 XP_001489970.3 XP_005600874.1 XP_023475098.1 XP_023499645.1
GO:0016772	transferase activity, transferring phosphorus-containing groups	MF	0.290248799074792	0.565198539059456	8	90	152	2631	1	XP_014588352.2	7	NP_001137272.1 XP_001488789.1 XP_001489970.3 XP_005600874.1 XP_005607960.1 XP_023475098.1 XP_023499645.1
GO:0044425	membrane part	CC	0.290248799074792	0.565198539059456	8	90	152	2631	3	XP_001498780.1 XP_001503301.4 XP_023502046.1	5	XP_001495220.1 XP_001918377.2 XP_003363761.1 XP_005605672.1 XP_023485457.1
GO:0005216	ion channel activity	MF	0.294374239093467	0.565198539059456	1	90	10	2631	1	XP_023472444.1	0
GO:0044238	primary metabolic process	BP	0.300670664571038	0.569629291443407	25	90	598	2631	4	XP_001488800.3 XP_001504061.1 XP_014588352.2 XP_023488445.1	21	NP_001137272.1 NP_001244014.1 NP_001288163.1 XP_001488316.1 XP_001488789.1 XP_001489970.3 XP_001494551.1 XP_001500089.4 XP_001505148.1 XP_001915138.2 XP_001916911.4 XP_005600874.1 XP_005610646.1 XP_005611532.1 XP_014586561.1 XP_023475098.1 XP_023481813.1 XP_023490090.1 XP_023499645.1 XP_023508525.1 XP_023508732.1
GO:0044446	intracellular organelle part	CC	0.303154982756813	0.569629291443407	9	90	178	2631	3	NP_001333066.1 XP_001503301.4 XP_005597479.2	6	NP_001333088.1 XP_001495220.1 XP_003363761.1 XP_005605672.1 XP_023485457.1 XP_023508525.1
GO:0016310	phosphorylation	BP	0.30469111031856	0.570485483149644	6	90	121	2631	1	XP_001504061.1	5	NP_001137272.1 XP_001488789.1 XP_001489970.3 XP_005600874.1 XP_023475098.1
GO:0006096	glycolytic process	BP	0.342010775247236	0.578139528207402	1	90	12	2631	1	XP_001504061.1	0
GO:0008536	Ran GTPase binding	MF	0.342010775247236	0.578139528207402	1	90	12	2631	0		1	XP_014589154.1
GO:0006520	cellular amino acid metabolic process	BP	0.363199350250846	0.578139528207402	2	90	37	2631	1	XP_001488800.3	1	XP_023481813.1
GO:0034622	cellular macromolecular complex assembly	BP	0.363199350250846	0.578139528207402	2	90	37	2631	0		2	XP_023473140.1 XP_023508525.1
GO:0003824	catalytic activity	MF	0.378272085825897	0.596201974077831	32	90	810	2631	10	XP_001488473.1 XP_001488800.3 XP_001501512.1 XP_001504061.1 XP_014588352.2 XP_023475059.1 XP_023475602.1 XP_023488445.1 XP_023502046.1 XP_023510288.1	22	NP_001137272.1 NP_001244014.1 NP_001288163.1 XP_001488789.1 XP_001489970.3 XP_001490605.2 XP_001492695.1 XP_001495220.1 XP_001500089.4 XP_001503734.3 XP_001505148.1 XP_001916911.4 XP_005600874.1 XP_005607960.1 XP_005610646.1 XP_005610680.2 XP_005611532.1 XP_023473486.1 XP_023475098.1 XP_023499645.1 XP_023500354.1 XP_023508732.1
GO:0005525	GTP binding	MF	0.384888320707245	0.60223252063348	5	90	98	2631	1	XP_023490644.1	4	NP_001296099.1 XP_001500993.3 XP_001502474.2 XP_005606753.3
GO:0006468	protein phosphorylation	BP	0.38746886330754	0.60223252063348	5	90	99	2631	0		5	NP_001137272.1 XP_001488789.1 XP_001489970.3 XP_005600874.1 XP_023475098.1
GO:0004672	protein kinase activity	MF	0.390193313042574	0.602403711363974	5	90	100	2631	0		5	NP_001137272.1 XP_001488789.1 XP_001489970.3 XP_005600874.1 XP_023475098.1
GO:0016043	cellular component organization	BP	0.399184882508096	0.60789284454944	5	90	103	2631	0		5	XP_001490341.2 XP_001495220.1 XP_001503633.1 XP_023473140.1 XP_023508525.1
GO:0016301	kinase activity	MF	0.445730732157869	0.64478308651878	6	90	127	2631	0		6	NP_001137272.1 XP_001488789.1 XP_001489970.3 XP_005600874.1 XP_023475098.1 XP_023499645.1
GO:0008152	metabolic process	BP	0.47860000876321	0.684738134890193	34	90	888	2631	8	NP_001075997.1 XP_001488800.3 XP_001501512.1 XP_001504061.1 XP_014588352.2 XP_023475059.1 XP_023475602.1 XP_023488445.1	26	NP_001137272.1 NP_001244014.1 NP_001288163.1 XP_001488316.1 XP_001488789.1 XP_001489970.3 XP_001490605.2 XP_001492038.3 XP_001492695.1 XP_001494551.1 XP_001500089.4 XP_001505148.1 XP_001915138.2 XP_001916911.4 XP_001918240.1 XP_005600874.1 XP_005610646.1 XP_005611532.1 XP_014586561.1 XP_023473486.1 XP_023475098.1 XP_023481813.1 XP_023490090.1 XP_023499645.1 XP_023508525.1 XP_023508732.1
GO:0008168	methyltransferase activity	MF	0.48502284554722	0.684738134890193	1	90	19	2631	0		1	XP_001492695.1
GO:1901575	organic substance catabolic process	BP	0.486416789361588	0.684874839421116	3	90	65	2631	1	XP_001504061.1	2	XP_001505148.1 XP_023481813.1
GO:0071704	organic substance metabolic process	BP	0.503113584474494	0.688011733558144	25	90	638	2631	4	XP_001488800.3 XP_001504061.1 XP_014588352.2 XP_023488445.1	21	NP_001137272.1 NP_001244014.1 NP_001288163.1 XP_001488316.1 XP_001488789.1 XP_001489970.3 XP_001494551.1 XP_001500089.4 XP_001505148.1 XP_001915138.2 XP_001916911.4 XP_005600874.1 XP_005610646.1 XP_005611532.1 XP_014586561.1 XP_023475098.1 XP_023481813.1 XP_023490090.1 XP_023499645.1 XP_023508525.1 XP_023508732.1
GO:0016787	hydrolase activity	MF	0.503834021721747	0.688011733558144	12	90	280	2631	2	XP_023488445.1 XP_023502046.1	10	NP_001244014.1 NP_001288163.1 XP_001495220.1 XP_001503734.3 XP_001505148.1 XP_001916911.4 XP_005610646.1 XP_005610680.2 XP_005611532.1 XP_023500354.1
GO:0006807	nitrogen compound metabolic process	BP	0.512296774643448	0.697146126318919	13	90	308	2631	3	XP_001488800.3 XP_001504061.1 XP_014588352.2	10	NP_001244014.1 XP_001488316.1 XP_001494551.1 XP_001500089.4 XP_001505148.1 XP_005610646.1 XP_014586561.1 XP_023481813.1 XP_023490090.1 XP_023508525.1
GO:0004674	protein serine/threonine kinase activity	MF	0.519906477237764	0.705682827716039	1	90	21	2631	0		1	XP_005600874.1
GO:0009055	electron carrier activity	MF	0.53646142629853	0.718912774328995	1	90	22	2631	1	XP_023475059.1	0
GO:0043229	intracellular organelle	CC	0.561975541059457	0.747413314053888	15	90	369	2631	4	NP_001333066.1 XP_001488473.1 XP_001503301.4 XP_005597479.2	11	NP_001333088.1 XP_001488316.1 XP_001494551.1 XP_001495220.1 XP_001505047.3 XP_003363761.1 XP_005605672.1 XP_014586561.1 XP_023473486.1 XP_023485457.1 XP_023508525.1
GO:0005783	endoplasmic reticulum	CC	0.567896178475261	0.750847375516239	1	90	24	2631	0		1	XP_023473486.1
GO:0005509	calcium ion binding	MF	0.568823769330484	0.750847375516239	4	90	96	2631	1	XP_023488445.1	3	XP_001492793.1 XP_005610162.1 XP_005613293.1
GO:0044237	cellular metabolic process	BP	0.583673860784642	0.766616414164903	21	90	539	2631	4	XP_001488800.3 XP_001501512.1 XP_001504061.1 XP_014588352.2	17	NP_001137272.1 NP_001244014.1 XP_001488316.1 XP_001488789.1 XP_001489970.3 XP_001494551.1 XP_001500089.4 XP_001505148.1 XP_005600874.1 XP_005610646.1 XP_014586561.1 XP_023475098.1 XP_023481813.1 XP_023490090.1 XP_023499645.1 XP_023508525.1 XP_023508732.1
GO:0043167	ion binding	MF	0.623237914786769	0.812517577796084	12	90	294	2631	4	XP_001488800.3 XP_001503301.4 XP_023475059.1 XP_023488445.1	8	NP_001107621.1 XP_001492793.1 XP_001498478.1 XP_001503734.3 XP_005597617.1 XP_005609244.1 XP_005610162.1 XP_005613293.1
GO:0043170	macromolecule metabolic process	BP	0.625401268634455	0.813329728667469	18	90	461	2631	2	XP_014588352.2 XP_023488445.1	16	NP_001137272.1 NP_001244014.1 NP_001288163.1 XP_001488316.1 XP_001488789.1 XP_001489970.3 XP_001494551.1 XP_001505148.1 XP_001916911.4 XP_005600874.1 XP_005610646.1 XP_005611532.1 XP_014586561.1 XP_023475098.1 XP_023490090.1 XP_023508525.1
GO:0005198	structural molecule activity	MF	0.631986198541011	0.818585493124838	6	90	143	2631	2	NP_001333066.1 XP_005597479.2	4	NP_001333088.1 XP_001488316.1 XP_005605672.1 XP_014586561.1
GO:0044424	intracellular part	CC	0.632543335596465	0.818585493124838	18	90	462	2631	4	NP_001333066.1 XP_001488473.1 XP_001503301.4 XP_005597479.2	14	NP_001333088.1 XP_001488316.1 XP_001494551.1 XP_001495220.1 XP_001505047.3 XP_001918377.2 XP_003363761.1 XP_005605672.1 XP_005609470.1 XP_014586561.1 XP_023473486.1 XP_023481813.1 XP_023485457.1 XP_023508525.1
GO:0044248	cellular catabolic process	BP	0.665841242803526	0.859570112959075	2	90	45	2631	0		2	XP_001505148.1 XP_023481813.1
GO:0009116	nucleoside metabolic process	BP	0.683728140292608	0.872001106460138	2	90	49	2631	1	XP_001504061.1	1	XP_001500089.4
GO:0044710	single-organism metabolic process	BP	0.686248587209828	0.873106636257324	13	90	329	2631	5	NP_001075997.1 XP_001488800.3 XP_001504061.1 XP_023475059.1 XP_023475602.1	8	XP_001490605.2 XP_001492038.3 XP_001500089.4 XP_001918240.1 XP_023473486.1 XP_023481813.1 XP_023499645.1 XP_023508732.1
GO:0055085	transmembrane transport	BP	0.688397798633188	0.873735667495969	2	90	50	2631	2	XP_023472444.1 XP_023502046.1	0
GO:0046872	metal ion binding	MF	0.692249952771028	0.87442099297393	11	90	274	2631	3	XP_001503301.4 XP_023475059.1 XP_023488445.1	8	NP_001107621.1 XP_001492793.1 XP_001498478.1 XP_001503734.3 XP_005597617.1 XP_005609244.1 XP_005610162.1 XP_005613293.1
GO:0005622	intracellular	CC	0.695525527639814	0.876461762753751	19	90	499	2631	5	NP_001333066.1 XP_001488473.1 XP_001503301.4 XP_005597479.2 XP_023488445.1	14	NP_001333088.1 XP_001488316.1 XP_001494551.1 XP_001495220.1 XP_001505047.3 XP_001918377.2 XP_003363761.1 XP_005605672.1 XP_005609470.1 XP_014586561.1 XP_023473486.1 XP_023481813.1 XP_023485457.1 XP_023508525.1
GO:0044765	single-organism transport	BP	0.697901957303265	0.877362460609819	2	90	52	2631	0		2	XP_001503633.1 XP_005609470.1
GO:0005975	carbohydrate metabolic process	BP	0.707565695978563	0.883202570866858	2	90	54	2631	1	XP_001504061.1	1	XP_001915138.2
GO:0004175	endopeptidase activity	MF	0.707565695978563	0.883202570866858	2	90	54	2631	1	XP_023488445.1	1	NP_001288163.1
GO:0034641	cellular nitrogen compound metabolic process	BP	0.757877780188028	0.932772652539111	11	90	281	2631	2	XP_001504061.1 XP_014588352.2	9	NP_001244014.1 XP_001488316.1 XP_001494551.1 XP_001500089.4 XP_001505148.1 XP_005610646.1 XP_014586561.1 XP_023490090.1 XP_023508525.1
GO:0006508	proteolysis	BP	0.776315596619719	0.951031635766152	4	90	101	2631	1	XP_023488445.1	3	NP_001288163.1 XP_001916911.4 XP_005611532.1
GO:0003676	nucleic acid binding	MF	0.798347135680186	0.973504128496855	13	90	342	2631	2	XP_001492770.6 XP_014588352.2	11	NP_001295298.1 XP_001494551.1 XP_001502209.2 XP_001503633.1 XP_001505047.3 XP_005597617.1 XP_005610401.1 XP_005610646.1 XP_023490090.1 XP_023502793.1 XP_023508525.1
GO:0044281	small molecule metabolic process	BP	0.802051415842951	0.973658677111227	5	90	130	2631	2	XP_001488800.3 XP_001504061.1	3	XP_001500089.4 XP_023481813.1 XP_023508732.1
GO:0051716	cellular response to stimulus	BP	0.806435776680182	0.974366338872165	5	90	135	2631	0		5	NP_001244014.1 NP_001296099.1 XP_001494551.1 XP_001502474.2 XP_005610646.1
GO:0032550	purine ribonucleoside binding	MF	0.828232451618147	0.982711762818835	14	90	374	2631	4	XP_014588352.2 XP_023490644.1 XP_023502046.1 XP_023510288.1	10	NP_001137272.1 NP_001295298.1 NP_001296099.1 XP_001489970.3 XP_001500993.3 XP_001502209.2 XP_001502474.2 XP_005600874.1 XP_005606753.3 XP_023508732.1
GO:0032555	purine ribonucleotide binding	MF	0.828232451618147	0.982711762818835	14	90	374	2631	4	XP_014588352.2 XP_023490644.1 XP_023502046.1 XP_023510288.1	10	NP_001137272.1 NP_001295298.1 NP_001296099.1 XP_001489970.3 XP_001500993.3 XP_001502209.2 XP_001502474.2 XP_005600874.1 XP_005606753.3 XP_023508732.1
GO:0035639	purine ribonucleoside triphosphate binding	MF	0.828232451618147	0.982711762818835	14	90	374	2631	4	XP_014588352.2 XP_023490644.1 XP_023502046.1 XP_023510288.1	10	NP_001137272.1 NP_001295298.1 NP_001296099.1 XP_001489970.3 XP_001500993.3 XP_001502209.2 XP_001502474.2 XP_005600874.1 XP_005606753.3 XP_023508732.1
GO:0055114	oxidation-reduction process	BP	0.919391987576254	1	7	90	183	2631	3	NP_001075997.1 XP_023475059.1 XP_023475602.1	4	XP_001490605.2 XP_001492038.3 XP_001918240.1 XP_023473486.1
GO:0044260	cellular macromolecule metabolic process	BP	0.953427621655811	1	14	90	389	2631	1	XP_014588352.2	13	NP_001137272.1 NP_001244014.1 XP_001488316.1 XP_001488789.1 XP_001489970.3 XP_001494551.1 XP_001505148.1 XP_005600874.1 XP_005610646.1 XP_014586561.1 XP_023475098.1 XP_023490090.1 XP_023508525.1
GO:0006796	phosphate-containing compound metabolic process	BP	0.954148868770267	1	7	90	186	2631	1	XP_001504061.1	6	NP_001137272.1 XP_001488789.1 XP_001489970.3 XP_005600874.1 XP_023475098.1 XP_023499645.1
GO:0032991	macromolecular complex	CC	0.999999999999984	1	9	90	260	2631	1	XP_001503301.4	8	XP_001488316.1 XP_001918377.2 XP_003363761.1 XP_005605672.1 XP_005609470.1 XP_014586561.1 XP_023485457.1 XP_023508525.1
GO:0009987	cellular process	BP	0.999999999999986	1	28	90	814	2631	4	XP_001488800.3 XP_001501512.1 XP_001504061.1 XP_014588352.2	24	NP_001137272.1 NP_001244014.1 NP_001296099.1 XP_001488316.1 XP_001488789.1 XP_001489970.3 XP_001490341.2 XP_001494551.1 XP_001495220.1 XP_001500089.4 XP_001502474.2 XP_001503633.1 XP_001505148.1 XP_005600874.1 XP_005609470.1 XP_005610646.1 XP_014586561.1 XP_023473140.1 XP_023475098.1 XP_023481813.1 XP_023490090.1 XP_023499645.1 XP_023508525.1 XP_023508732.1
GO:0043234	protein complex	CC	0.999999999999995	1	6	90	169	2631	1	XP_001503301.4	5	XP_001918377.2 XP_003363761.1 XP_005605672.1 XP_005609470.1 XP_023485457.1
GO:0044699	single-organism process	BP	0.999999999999998	1	20	90	581	2631	5	NP_001075997.1 XP_001488800.3 XP_001504061.1 XP_023475059.1 XP_023475602.1	15	NP_001296099.1 XP_001490341.2 XP_001490605.2 XP_001492038.3 XP_001495220.1 XP_001500089.4 XP_001502474.2 XP_001503633.1 XP_001918240.1 XP_005609470.1 XP_023473140.1 XP_023473486.1 XP_023481813.1 XP_023499645.1 XP_023508732.1
GO:0003677	DNA binding	MF	1	1	3	90	86	2631	1	XP_014588352.2	2	XP_001494551.1 XP_005610646.1
GO:0007264	small GTPase mediated signal transduction	BP	1	1	2	90	57	2631	0		2	NP_001296099.1 XP_001502474.2
GO:0005215	transporter activity	MF	1	1	2	90	58	2631	2	XP_001494330.1 XP_023472444.1	0
