# Supplementary material for: Proteomic Insights into the Mechanism by Which Ferulic Acid Promotes Skeletal Muscle Fiber Type Conversion in Mongolian Horses
Source: Biology (Basel). 2026 Mar 18;15(6):481. doi: 10.3390/biology15060481 (PMC13024172; doi:10.3390/biology15060481)
Supplement: Supplementary file 1 [file biology-15-00481-s001.zip › Supplementary File S4 GO functional enrichment of FA(15g) vs. FA(10g).xlsx]

## Sheet: C.vs.B.GO_Enrich.merge
GO_ID	GO_Term	GO_Class	Pvalue	AdjustedPv	x	y	n	N	EnrichDirect	GOlevl	ProtID	Description
GO:0019752	carboxylic acid metabolic process	BP	0.000189846861507276	0.0665588776746455	10	60	114	2631	Over	6	XP_001488800.3 XP_001489285.4 XP_001495890.1 XP_001498786.1 XP_001499390.1 XP_001500886.2 XP_001502449.1 XP_001504061.1 XP_023487978.1 XP_023508732.1	ornithine carbamoyltransferase_mitochondrial isoform X1 Equus caballus,glutamine synthetase Equus caballus,gamma_glutamyl hydrolase isoform X1 Equus caballus,peroxisomal bifunctional enzyme Equus caballus,argininosuccinate synthase Equus caballus,probable leucine__tRNA ligase_mitochondrial isoform X1 Equus caballus,homogentisate 1_2_dioxygenase Equus caballus,fructose_bisphosphate aldolase B Equu…
GO:0009064	glutamine family amino acid metabolic process	BP	0.000307194820036825	0.0665588776746455	3	4	114	2631	Over	6	XP_001489285.4 XP_001495890.1 XP_001499390.1	glutamine synthetase Equus caballus,gamma_glutamyl hydrolase isoform X1 Equus caballus,argininosuccinate synthase Equus caballus
GO:1901605	alpha-amino acid metabolic process	BP	0.000871621391033625	0.113310780834371	4	11	114	2631	Over	5	XP_001489285.4 XP_001495890.1 XP_001499390.1 XP_001502449.1	glutamine synthetase Equus caballus,gamma_glutamyl hydrolase isoform X1 Equus caballus,argininosuccinate synthase Equus caballus,homogentisate 1_2_dioxygenase Equus caballus
GO:0046394	carboxylic acid biosynthetic process	BP	0.00144046861280715	0.156050766387441	3	6	114	2631	Over	6	XP_001489285.4 XP_001499390.1 XP_023508732.1	glutamine synthetase Equus caballus,argininosuccinate synthase Equus caballus,acetyl_CoA carboxylase 1 isoform X1 Equus caballus
GO:0009084	glutamine family amino acid biosynthetic process	BP	0.00186168713771022	0.172870948501663	2	2	114	2631	Over	7	XP_001489285.4 XP_001499390.1	glutamine synthetase Equus caballus,argininosuccinate synthase Equus caballus
GO:0016071	mRNA metabolic process	BP	0.00238935368221425	0.176324787760764	4	14	114	2631	Over	6	XP_001505148.1 XP_023490090.1 XP_023491765.1 XP_023508525.1	m7GpppX diphosphatase isoform X1 Equus caballus,cleavage stimulation factor subunit 2 isoform X1 Equus caballus,RNA polymerase II subunit A C_terminal domain phosphatase SSU72 Equus caballus,luc7_like protein 3 isoform X1 Equus caballus
GO:0016787	hydrolase activity	MF	0.00362799815635114	0.235145696680049	22	280	114	2631	Over	3	NP_001288163.1 XP_001490892.4 XP_001492602.1 XP_001495250.1 XP_001495890.1 XP_001499652.2 XP_001500810.1 XP_001501814.2 XP_001503142.2 XP_001505148.1 XP_001916911.4 XP_003364636.1 XP_005600030.1 XP_005614339.3 XP_014583154.1 XP_023474981.1 XP_023484767.1 XP_023488445.1 XP_023491765.1 XP_023492115.1 XP_023496685.1 XP_023501170.1	CAAX prenyl protease 1 homolog Equus caballus,prothrombin Equus caballus,complement factor B Equus caballus,proteasome subunit alpha type_2 Equus caballus,gamma_glutamyl hydrolase isoform X1 Equus caballus,putative ATP_dependent RNA helicase DHX30 isoform X4 Equus caballus,peptidoglycan recognition protein 1 Equus caballus,dihydropyrimidinase_related protein 3 isoform X2 Equus caballus,putative p…
GO:0044763	single-organism cellular process	BP	0.00427751288867603	0.235145696680049	28	390	114	2631	Over	3	NP_001075282.1 XP_001488800.3 XP_001489285.4 XP_001490021.2 XP_001492218.1 XP_001495890.1 XP_001498597.2 XP_001498786.1 XP_001499390.1 XP_001500886.2 XP_001502087.2 XP_001502449.1 XP_001504061.1 XP_001916453.3 XP_003364636.1 XP_005601431.2 XP_014587104.1 XP_023471857.1 XP_023472414.1 XP_023473140.1 XP_023487386.1 XP_023487859.1 XP_023487978.1 XP_023497022.1 XP_023499287.1 XP_023501608.1 XP_023504…	thioredoxin Equus caballus,ornithine carbamoyltransferase_mitochondrial isoform X1 Equus caballus,glutamine synthetase Equus caballus,rho GTPase_activating protein 1 isoform X2 Equus caballus,signal recognition particle subunit SRP72 Equus caballus,gamma_glutamyl hydrolase isoform X1 Equus caballus,interleukin_1 receptor accessory protein isoform X3 Equus caballus,peroxisomal bifunctional enzyme …
GO:0006520	cellular amino acid metabolic process	BP	0.0044850994991646	0.235145696680049	6	37	114	2631	Over	4	XP_001488800.3 XP_001489285.4 XP_001495890.1 XP_001499390.1 XP_001500886.2 XP_001502449.1	ornithine carbamoyltransferase_mitochondrial isoform X1 Equus caballus,glutamine synthetase Equus caballus,gamma_glutamyl hydrolase isoform X1 Equus caballus,argininosuccinate synthase Equus caballus,probable leucine__tRNA ligase_mitochondrial isoform X1 Equus caballus,homogentisate 1_2_dioxygenase Equus caballus
GO:0006541	glutamine metabolic process	BP	0.00542643915415498	0.235145696680049	2	3	114	2631	Over	5	XP_001489285.4 XP_001495890.1	glutamine synthetase Equus caballus,gamma_glutamyl hydrolase isoform X1 Equus caballus
GO:0008652	cellular amino acid biosynthetic process	BP	0.00542643915415498	0.235145696680049	2	3	114	2631	Over	5	XP_001489285.4 XP_001499390.1	glutamine synthetase Equus caballus,argininosuccinate synthase Equus caballus
GO:0048731	system development	BP	0.00542643915415498	0.235145696680049	2	3	114	2631	Over	4	XP_014587104.1 XP_023504511.1	musculoskeletal embryonic nuclear protein 1 Equus caballus,protein LYRIC isoform X3 Equus caballus
GO:0032787	monocarboxylic acid metabolic process	BP	0.00945621192159632	0.294290887060012	4	20	114	2631	Over	7	XP_001498786.1 XP_001504061.1 XP_023487978.1 XP_023508732.1	peroxisomal bifunctional enzyme Equus caballus,fructose_bisphosphate aldolase B Equus caballus,ATP_dependent 6_phosphofructokinase_platelet type isoform X1 Equus caballus,acetyl_CoA carboxylase 1 isoform X1 Equus caballus
GO:0044281	small molecule metabolic process	BP	0.0095334203847524	0.294290887060012	12	130	114	2631	Over	4	XP_001488800.3 XP_001489285.4 XP_001495890.1 XP_001498786.1 XP_001499390.1 XP_001500886.2 XP_001502087.2 XP_001502449.1 XP_001504061.1 XP_023472414.1 XP_023487978.1 XP_023508732.1	ornithine carbamoyltransferase_mitochondrial isoform X1 Equus caballus,glutamine synthetase Equus caballus,gamma_glutamyl hydrolase isoform X1 Equus caballus,peroxisomal bifunctional enzyme Equus caballus,argininosuccinate synthase Equus caballus,probable leucine__tRNA ligase_mitochondrial isoform X1 Equus caballus,triokinase_FMN cyclase Equus caballus,homogentisate 1_2_dioxygenase Equus caballus…
GO:0006397	mRNA processing	BP	0.0101330174966687	0.294290887060012	3	11	114	2631	Over	7	XP_023490090.1 XP_023491765.1 XP_023508525.1	cleavage stimulation factor subunit 2 isoform X1 Equus caballus,RNA polymerase II subunit A C_terminal domain phosphatase SSU72 Equus caballus,luc7_like protein 3 isoform X1 Equus caballus
GO:0044707	single-multicellular organism process	BP	0.0130893588235183	0.294290887060012	3	12	114	2631	Over	3	XP_001490892.4 XP_014587104.1 XP_023504511.1	prothrombin Equus caballus,musculoskeletal embryonic nuclear protein 1 Equus caballus,protein LYRIC isoform X3 Equus caballus
GO:0004180	carboxypeptidase activity	MF	0.0170803361974761	0.294290887060012	2	5	114	2631	Over	7	XP_001916911.4 XP_023492115.1	lysosomal protective protein Equus caballus,carboxypeptidase E Equus caballus
GO:0050896	response to stimulus	BP	0.0199374154150935	0.294290887060012	13	156	114	2631	Over	2	XP_001490021.2 XP_001490892.4 XP_001498597.2 XP_001916453.3 XP_003364636.1 XP_005601431.2 XP_014587104.1 XP_023471857.1 XP_023487859.1 XP_023497022.1 XP_023499287.1 XP_023501608.1 XP_023504511.1	rho GTPase_activating protein 1 isoform X2 Equus caballus,prothrombin Equus caballus,interleukin_1 receptor accessory protein isoform X3 Equus caballus,nuclear factor NF_kappa_B p100 subunit isoform X1 Equus caballus,guanine nucleotide_binding protein Go subunit alpha isoform X2 Equus caballus,ras_related protein Rap_2a Equus caballus,musculoskeletal embryonic nuclear protein 1 Equus caballus,rho…
GO:1901575	organic substance catabolic process	BP	0.0207075951089427	0.294290887060012	7	65	114	2631	Over	4	XP_001495250.1 XP_001500810.1 XP_001502449.1 XP_001504061.1 XP_001505148.1 XP_003365917.4 XP_023487978.1	proteasome subunit alpha type_2 Equus caballus,peptidoglycan recognition protein 1 Equus caballus,homogentisate 1_2_dioxygenase Equus caballus,fructose_bisphosphate aldolase B Equus caballus,m7GpppX diphosphatase isoform X1 Equus caballus,cullin_4B isoform X3 Equus caballus,ATP_dependent 6_phosphofructokinase_platelet type isoform X1 Equus caballus
GO:0007165	signal transduction	BP	0.0238014057318589	0.294290887060012	11	126	114	2631	Over	4	XP_001490021.2 XP_001498597.2 XP_001916453.3 XP_003364636.1 XP_005601431.2 XP_023471857.1 XP_023487859.1 XP_023497022.1 XP_023499287.1 XP_023501608.1 XP_023504511.1	rho GTPase_activating protein 1 isoform X2 Equus caballus,interleukin_1 receptor accessory protein isoform X3 Equus caballus,nuclear factor NF_kappa_B p100 subunit isoform X1 Equus caballus,guanine nucleotide_binding protein Go subunit alpha isoform X2 Equus caballus,ras_related protein Rap_2a Equus caballus,rho GTPase_activating protein 17 isoform X3 Equus caballus,rho GTPase_activating protein …
GO:0006165	nucleoside diphosphate phosphorylation	BP	0.0246265573484429	0.294290887060012	3	15	114	2631	Over	7	XP_001504061.1 XP_023472414.1 XP_023487978.1	fructose_bisphosphate aldolase B Equus caballus,nucleoside diphosphate kinase 3 Equus caballus,ATP_dependent 6_phosphofructokinase_platelet type isoform X1 Equus caballus
GO:0042060	wound healing	BP	0.0249002699898106	0.294290887060012	2	6	114	2631	Over	5	XP_001490892.4 XP_014587104.1	prothrombin Equus caballus,musculoskeletal embryonic nuclear protein 1 Equus caballus
GO:0003924	GTPase activity	MF	0.038385758912406	0.294290887060012	4	30	114	2631	Over	8	XP_003364636.1 XP_023474981.1 XP_023484767.1 XP_023501170.1	guanine nucleotide_binding protein Go subunit alpha isoform X2 Equus caballus,atlastin_2 isoform X2 Equus caballus,dynamin_1 isoform X1 Equus caballus,dynamin_2 isoform X1 Equus caballus
GO:0004408	holocytochrome-c synthase activity	MF	0.0433295324971494	0.294290887060012	1	1	114	2631	Over	5	XP_001488473.1	cytochrome c_type heme lyase Equus caballus
GO:0004356	glutamate-ammonia ligase activity	MF	0.0433295324971494	0.294290887060012	1	1	114	2631	Over	7	XP_001489285.4	glutamine synthetase Equus caballus
GO:0006542	glutamine biosynthetic process	BP	0.0433295324971494	0.294290887060012	1	1	114	2631	Over	6	XP_001489285.4	glutamine synthetase Equus caballus
GO:0004055	argininosuccinate synthase activity	MF	0.0433295324971494	0.294290887060012	1	1	114	2631	Over	5	XP_001499390.1	argininosuccinate synthase Equus caballus
GO:0006526	arginine biosynthetic process	BP	0.0433295324971494	0.294290887060012	1	1	114	2631	Over	6	XP_001499390.1	argininosuccinate synthase Equus caballus
GO:0008745	N-acetylmuramoyl-L-alanine amidase activity	MF	0.0433295324971494	0.294290887060012	1	1	114	2631	Over	4	XP_001500810.1	peptidoglycan recognition protein 1 Equus caballus
GO:0009253	peptidoglycan catabolic process	BP	0.0433295324971494	0.294290887060012	1	1	114	2631	Over	8	XP_001500810.1	peptidoglycan recognition protein 1 Equus caballus
GO:0004371	glycerone kinase activity	MF	0.0433295324971494	0.294290887060012	1	1	114	2631	Over	6	XP_001502087.2	triokinase_FMN cyclase Equus caballus
GO:0006071	glycerol metabolic process	BP	0.0433295324971494	0.294290887060012	1	1	114	2631	Over	5	XP_001502087.2	triokinase_FMN cyclase Equus caballus
GO:0004411	homogentisate 1,2-dioxygenase activity	MF	0.0433295324971494	0.294290887060012	1	1	114	2631	Over	6	XP_001502449.1	homogentisate 1_2_dioxygenase Equus caballus
GO:0006559	L-phenylalanine catabolic process	BP	0.0433295324971494	0.294290887060012	1	1	114	2631	Over	6	XP_001502449.1	homogentisate 1_2_dioxygenase Equus caballus
GO:0006570	tyrosine metabolic process	BP	0.0433295324971494	0.294290887060012	1	1	114	2631	Over	6	XP_001502449.1	homogentisate 1_2_dioxygenase Equus caballus
GO:0004045	aminoacyl-tRNA hydrolase activity	MF	0.0433295324971494	0.294290887060012	1	1	114	2631	Over	6	XP_001503142.2	putative peptidyl_tRNA hydrolase PTRHD1 Equus caballus
GO:0000290	deadenylation-dependent decapping of nuclear-transcribed mRNA	BP	0.0433295324971494	0.294290887060012	1	1	114	2631	Over	9	XP_001505148.1	m7GpppX diphosphatase isoform X1 Equus caballus
GO:0002062	chondrocyte differentiation	BP	0.0433295324971494	0.294290887060012	1	1	114	2631	Over	6	XP_014587104.1	musculoskeletal embryonic nuclear protein 1 Equus caballus
GO:0035988	chondrocyte proliferation	BP	0.0433295324971494	0.294290887060012	1	1	114	2631	Over	4	XP_014587104.1	musculoskeletal embryonic nuclear protein 1 Equus caballus
GO:0042246	tissue regeneration	BP	0.0433295324971494	0.294290887060012	1	1	114	2631	Over	4	XP_014587104.1	musculoskeletal embryonic nuclear protein 1 Equus caballus
GO:0031492	nucleosomal DNA binding	MF	0.0433295324971494	0.294290887060012	1	1	114	2631	Over	6	XP_023485936.1	non_histone chromosomal protein HMG_14 Equus caballus
GO:0030904	retromer complex	CC	0.0433295324971494	0.294290887060012	1	1	114	2631	Over	3	XP_023492663.1	vacuolar protein sorting_associated protein 35 Equus caballus
GO:0043123	positive regulation of I-kappaB kinase/NF-kappaB signaling	BP	0.0433295324971494	0.294290887060012	1	1	114	2631	Over	6	XP_023504511.1	protein LYRIC isoform X3 Equus caballus
GO:0045766	positive regulation of angiogenesis	BP	0.0433295324971494	0.294290887060012	1	1	114	2631	Over	5	XP_023504511.1	protein LYRIC isoform X3 Equus caballus
GO:0006631	fatty acid metabolic process	BP	0.043917255453571	0.294290887060012	2	8	114	2631	Over	5	XP_001498786.1 XP_023508732.1	peroxisomal bifunctional enzyme Equus caballus,acetyl_CoA carboxylase 1 isoform X1 Equus caballus
GO:0003824	catalytic activity	MF	0.0511091354235009	0.33898916352322	45	810	114	2631	Over	2	NP_001288163.1 XP_001488473.1 XP_001488800.3 XP_001489285.4 XP_001489970.3 XP_001490892.4 XP_001492602.1 XP_001495250.1 XP_001495890.1 XP_001498666.2 XP_001498786.1 XP_001498901.1 XP_001499028.3 XP_001499390.1 XP_001499652.2 XP_001500810.1 XP_001500886.2 XP_001501814.2 XP_001502087.2 XP_001502319.1 XP_001502449.1 XP_001503142.2 XP_001504061.1 XP_001505148.1 XP_001916826.2 XP_001916911.4 XP_003364…	CAAX prenyl protease 1 homolog Equus caballus,cytochrome c_type heme lyase Equus caballus,ornithine carbamoyltransferase_mitochondrial isoform X1 Equus caballus,glutamine synthetase Equus caballus,peripheral plasma membrane protein CASK isoform X9 Equus caballus,prothrombin Equus caballus,complement factor B Equus caballus,proteasome subunit alpha type_2 Equus caballus,gamma_glutamyl hydrolase is…
GO:0044699	single-organism process	BP	0.0546161411837347	0.358590825953814	34	581	114	2631	Over	2	NP_001075282.1 NP_001075295.1 NP_001075997.1 XP_001488800.3 XP_001489285.4 XP_001490021.2 XP_001490892.4 XP_001492218.1 XP_001495890.1 XP_001498597.2 XP_001498666.2 XP_001498786.1 XP_001499028.3 XP_001499390.1 XP_001500886.2 XP_001502087.2 XP_001502449.1 XP_001504061.1 XP_001916453.3 XP_003364636.1 XP_005601431.2 XP_005614820.3 XP_014587104.1 XP_023471857.1 XP_023472414.1 XP_023473140.1 XP_023487…	thioredoxin Equus caballus,superoxide dismutase Cu_Zn Equus caballus,alcohol dehydrogenase E chain Equus caballus,ornithine carbamoyltransferase_mitochondrial isoform X1 Equus caballus,glutamine synthetase Equus caballus,rho GTPase_activating protein 1 isoform X2 Equus caballus,prothrombin Equus caballus,signal recognition particle subunit SRP72 Equus caballus,gamma_glutamyl hydrolase isoform X1 …
GO:0009057	macromolecule catabolic process	BP	0.0569648983861996	0.370271839510298	4	34	114	2631	Over	5	XP_001495250.1 XP_001500810.1 XP_001505148.1 XP_003365917.4	proteasome subunit alpha type_2 Equus caballus,peptidoglycan recognition protein 1 Equus caballus,m7GpppX diphosphatase isoform X1 Equus caballus,cullin_4B isoform X3 Equus caballus
GO:0044255	cellular lipid metabolic process	BP	0.0669969437084002	0.383477965332102	3	22	114	2631	Over	4	XP_001498786.1 XP_023487386.1 XP_023508732.1	peroxisomal bifunctional enzyme Equus caballus,cholinephosphotransferase 1 Equus caballus,acetyl_CoA carboxylase 1 isoform X1 Equus caballus
GO:0044723	single-organism carbohydrate metabolic process	BP	0.0669969437084002	0.383477965332102	3	22	114	2631	Over	4	XP_001502087.2 XP_001504061.1 XP_023487978.1	triokinase_FMN cyclase Equus caballus,fructose_bisphosphate aldolase B Equus caballus,ATP_dependent 6_phosphofructokinase_platelet type isoform X1 Equus caballus
GO:0006396	RNA processing	BP	0.0677781932880603	0.383477965332102	4	36	114	2631	Over	6	XP_005600030.1 XP_023490090.1 XP_023491765.1 XP_023508525.1	polyribonucleotide nucleotidyltransferase 1_mitochondrial isoform X1 Equus caballus,cleavage stimulation factor subunit 2 isoform X1 Equus caballus,RNA polymerase II subunit A C_terminal domain phosphatase SSU72 Equus caballus,luc7_like protein 3 isoform X1 Equus caballus
GO:0006508	proteolysis	BP	0.0788333206939291	0.383477965332102	8	101	114	2631	Over	5	NP_001288163.1 XP_001490892.4 XP_001492602.1 XP_001495250.1 XP_001916911.4 XP_003365917.4 XP_023488445.1 XP_023492115.1	CAAX prenyl protease 1 homolog Equus caballus,prothrombin Equus caballus,complement factor B Equus caballus,proteasome subunit alpha type_2 Equus caballus,lysosomal protective protein Equus caballus,cullin_4B isoform X3 Equus caballus,calpain_2 catalytic subunit Equus caballus,carboxypeptidase E Equus caballus
GO:0048523	negative regulation of cellular process	BP	0.0792902878211873	0.383477965332102	2	11	114	2631	Over	3	XP_023473140.1 XP_023504511.1	tropomodulin_3 Equus caballus,protein LYRIC isoform X3 Equus caballus
GO:0004175	endopeptidase activity	MF	0.0819253048101753	0.383477965332102	5	54	114	2631	Over	6	NP_001288163.1 XP_001490892.4 XP_001492602.1 XP_001495250.1 XP_023488445.1	CAAX prenyl protease 1 homolog Equus caballus,prothrombin Equus caballus,complement factor B Equus caballus,proteasome subunit alpha type_2 Equus caballus,calpain_2 catalytic subunit Equus caballus
GO:0016743	carboxyl- or carbamoyltransferase activity	MF	0.0847973778565885	0.383477965332102	1	2	114	2631	Over	5	XP_001488800.3	ornithine carbamoyltransferase_mitochondrial isoform X1 Equus caballus
GO:0048500	signal recognition particle	CC	0.0847973778565885	0.383477965332102	1	2	114	2631	Over	5	XP_001492218.1	signal recognition particle subunit SRP72 Equus caballus
GO:0004185	serine-type carboxypeptidase activity	MF	0.0847973778565885	0.383477965332102	1	2	114	2631	Over	7	XP_001916911.4	lysosomal protective protein Equus caballus
GO:0000175	3'-5'-exoribonuclease activity	MF	0.0847973778565885	0.383477965332102	1	2	114	2631	Over	8	XP_005600030.1	polyribonucleotide nucleotidyltransferase 1_mitochondrial isoform X1 Equus caballus
GO:0042393	histone binding	MF	0.0847973778565885	0.383477965332102	1	2	114	2631	Over	4	XP_014597220.1	transcription activator BRG1 isoform X2 Equus caballus
GO:0031124	mRNA 3'-end processing	BP	0.0847973778565885	0.383477965332102	1	2	114	2631	Over	8	XP_023490090.1	cleavage stimulation factor subunit 2 isoform X1 Equus caballus
GO:0043066	negative regulation of apoptotic process	BP	0.0847973778565885	0.383477965332102	1	2	114	2631	Over	6	XP_023504511.1	protein LYRIC isoform X3 Equus caballus
GO:0003989	acetyl-CoA carboxylase activity	MF	0.0847973778565885	0.383477965332102	1	2	114	2631	Over	6	XP_023508732.1	acetyl_CoA carboxylase 1 isoform X1 Equus caballus
GO:0016788	hydrolase activity, acting on ester bonds	MF	0.08584020646538	0.383477965332102	4	39	114	2631	Over	4	XP_001503142.2 XP_005600030.1 XP_023491765.1 XP_023496685.1	putative peptidyl_tRNA hydrolase PTRHD1 Equus caballus,polyribonucleotide nucleotidyltransferase 1_mitochondrial isoform X1 Equus caballus,RNA polymerase II subunit A C_terminal domain phosphatase SSU72 Equus caballus,dual specificity protein phosphatase 23 isoform X2 Equus caballus
GO:0009987	cellular process	BP	0.0882234303873586	0.383477965332102	44	814	114	2631	Over	2	NP_001075282.1 NP_001075295.1 NP_001157337.1 XP_001488800.3 XP_001489285.4 XP_001489970.3 XP_001490021.2 XP_001492218.1 XP_001495250.1 XP_001495890.1 XP_001498597.2 XP_001498786.1 XP_001499390.1 XP_001500886.2 XP_001502087.2 XP_001502449.1 XP_001504061.1 XP_001505148.1 XP_001916453.3 XP_003364636.1 XP_003365917.4 XP_005600030.1 XP_005601431.2 XP_014587104.1 XP_014597713.1 XP_023471857.1 XP_023472…	thioredoxin Equus caballus,superoxide dismutase Cu_Zn Equus caballus,ubiquitin_like protein fubi and ribosomal protein S30 Equus caballus,ornithine carbamoyltransferase_mitochondrial isoform X1 Equus caballus,glutamine synthetase Equus caballus,peripheral plasma membrane protein CASK isoform X9 Equus caballus,rho GTPase_activating protein 1 isoform X2 Equus caballus,signal recognition particle su…
GO:0044712	single-organism catabolic process	BP	0.091217043860547	0.383477965332102	3	25	114	2631	Over	4	XP_001502449.1 XP_001504061.1 XP_023487978.1	homogentisate 1_2_dioxygenase Equus caballus,fructose_bisphosphate aldolase B Equus caballus,ATP_dependent 6_phosphofructokinase_platelet type isoform X1 Equus caballus
GO:0006096	glycolytic process	BP	0.092530473620721	0.383477965332102	2	12	114	2631	Over	6	XP_001504061.1 XP_023487978.1	fructose_bisphosphate aldolase B Equus caballus,ATP_dependent 6_phosphofructokinase_platelet type isoform X1 Equus caballus
GO:0008610	lipid biosynthetic process	BP	0.092530473620721	0.383477965332102	2	12	114	2631	Over	5	XP_023487386.1 XP_023508732.1	cholinephosphotransferase 1 Equus caballus,acetyl_CoA carboxylase 1 isoform X1 Equus caballus
GO:0050794	regulation of cellular process	BP	0.0930830477679906	0.383477965332102	13	185	114	2631	Over	3	NP_001075282.1 XP_001490021.2 XP_001498597.2 XP_001916453.3 XP_003364636.1 XP_005601431.2 XP_023471857.1 XP_023473140.1 XP_023487859.1 XP_023497022.1 XP_023499287.1 XP_023501608.1 XP_023504511.1	thioredoxin Equus caballus,rho GTPase_activating protein 1 isoform X2 Equus caballus,interleukin_1 receptor accessory protein isoform X3 Equus caballus,nuclear factor NF_kappa_B p100 subunit isoform X1 Equus caballus,guanine nucleotide_binding protein Go subunit alpha isoform X2 Equus caballus,ras_related protein Rap_2a Equus caballus,rho GTPase_activating protein 17 isoform X3 Equus caballus,tro…
GO:0065007	biological regulation	BP	0.0990340479935319	0.383477965332102	14	205	114	2631	Over	2	NP_001075282.1 XP_001490021.2 XP_001490892.4 XP_001498597.2 XP_001916453.3 XP_003364636.1 XP_005601431.2 XP_023471857.1 XP_023473140.1 XP_023487859.1 XP_023497022.1 XP_023499287.1 XP_023501608.1 XP_023504511.1	thioredoxin Equus caballus,rho GTPase_activating protein 1 isoform X2 Equus caballus,prothrombin Equus caballus,interleukin_1 receptor accessory protein isoform X3 Equus caballus,nuclear factor NF_kappa_B p100 subunit isoform X1 Equus caballus,guanine nucleotide_binding protein Go subunit alpha isoform X2 Equus caballus,ras_related protein Rap_2a Equus caballus,rho GTPase_activating protein 17 is…
GO:1901565	organonitrogen compound catabolic process	BP	0.106356630363169	0.383477965332102	2	13	114	2631	Over	5	XP_001500810.1 XP_001502449.1	peptidoglycan recognition protein 1 Equus caballus,homogentisate 1_2_dioxygenase Equus caballus
GO:0032403	protein complex binding	MF	0.106356630363169	0.383477965332102	2	13	114	2631	Over	4	XP_003364636.1 XP_023485936.1	guanine nucleotide_binding protein Go subunit alpha isoform X2 Equus caballus,non_histone chromosomal protein HMG_14 Equus caballus
GO:0017111	nucleoside-triphosphatase activity	MF	0.109510567239687	0.383477965332102	7	90	114	2631	Over	7	XP_001499652.2 XP_003364636.1 XP_005614339.3 XP_014583154.1 XP_023474981.1 XP_023484767.1 XP_023501170.1	putative ATP_dependent RNA helicase DHX30 isoform X4 Equus caballus,guanine nucleotide_binding protein Go subunit alpha isoform X2 Equus caballus,ATP_binding cassette sub_family B member 7_mitochondrial Equus caballus,unconventional myosin_XVIIIa isoform X7 Equus caballus,atlastin_2 isoform X2 Equus caballus,dynamin_1 isoform X1 Equus caballus,dynamin_2 isoform X1 Equus caballus
GO:0044711	single-organism biosynthetic process	BP	0.109704644540454	0.383477965332102	5	59	114	2631	Over	4	XP_001489285.4 XP_001499390.1 XP_023472414.1 XP_023487386.1 XP_023508732.1	glutamine synthetase Equus caballus,argininosuccinate synthase Equus caballus,nucleoside diphosphate kinase 3 Equus caballus,cholinephosphotransferase 1 Equus caballus,acetyl_CoA carboxylase 1 isoform X1 Equus caballus
GO:0070011	peptidase activity, acting on L-amino acid peptides	MF	0.116628775976501	0.383477965332102	7	92	114	2631	Over	5	NP_001288163.1 XP_001490892.4 XP_001492602.1 XP_001495250.1 XP_001916911.4 XP_023488445.1 XP_023492115.1	CAAX prenyl protease 1 homolog Equus caballus,prothrombin Equus caballus,complement factor B Equus caballus,proteasome subunit alpha type_2 Equus caballus,lysosomal protective protein Equus caballus,calpain_2 catalytic subunit Equus caballus,carboxypeptidase E Equus caballus
GO:0016879	ligase activity, forming carbon-nitrogen bonds	MF	0.120694182386197	0.383477965332102	2	14	114	2631	Over	4	XP_001489285.4 XP_001499390.1	glutamine synthetase Equus caballus,argininosuccinate synthase Equus caballus
GO:0016597	amino acid binding	MF	0.124482847207805	0.383477965332102	1	3	114	2631	Over	6	XP_001488800.3	ornithine carbamoyltransferase_mitochondrial isoform X1 Equus caballus
GO:0004332	fructose-bisphosphate aldolase activity	MF	0.124482847207805	0.383477965332102	1	3	114	2631	Over	6	XP_001504061.1	fructose_bisphosphate aldolase B Equus caballus
GO:0070403	NAD+ binding	MF	0.124482847207805	0.383477965332102	1	3	114	2631	Over	6	XP_014590298.2	NAD_dependent protein deacetylase sirtuin_2 isoform X1 Equus caballus
GO:0004550	nucleoside diphosphate kinase activity	MF	0.124482847207805	0.383477965332102	1	3	114	2631	Over	6	XP_023472414.1	nucleoside diphosphate kinase 3 Equus caballus
GO:0006183	GTP biosynthetic process	BP	0.124482847207805	0.383477965332102	1	3	114	2631	Over	9	XP_023472414.1	nucleoside diphosphate kinase 3 Equus caballus
GO:0006228	UTP biosynthetic process	BP	0.124482847207805	0.383477965332102	1	3	114	2631	Over	9	XP_023472414.1	nucleoside diphosphate kinase 3 Equus caballus
GO:0006241	CTP biosynthetic process	BP	0.124482847207805	0.383477965332102	1	3	114	2631	Over	9	XP_023472414.1	nucleoside diphosphate kinase 3 Equus caballus
GO:0003872	6-phosphofructokinase activity	MF	0.124482847207805	0.383477965332102	1	3	114	2631	Over	7	XP_023487978.1	ATP_dependent 6_phosphofructokinase_platelet type isoform X1 Equus caballus
GO:0004198	calcium-dependent cysteine-type endopeptidase activity	MF	0.124482847207805	0.383477965332102	1	3	114	2631	Over	8	XP_023488445.1	calpain_2 catalytic subunit Equus caballus
GO:0004181	metallocarboxypeptidase activity	MF	0.124482847207805	0.383477965332102	1	3	114	2631	Over	8	XP_023492115.1	carboxypeptidase E Equus caballus
GO:0005685	U1 snRNP	CC	0.124482847207805	0.383477965332102	1	3	114	2631	Over	7	XP_023508525.1	luc7_like protein 3 isoform X1 Equus caballus
GO:0006376	mRNA splice site selection	BP	0.124482847207805	0.383477965332102	1	3	114	2631	Over	6	XP_023508525.1	luc7_like protein 3 isoform X1 Equus caballus
GO:0006633	fatty acid biosynthetic process	BP	0.124482847207805	0.383477965332102	1	3	114	2631	Over	6	XP_023508732.1	acetyl_CoA carboxylase 1 isoform X1 Equus caballus
GO:0071704	organic substance metabolic process	BP	0.125592099554742	0.384678275504314	35	638	114	2631	Over	3	NP_001157337.1 NP_001288163.1 XP_001488800.3 XP_001489285.4 XP_001489970.3 XP_001490892.4 XP_001492602.1 XP_001495250.1 XP_001495890.1 XP_001498786.1 XP_001499390.1 XP_001500810.1 XP_001500886.2 XP_001502087.2 XP_001502449.1 XP_001504061.1 XP_001505148.1 XP_001916911.4 XP_003365917.4 XP_005600030.1 XP_005614820.3 XP_023472414.1 XP_023477865.1 XP_023477868.1 XP_023487386.1 XP_023487978.1 XP_023488…	ubiquitin_like protein fubi and ribosomal protein S30 Equus caballus,CAAX prenyl protease 1 homolog Equus caballus,ornithine carbamoyltransferase_mitochondrial isoform X1 Equus caballus,glutamine synthetase Equus caballus,peripheral plasma membrane protein CASK isoform X9 Equus caballus,prothrombin Equus caballus,complement factor B Equus caballus,proteasome subunit alpha type_2 Equus caballus,ga…
GO:0044248	cellular catabolic process	BP	0.128115075165168	0.38587654629801	4	45	114	2631	Over	4	XP_001495250.1 XP_001502449.1 XP_001505148.1 XP_003365917.4	proteasome subunit alpha type_2 Equus caballus,homogentisate 1_2_dioxygenase Equus caballus,m7GpppX diphosphatase isoform X1 Equus caballus,cullin_4B isoform X3 Equus caballus
GO:0008236	serine-type peptidase activity	MF	0.128229744615954	0.38587654629801	3	29	114	2631	Over	5	XP_001490892.4 XP_001492602.1 XP_001916911.4	prothrombin Equus caballus,complement factor B Equus caballus,lysosomal protective protein Equus caballus
GO:0044238	primary metabolic process	BP	0.132193152951649	0.394153896415468	33	598	114	2631	Over	3	NP_001157337.1 NP_001288163.1 XP_001488800.3 XP_001489285.4 XP_001489970.3 XP_001490892.4 XP_001492602.1 XP_001495250.1 XP_001495890.1 XP_001498786.1 XP_001499390.1 XP_001500886.2 XP_001502087.2 XP_001502449.1 XP_001504061.1 XP_001505148.1 XP_001916911.4 XP_003365917.4 XP_005600030.1 XP_023472414.1 XP_023477865.1 XP_023477868.1 XP_023487386.1 XP_023487978.1 XP_023488445.1 XP_023490090.1 XP_023491…	ubiquitin_like protein fubi and ribosomal protein S30 Equus caballus,CAAX prenyl protease 1 homolog Equus caballus,ornithine carbamoyltransferase_mitochondrial isoform X1 Equus caballus,glutamine synthetase Equus caballus,peripheral plasma membrane protein CASK isoform X9 Equus caballus,prothrombin Equus caballus,complement factor B Equus caballus,proteasome subunit alpha type_2 Equus caballus,ga…
GO:0004721	phosphoprotein phosphatase activity	MF	0.13547381700739	0.396657572318935	2	15	114	2631	Over	7	XP_023491765.1 XP_023496685.1	RNA polymerase II subunit A C_terminal domain phosphatase SSU72 Equus caballus,dual specificity protein phosphatase 23 isoform X2 Equus caballus
GO:0016070	RNA metabolic process	BP	0.145241316250403	0.419048556181106	6	77	114	2631	Over	5	XP_001500886.2 XP_001505148.1 XP_005600030.1 XP_023490090.1 XP_023491765.1 XP_023508525.1	probable leucine__tRNA ligase_mitochondrial isoform X1 Equus caballus,m7GpppX diphosphatase isoform X1 Equus caballus,polyribonucleotide nucleotidyltransferase 1_mitochondrial isoform X1 Equus caballus,cleavage stimulation factor subunit 2 isoform X1 Equus caballus,RNA polymerase II subunit A C_terminal domain phosphatase SSU72 Equus caballus,luc7_like protein 3 isoform X1 Equus caballus
GO:0044265	cellular macromolecule catabolic process	BP	0.158929807552745	0.419048556181106	3	32	114	2631	Over	5	XP_001495250.1 XP_001505148.1 XP_003365917.4	proteasome subunit alpha type_2 Equus caballus,m7GpppX diphosphatase isoform X1 Equus caballus,cullin_4B isoform X3 Equus caballus
GO:0006801	superoxide metabolic process	BP	0.162461901780983	0.419048556181106	1	4	114	2631	Over	5	NP_001075295.1	superoxide dismutase Cu_Zn Equus caballus
GO:0008312	7S RNA binding	MF	0.162461901780983	0.419048556181106	1	4	114	2631	Over	6	XP_001492218.1	signal recognition particle subunit SRP72 Equus caballus
GO:0003857	3-hydroxyacyl-CoA dehydrogenase activity	MF	0.162461901780983	0.419048556181106	1	4	114	2631	Over	6	XP_001498786.1	peroxisomal bifunctional enzyme Equus caballus
GO:0005643	nuclear pore	CC	0.162461901780983	0.419048556181106	1	4	114	2631	Over	4	XP_014597184.2	nuclear pore complex protein Nup98_Nup96 isoform X2 Equus caballus
GO:0005523	tropomyosin binding	MF	0.162461901780983	0.419048556181106	1	4	114	2631	Over	5	XP_023473140.1	tropomodulin_3 Equus caballus
GO:0051694	pointed-end actin filament capping	BP	0.162461901780983	0.419048556181106	1	4	114	2631	Over	9	XP_023473140.1	tropomodulin_3 Equus caballus
GO:0003729	mRNA binding	MF	0.162461901780983	0.419048556181106	1	4	114	2631	Over	7	XP_023508525.1	luc7_like protein 3 isoform X1 Equus caballus
GO:0016874	ligase activity	MF	0.168778653524377	0.429023123060155	4	50	114	2631	Over	3	XP_001489285.4 XP_001499390.1 XP_001500886.2 XP_023508732.1	glutamine synthetase Equus caballus,argininosuccinate synthase Equus caballus,probable leucine__tRNA ligase_mitochondrial isoform X1 Equus caballus,acetyl_CoA carboxylase 1 isoform X1 Equus caballus
GO:0009205	purine ribonucleoside triphosphate metabolic process	BP	0.169629142502246	0.429023123060155	3	33	114	2631	Over	8	XP_001504061.1 XP_023472414.1 XP_023487978.1	fructose_bisphosphate aldolase B Equus caballus,nucleoside diphosphate kinase 3 Equus caballus,ATP_dependent 6_phosphofructokinase_platelet type isoform X1 Equus caballus
GO:0008237	metallopeptidase activity	MF	0.181844648008946	0.454611620022364	2	18	114	2631	Over	6	NP_001288163.1 XP_023492115.1	CAAX prenyl protease 1 homolog Equus caballus,carboxypeptidase E Equus caballus
GO:0007596	blood coagulation	BP	0.198807293176859	0.469430909861167	1	5	114	2631	Over	5	XP_001490892.4	prothrombin Equus caballus
GO:0008654	phospholipid biosynthetic process	BP	0.198807293176859	0.469430909861167	1	5	114	2631	Over	5	XP_023487386.1	cholinephosphotransferase 1 Equus caballus
GO:0005634	nucleus	CC	0.199209764382633	0.469430909861167	7	99	114	2631	Over	5	XP_014587104.1 XP_014597184.2 XP_014597220.1 XP_023482727.1 XP_023485936.1 XP_023491765.1 XP_023508525.1	musculoskeletal embryonic nuclear protein 1 Equus caballus,nuclear pore complex protein Nup98_Nup96 isoform X2 Equus caballus,transcription activator BRG1 isoform X2 Equus caballus,pre_mRNA_processing factor 6 isoform X1 Equus caballus,non_histone chromosomal protein HMG_14 Equus caballus,RNA polymerase II subunit A C_terminal domain phosphatase SSU72 Equus caballus,luc7_like protein 3 isoform X1…
GO:0043168	anion binding	MF	0.213908047669748	0.496185142415931	2	20	114	2631	Over	4	XP_001488800.3 XP_001497175.1	ornithine carbamoyltransferase_mitochondrial isoform X1 Equus caballus,serine palmitoyltransferase 1 isoform X2 Equus caballus
GO:0019001	guanyl nucleotide binding	MF	0.218780038370448	0.496185142415931	7	105	114	2631	Over	6	NP_001288219.1 XP_003364636.1 XP_005601431.2 XP_023474981.1 XP_023484767.1 XP_023501170.1 XP_023501608.1	GTP_binding protein SAR1a Equus caballus,guanine nucleotide_binding protein Go subunit alpha isoform X2 Equus caballus,ras_related protein Rap_2a Equus caballus,atlastin_2 isoform X2 Equus caballus,dynamin_1 isoform X1 Equus caballus,dynamin_2 isoform X1 Equus caballus,rho_related GTP_binding protein RhoG Equus caballus
GO:0044237	cellular metabolic process	BP	0.222177598026054	0.496185142415931	29	539	114	2631	Over	3	NP_001075295.1 NP_001157337.1 XP_001488800.3 XP_001489285.4 XP_001489970.3 XP_001495250.1 XP_001495890.1 XP_001498786.1 XP_001499390.1 XP_001500886.2 XP_001502087.2 XP_001502449.1 XP_001504061.1 XP_001505148.1 XP_003365917.4 XP_005600030.1 XP_014597713.1 XP_023472414.1 XP_023477865.1 XP_023477868.1 XP_023487386.1 XP_023487978.1 XP_023490090.1 XP_023491765.1 XP_023494965.1 XP_023496685.1 XP_023499…	superoxide dismutase Cu_Zn Equus caballus,ubiquitin_like protein fubi and ribosomal protein S30 Equus caballus,ornithine carbamoyltransferase_mitochondrial isoform X1 Equus caballus,glutamine synthetase Equus caballus,peripheral plasma membrane protein CASK isoform X9 Equus caballus,proteasome subunit alpha type_2 Equus caballus,gamma_glutamyl hydrolase isoform X1 Equus caballus,peroxisomal bifun…
GO:0009150	purine ribonucleotide metabolic process	BP	0.22583743358941	0.496185142415931	3	38	114	2631	Over	7	XP_001504061.1 XP_023472414.1 XP_023487978.1	fructose_bisphosphate aldolase B Equus caballus,nucleoside diphosphate kinase 3 Equus caballus,ATP_dependent 6_phosphofructokinase_platelet type isoform X1 Equus caballus
GO:0006614	SRP-dependent cotranslational protein targeting to membrane	BP	0.233588697814269	0.496185142415931	1	6	114	2631	Over	8	XP_001492218.1	signal recognition particle subunit SRP72 Equus caballus
GO:0003899	DNA-directed RNA polymerase activity	MF	0.233588697814269	0.496185142415931	1	6	114	2631	Over	7	XP_001916826.2	DNA_directed RNA polymerase II subunit RPB2 Equus caballus
GO:0031625	ubiquitin protein ligase binding	MF	0.233588697814269	0.496185142415931	1	6	114	2631	Over	6	XP_003365917.4	cullin_4B isoform X3 Equus caballus
GO:0004869	cysteine-type endopeptidase inhibitor activity	MF	0.233588697814269	0.496185142415931	1	6	114	2631	Over	7	XP_005601929.1	alpha_2_HS_glycoprotein Equus caballus
GO:0042157	lipoprotein metabolic process	BP	0.233588697814269	0.496185142415931	1	6	114	2631	Over	5	XP_005614820.3	apolipoprotein E Equus caballus
GO:0008080	N-acetyltransferase activity	MF	0.233588697814269	0.496185142415931	1	6	114	2631	Over	7	XP_023483511.1	glucosamine 6_phosphate N_acetyltransferase Equus caballus
GO:0005096	GTPase activator activity	MF	0.233588697814269	0.496185142415931	1	6	114	2631	Over	5	XP_023498242.1	arf_GAP domain and FG repeat_containing protein 1 isoform X1 Equus caballus
GO:0006511	ubiquitin-dependent protein catabolic process	BP	0.246456890377709	0.513451854953561	2	22	114	2631	Over	8	XP_001495250.1 XP_003365917.4	proteasome subunit alpha type_2 Equus caballus,cullin_4B isoform X3 Equus caballus
GO:0044428	nuclear part	CC	0.246456890377709	0.513451854953561	2	22	114	2631	Over	4	XP_014597184.2 XP_023508525.1	nuclear pore complex protein Nup98_Nup96 isoform X2 Equus caballus,luc7_like protein 3 isoform X1 Equus caballus
GO:0015031	protein transport	BP	0.257468709211706	0.52407054310178	5	75	114	2631	Over	5	XP_001492218.1 XP_001501664.1 XP_023473981.1 XP_023492663.1 XP_023502401.1	signal recognition particle subunit SRP72 Equus caballus,mitochondrial import receptor subunit TOM22 homolog Equus caballus,transportin_1 isoform X1 Equus caballus,vacuolar protein sorting_associated protein 35 Equus caballus,clathrin heavy chain 2 isoform X1 Equus caballus
GO:0004252	serine-type endopeptidase activity	MF	0.262814607687142	0.52407054310178	2	23	114	2631	Over	6	XP_001490892.4 XP_001492602.1	prothrombin Equus caballus,complement factor B Equus caballus
GO:0016829	lyase activity	MF	0.262814607687142	0.52407054310178	2	23	114	2631	Over	3	XP_001488473.1 XP_001504061.1	cytochrome c_type heme lyase Equus caballus,fructose_bisphosphate aldolase B Equus caballus
GO:0031683	G-protein beta/gamma-subunit complex binding	MF	0.266872845794907	0.52407054310178	1	7	114	2631	Over	5	XP_003364636.1	guanine nucleotide_binding protein Go subunit alpha isoform X2 Equus caballus
GO:0008138	protein tyrosine/serine/threonine phosphatase activity	MF	0.266872845794907	0.52407054310178	1	7	114	2631	Over	8	XP_023496685.1	dual specificity protein phosphatase 23 isoform X2 Equus caballus
GO:0019899	enzyme binding	MF	0.279181448096023	0.540865827850287	2	24	114	2631	Over	4	XP_003365917.4 XP_023473981.1	cullin_4B isoform X3 Equus caballus,transportin_1 isoform X1 Equus caballus
GO:0071702	organic substance transport	BP	0.279586027934918	0.540865827850287	6	89	114	2631	Over	5	XP_001492218.1 XP_001501664.1 XP_005614820.3 XP_023473981.1 XP_023492663.1 XP_023502401.1	signal recognition particle subunit SRP72 Equus caballus,mitochondrial import receptor subunit TOM22 homolog Equus caballus,apolipoprotein E Equus caballus,transportin_1 isoform X1 Equus caballus,vacuolar protein sorting_associated protein 35 Equus caballus,clathrin heavy chain 2 isoform X1 Equus caballus
GO:0017076	purine nucleotide binding	MF	0.289054203457205	0.545422384465767	21	383	114	2631	Over	5	NP_001288219.1 XP_001489970.3 XP_001499390.1 XP_001499652.2 XP_001500886.2 XP_001504169.1 XP_001914744.1 XP_003364636.1 XP_005601431.2 XP_005614339.3 XP_014583154.1 XP_014597220.1 XP_023474981.1 XP_023477865.1 XP_023477868.1 XP_023484767.1 XP_023494965.1 XP_023499047.1 XP_023501170.1 XP_023501608.1 XP_023508732.1	GTP_binding protein SAR1a Equus caballus,peripheral plasma membrane protein CASK isoform X9 Equus caballus,argininosuccinate synthase Equus caballus,putative ATP_dependent RNA helicase DHX30 isoform X4 Equus caballus,probable leucine__tRNA ligase_mitochondrial isoform X1 Equus caballus,probable ATP_dependent RNA helicase DDX23 Equus caballus,carbamoyl_phosphate synthase ammonia_mitochondrial isof…
GO:0033036	macromolecule localization	BP	0.290167811592202	0.545422384465767	6	92	114	2631	Over	3	XP_001492218.1 XP_001501664.1 XP_005614820.3 XP_023473981.1 XP_023492663.1 XP_023502401.1	signal recognition particle subunit SRP72 Equus caballus,mitochondrial import receptor subunit TOM22 homolog Equus caballus,apolipoprotein E Equus caballus,transportin_1 isoform X1 Equus caballus,vacuolar protein sorting_associated protein 35 Equus caballus,clathrin heavy chain 2 isoform X1 Equus caballus
GO:0004222	metalloendopeptidase activity	MF	0.298723644415097	0.545422384465767	1	8	114	2631	Over	7	NP_001288163.1	CAAX prenyl protease 1 homolog Equus caballus
GO:0000785	chromatin	CC	0.298723644415097	0.545422384465767	1	8	114	2631	Over	3	XP_023485936.1	non_histone chromosomal protein HMG_14 Equus caballus
GO:0016310	phosphorylation	BP	0.302145690429134	0.550125206663689	8	121	114	2631	Over	6	XP_001489970.3 XP_001504061.1 XP_023472414.1 XP_023477865.1 XP_023477868.1 XP_023487978.1 XP_023494965.1 XP_023499047.1	peripheral plasma membrane protein CASK isoform X9 Equus caballus,fructose_bisphosphate aldolase B Equus caballus,nucleoside diphosphate kinase 3 Equus caballus,titin isoform X27 Equus caballus,titin isoform X30 Equus caballus,ATP_dependent 6_phosphofructokinase_platelet type isoform X1 Equus caballus,cyclin_dependent kinase 6 isoform X2 Equus caballus,serine_threonine_protein kinase 38_like isof…
GO:0008152	metabolic process	BP	0.309034542537145	0.561096236450123	44	888	114	2631	Over	2	NP_001075295.1 NP_001075997.1 NP_001157337.1 NP_001288163.1 XP_001488800.3 XP_001489285.4 XP_001489970.3 XP_001490892.4 XP_001492602.1 XP_001495250.1 XP_001495890.1 XP_001497175.1 XP_001498666.2 XP_001498786.1 XP_001499028.3 XP_001499390.1 XP_001500810.1 XP_001500886.2 XP_001501790.1 XP_001502087.2 XP_001502449.1 XP_001504061.1 XP_001505148.1 XP_001916911.4 XP_003365917.4 XP_005600030.1 XP_005614…	superoxide dismutase Cu_Zn Equus caballus,alcohol dehydrogenase E chain Equus caballus,ubiquitin_like protein fubi and ribosomal protein S30 Equus caballus,CAAX prenyl protease 1 homolog Equus caballus,ornithine carbamoyltransferase_mitochondrial isoform X1 Equus caballus,glutamine synthetase Equus caballus,peripheral plasma membrane protein CASK isoform X9 Equus caballus,prothrombin Equus caball…
GO:0005525	GTP binding	MF	0.316322716854077	0.56798277888163	6	98	114	2631	Over	6	NP_001288219.1 XP_005601431.2 XP_023474981.1 XP_023484767.1 XP_023501170.1 XP_023501608.1	GTP_binding protein SAR1a Equus caballus,ras_related protein Rap_2a Equus caballus,atlastin_2 isoform X2 Equus caballus,dynamin_1 isoform X1 Equus caballus,dynamin_2 isoform X1 Equus caballus,rho_related GTP_binding protein RhoG Equus caballus
GO:0005544	calcium-dependent phospholipid binding	MF	0.329202296544979	0.569099714771905	1	9	114	2631	Over	5	XP_001504073.2	annexin A11 Equus caballus
GO:0006869	lipid transport	BP	0.329202296544979	0.569099714771905	1	9	114	2631	Over	5	XP_005614820.3	apolipoprotein E Equus caballus
GO:0008565	protein transporter activity	MF	0.329202296544979	0.569099714771905	1	9	114	2631	Over	4	XP_023492663.1	vacuolar protein sorting_associated protein 35 Equus caballus
GO:0016773	phosphotransferase activity, alcohol group as acceptor	MF	0.340653174265181	0.58423367618039	7	114	114	2631	Over	5	XP_001489970.3 XP_001502087.2 XP_023477865.1 XP_023477868.1 XP_023487978.1 XP_023494965.1 XP_023499047.1	peripheral plasma membrane protein CASK isoform X9 Equus caballus,triokinase_FMN cyclase Equus caballus,titin isoform X27 Equus caballus,titin isoform X30 Equus caballus,ATP_dependent 6_phosphofructokinase_platelet type isoform X1 Equus caballus,cyclin_dependent kinase 6 isoform X2 Equus caballus,serine_threonine_protein kinase 38_like isoform X1 Equus caballus
GO:0006886	intracellular protein transport	BP	0.364269859458957	0.604289586304528	4	65	114	2631	Over	5	XP_001492218.1 XP_001501664.1 XP_023473981.1 XP_023502401.1	signal recognition particle subunit SRP72 Equus caballus,mitochondrial import receptor subunit TOM22 homolog Equus caballus,transportin_1 isoform X1 Equus caballus,clathrin heavy chain 2 isoform X1 Equus caballus
GO:0032550	purine ribonucleoside binding	MF	0.366281991337829	0.604289586304528	20	374	114	2631	Over	6	NP_001288219.1 XP_001489970.3 XP_001499390.1 XP_001499652.2 XP_001500886.2 XP_001504169.1 XP_001914744.1 XP_005601431.2 XP_005614339.3 XP_014583154.1 XP_014597220.1 XP_023474981.1 XP_023477865.1 XP_023477868.1 XP_023484767.1 XP_023494965.1 XP_023499047.1 XP_023501170.1 XP_023501608.1 XP_023508732.1	GTP_binding protein SAR1a Equus caballus,peripheral plasma membrane protein CASK isoform X9 Equus caballus,argininosuccinate synthase Equus caballus,putative ATP_dependent RNA helicase DHX30 isoform X4 Equus caballus,probable leucine__tRNA ligase_mitochondrial isoform X1 Equus caballus,probable ATP_dependent RNA helicase DDX23 Equus caballus,carbamoyl_phosphate synthase ammonia_mitochondrial isof…
GO:0032555	purine ribonucleotide binding	MF	0.366281991337829	0.604289586304528	20	374	114	2631	Over	5	NP_001288219.1 XP_001489970.3 XP_001499390.1 XP_001499652.2 XP_001500886.2 XP_001504169.1 XP_001914744.1 XP_005601431.2 XP_005614339.3 XP_014583154.1 XP_014597220.1 XP_023474981.1 XP_023477865.1 XP_023477868.1 XP_023484767.1 XP_023494965.1 XP_023499047.1 XP_023501170.1 XP_023501608.1 XP_023508732.1	GTP_binding protein SAR1a Equus caballus,peripheral plasma membrane protein CASK isoform X9 Equus caballus,argininosuccinate synthase Equus caballus,putative ATP_dependent RNA helicase DHX30 isoform X4 Equus caballus,probable leucine__tRNA ligase_mitochondrial isoform X1 Equus caballus,probable ATP_dependent RNA helicase DDX23 Equus caballus,carbamoyl_phosphate synthase ammonia_mitochondrial isof…
GO:0035639	purine ribonucleoside triphosphate binding	MF	0.366281991337829	0.604289586304528	20	374	114	2631	Over	5	NP_001288219.1 XP_001489970.3 XP_001499390.1 XP_001499652.2 XP_001500886.2 XP_001504169.1 XP_001914744.1 XP_005601431.2 XP_005614339.3 XP_014583154.1 XP_014597220.1 XP_023474981.1 XP_023477865.1 XP_023477868.1 XP_023484767.1 XP_023494965.1 XP_023499047.1 XP_023501170.1 XP_023501608.1 XP_023508732.1	GTP_binding protein SAR1a Equus caballus,peripheral plasma membrane protein CASK isoform X9 Equus caballus,argininosuccinate synthase Equus caballus,putative ATP_dependent RNA helicase DHX30 isoform X4 Equus caballus,probable leucine__tRNA ligase_mitochondrial isoform X1 Equus caballus,probable ATP_dependent RNA helicase DDX23 Equus caballus,carbamoyl_phosphate synthase ammonia_mitochondrial isof…
GO:0016301	kinase activity	MF	0.372267526695567	0.611001657199575	8	127	114	2631	Over	5	XP_001489970.3 XP_001502087.2 XP_023472414.1 XP_023477865.1 XP_023477868.1 XP_023487978.1 XP_023494965.1 XP_023499047.1	peripheral plasma membrane protein CASK isoform X9 Equus caballus,triokinase_FMN cyclase Equus caballus,nucleoside diphosphate kinase 3 Equus caballus,titin isoform X27 Equus caballus,titin isoform X30 Equus caballus,ATP_dependent 6_phosphofructokinase_platelet type isoform X1 Equus caballus,cyclin_dependent kinase 6 isoform X2 Equus caballus,serine_threonine_protein kinase 38_like isoform X1 Equ…
GO:0004386	helicase activity	MF	0.412979186085061	0.637616320558883	1	12	114	2631	Over	8	XP_001499652.2	putative ATP_dependent RNA helicase DHX30 isoform X4 Equus caballus
GO:0008536	Ran GTPase binding	MF	0.412979186085061	0.637616320558883	1	12	114	2631	Over	8	XP_023473981.1	transportin_1 isoform X1 Equus caballus
GO:0046128	purine ribonucleoside metabolic process	BP	0.421480674195604	0.640550994884402	3	41	114	2631	Over	7	XP_001504061.1 XP_023472414.1 XP_023487978.1	fructose_bisphosphate aldolase B Equus caballus,nucleoside diphosphate kinase 3 Equus caballus,ATP_dependent 6_phosphofructokinase_platelet type isoform X1 Equus caballus
GO:0016772	transferase activity, transferring phosphorus-containing groups	MF	0.432157561401234	0.640550994884402	9	152	114	2631	Over	4	XP_001489970.3 XP_001502087.2 XP_001916826.2 XP_023472414.1 XP_023477865.1 XP_023477868.1 XP_023487978.1 XP_023494965.1 XP_023499047.1	peripheral plasma membrane protein CASK isoform X9 Equus caballus,triokinase_FMN cyclase Equus caballus,DNA_directed RNA polymerase II subunit RPB2 Equus caballus,nucleoside diphosphate kinase 3 Equus caballus,titin isoform X27 Equus caballus,titin isoform X30 Equus caballus,ATP_dependent 6_phosphofructokinase_platelet type isoform X1 Equus caballus,cyclin_dependent kinase 6 isoform X2 Equus caba…
GO:0005741	mitochondrial outer membrane	CC	0.438531065728552	0.640550994884402	1	13	114	2631	Over	5	XP_001501664.1	mitochondrial import receptor subunit TOM22 homolog Equus caballus
GO:0006470	protein dephosphorylation	BP	0.438531065728552	0.640550994884402	1	13	114	2631	Over	7	XP_023496685.1	dual specificity protein phosphatase 23 isoform X2 Equus caballus
GO:0005576	extracellular region	CC	0.443078754678783	0.64574257968881	3	45	114	2631	Over	2	XP_001490892.4 XP_005614820.3 XP_023497022.1	prothrombin Equus caballus,apolipoprotein E Equus caballus,extracellular matrix protein 1 isoform X1 Equus caballus
GO:0015631	tubulin binding	MF	0.462980056754887	0.657067766136849	1	14	114	2631	Over	5	XP_014595028.1	microtubule_associated protein tau isoform X1 Equus caballus
GO:0004298	threonine-type endopeptidase activity	MF	0.486373359593994	0.670458681408751	1	15	114	2631	Over	7	XP_001495250.1	proteasome subunit alpha type_2 Equus caballus
GO:0005839	proteasome core complex	CC	0.486373359593994	0.670458681408751	1	15	114	2631	Over	4	XP_001495250.1	proteasome subunit alpha type_2 Equus caballus
GO:0007186	G-protein coupled receptor signaling pathway	BP	0.486373359593994	0.670458681408751	1	15	114	2631	Over	5	XP_003364636.1	guanine nucleotide_binding protein Go subunit alpha isoform X2 Equus caballus
GO:0000166	nucleotide binding	MF	0.486856150192201	0.670458681408751	22	434	114	2631	Over	4	NP_001288219.1 XP_001489970.3 XP_001499390.1 XP_001499652.2 XP_001500886.2 XP_001504169.1 XP_001914744.1 XP_003364636.1 XP_005601431.2 XP_005614339.3 XP_014583154.1 XP_014590298.2 XP_014597220.1 XP_023474981.1 XP_023477865.1 XP_023477868.1 XP_023484767.1 XP_023494965.1 XP_023499047.1 XP_023501170.1 XP_023501608.1 XP_023508732.1	GTP_binding protein SAR1a Equus caballus,peripheral plasma membrane protein CASK isoform X9 Equus caballus,argininosuccinate synthase Equus caballus,putative ATP_dependent RNA helicase DHX30 isoform X4 Equus caballus,probable leucine__tRNA ligase_mitochondrial isoform X1 Equus caballus,probable ATP_dependent RNA helicase DDX23 Equus caballus,carbamoyl_phosphate synthase ammonia_mitochondrial isof…
GO:0065008	regulation of biological quality	BP	0.506471221511508	0.679504447533247	3	54	114	2631	Over	3	NP_001075282.1 XP_001490892.4 XP_023473140.1	thioredoxin Equus caballus,prothrombin Equus caballus,tropomodulin_3 Equus caballus
GO:0044710	single-organism metabolic process	BP	0.515828427920069	0.684216649043354	17	329	114	2631	Over	3	NP_001075295.1 NP_001075997.1 XP_001488800.3 XP_001489285.4 XP_001495890.1 XP_001498666.2 XP_001498786.1 XP_001499028.3 XP_001499390.1 XP_001500886.2 XP_001502087.2 XP_001502449.1 XP_001504061.1 XP_023472414.1 XP_023487386.1 XP_023487978.1 XP_023508732.1	superoxide dismutase Cu_Zn Equus caballus,alcohol dehydrogenase E chain Equus caballus,ornithine carbamoyltransferase_mitochondrial isoform X1 Equus caballus,glutamine synthetase Equus caballus,gamma_glutamyl hydrolase isoform X1 Equus caballus,mitochondrial 10_formyltetrahydrofolate dehydrogenase Equus caballus,peroxisomal bifunctional enzyme Equus caballus,sarcosine dehydrogenase_mitochondrial …
GO:0006807	nitrogen compound metabolic process	BP	0.521065552789203	0.68839961242476	16	308	114	2631	Over	3	NP_001157337.1 XP_001488800.3 XP_001489285.4 XP_001495890.1 XP_001499390.1 XP_001500810.1 XP_001500886.2 XP_001502449.1 XP_001504061.1 XP_001505148.1 XP_005600030.1 XP_023472414.1 XP_023487978.1 XP_023490090.1 XP_023491765.1 XP_023508525.1	ubiquitin_like protein fubi and ribosomal protein S30 Equus caballus,ornithine carbamoyltransferase_mitochondrial isoform X1 Equus caballus,glutamine synthetase Equus caballus,gamma_glutamyl hydrolase isoform X1 Equus caballus,argininosuccinate synthase Equus caballus,peptidoglycan recognition protein 1 Equus caballus,probable leucine__tRNA ligase_mitochondrial isoform X1 Equus caballus,homogenti…
GO:0043170	macromolecule metabolic process	BP	0.52475171457193	0.690462782331487	23	461	114	2631	Over	4	NP_001157337.1 NP_001288163.1 XP_001489970.3 XP_001490892.4 XP_001492602.1 XP_001495250.1 XP_001500810.1 XP_001500886.2 XP_001505148.1 XP_001916911.4 XP_003365917.4 XP_005600030.1 XP_005614820.3 XP_023477865.1 XP_023477868.1 XP_023488445.1 XP_023490090.1 XP_023491765.1 XP_023492115.1 XP_023494965.1 XP_023496685.1 XP_023499047.1 XP_023508525.1	ubiquitin_like protein fubi and ribosomal protein S30 Equus caballus,CAAX prenyl protease 1 homolog Equus caballus,peripheral plasma membrane protein CASK isoform X9 Equus caballus,prothrombin Equus caballus,complement factor B Equus caballus,proteasome subunit alpha type_2 Equus caballus,peptidoglycan recognition protein 1 Equus caballus,probable leucine__tRNA ligase_mitochondrial isoform X1 Equ…
GO:0030170	pyridoxal phosphate binding	MF	0.530171772824118	0.693383606309208	1	17	114	2631	Over	4	XP_001497175.1	serine palmitoyltransferase 1 isoform X2 Equus caballus
GO:0019637	organophosphate metabolic process	BP	0.540411311763777	0.697719380900856	4	69	114	2631	Over	4	XP_001504061.1 XP_023472414.1 XP_023487386.1 XP_023487978.1	fructose_bisphosphate aldolase B Equus caballus,nucleoside diphosphate kinase 3 Equus caballus,cholinephosphotransferase 1 Equus caballus,ATP_dependent 6_phosphofructokinase_platelet type isoform X1 Equus caballus
GO:1901135	carbohydrate derivative metabolic process	BP	0.544070953135329	0.697719380900856	4	70	114	2631	Over	4	XP_001500810.1 XP_001504061.1 XP_023472414.1 XP_023487978.1	peptidoglycan recognition protein 1 Equus caballus,fructose_bisphosphate aldolase B Equus caballus,nucleoside diphosphate kinase 3 Equus caballus,ATP_dependent 6_phosphofructokinase_platelet type isoform X1 Equus caballus
GO:0035556	intracellular signal transduction	BP	0.556147277225701	0.703299085985809	4	73	114	2631	Over	5	XP_005601431.2 XP_023499287.1 XP_023501608.1 XP_023504511.1	ras_related protein Rap_2a Equus caballus,rac GTPase_activating protein 1 isoform X1 Equus caballus,rho_related GTP_binding protein RhoG Equus caballus,protein LYRIC isoform X3 Equus caballus
GO:0004871	signal transducer activity	MF	0.5890209926913	0.716186454676119	1	20	114	2631	Over	2	XP_003364636.1	guanine nucleotide_binding protein Go subunit alpha isoform X2 Equus caballus
GO:0016459	myosin complex	CC	0.5890209926913	0.716186454676119	1	20	114	2631	Over	4	XP_014583154.1	unconventional myosin_XVIIIa isoform X7 Equus caballus
GO:0006796	phosphate-containing compound metabolic process	BP	0.590419052277885	0.716186454676119	10	186	114	2631	Over	5	XP_001489970.3 XP_001504061.1 XP_023472414.1 XP_023477865.1 XP_023477868.1 XP_023487386.1 XP_023487978.1 XP_023494965.1 XP_023496685.1 XP_023499047.1	peripheral plasma membrane protein CASK isoform X9 Equus caballus,fructose_bisphosphate aldolase B Equus caballus,nucleoside diphosphate kinase 3 Equus caballus,titin isoform X27 Equus caballus,titin isoform X30 Equus caballus,cholinephosphotransferase 1 Equus caballus,ATP_dependent 6_phosphofructokinase_platelet type isoform X1 Equus caballus,cyclin_dependent kinase 6 isoform X2 Equus caballus,d…
GO:0006725	cellular aromatic compound metabolic process	BP	0.590419052277885	0.716186454676119	10	186	114	2631	Over	4	XP_001500886.2 XP_001502449.1 XP_001504061.1 XP_001505148.1 XP_005600030.1 XP_023472414.1 XP_023487978.1 XP_023490090.1 XP_023491765.1 XP_023508525.1	probable leucine__tRNA ligase_mitochondrial isoform X1 Equus caballus,homogentisate 1_2_dioxygenase Equus caballus,fructose_bisphosphate aldolase B Equus caballus,m7GpppX diphosphatase isoform X1 Equus caballus,polyribonucleotide nucleotidyltransferase 1_mitochondrial isoform X1 Equus caballus,nucleoside diphosphate kinase 3 Equus caballus,ATP_dependent 6_phosphofructokinase_platelet type isoform…
GO:0004674	protein serine/threonine kinase activity	MF	0.606964924837294	0.731961412141449	1	21	114	2631	Over	7	XP_023499047.1	serine_threonine_protein kinase 38_like isoform X1 Equus caballus
GO:1901360	organic cyclic compound metabolic process	BP	0.614709637420549	0.739928267265476	10	188	114	2631	Over	4	XP_001500886.2 XP_001502449.1 XP_001504061.1 XP_001505148.1 XP_005600030.1 XP_023472414.1 XP_023487978.1 XP_023490090.1 XP_023491765.1 XP_023508525.1	probable leucine__tRNA ligase_mitochondrial isoform X1 Equus caballus,homogentisate 1_2_dioxygenase Equus caballus,fructose_bisphosphate aldolase B Equus caballus,m7GpppX diphosphatase isoform X1 Equus caballus,polyribonucleotide nucleotidyltransferase 1_mitochondrial isoform X1 Equus caballus,nucleoside diphosphate kinase 3 Equus caballus,ATP_dependent 6_phosphofructokinase_platelet type isoform…
GO:0006468	protein phosphorylation	BP	0.61656378283408	0.740788278820983	5	99	114	2631	Over	7	XP_001489970.3 XP_023477865.1 XP_023477868.1 XP_023494965.1 XP_023499047.1	peripheral plasma membrane protein CASK isoform X9 Equus caballus,titin isoform X27 Equus caballus,titin isoform X30 Equus caballus,cyclin_dependent kinase 6 isoform X2 Equus caballus,serine_threonine_protein kinase 38_like isoform X1 Equus caballus
GO:0004672	protein kinase activity	MF	0.61988935151944	0.743409738907078	5	100	114	2631	Over	6	XP_001489970.3 XP_023477865.1 XP_023477868.1 XP_023494965.1 XP_023499047.1	peripheral plasma membrane protein CASK isoform X9 Equus caballus,titin isoform X27 Equus caballus,titin isoform X30 Equus caballus,cyclin_dependent kinase 6 isoform X2 Equus caballus,serine_threonine_protein kinase 38_like isoform X1 Equus caballus
GO:0005524	ATP binding	MF	0.630115952913627	0.751514439254785	14	276	114	2631	Over	6	XP_001489970.3 XP_001499390.1 XP_001499652.2 XP_001500886.2 XP_001504169.1 XP_001914744.1 XP_005614339.3 XP_014583154.1 XP_014597220.1 XP_023477865.1 XP_023477868.1 XP_023494965.1 XP_023499047.1 XP_023508732.1	peripheral plasma membrane protein CASK isoform X9 Equus caballus,argininosuccinate synthase Equus caballus,putative ATP_dependent RNA helicase DHX30 isoform X4 Equus caballus,probable leucine__tRNA ligase_mitochondrial isoform X1 Equus caballus,probable ATP_dependent RNA helicase DDX23 Equus caballus,carbamoyl_phosphate synthase ammonia_mitochondrial isoform X1 Equus caballus,ATP_binding cassett…
GO:0008289	lipid binding	MF	0.652248116897857	0.775066318068751	2	33	114	2631	Over	3	XP_001504073.2 XP_005614820.3	annexin A11 Equus caballus,apolipoprotein E Equus caballus
GO:0006139	nucleobase-containing compound metabolic process	BP	0.671821227032757	0.788644328854518	9	171	114	2631	Over	4	XP_001500886.2 XP_001504061.1 XP_001505148.1 XP_005600030.1 XP_023472414.1 XP_023487978.1 XP_023490090.1 XP_023491765.1 XP_023508525.1	probable leucine__tRNA ligase_mitochondrial isoform X1 Equus caballus,fructose_bisphosphate aldolase B Equus caballus,m7GpppX diphosphatase isoform X1 Equus caballus,polyribonucleotide nucleotidyltransferase 1_mitochondrial isoform X1 Equus caballus,nucleoside diphosphate kinase 3 Equus caballus,ATP_dependent 6_phosphofructokinase_platelet type isoform X1 Equus caballus,cleavage stimulation facto…
GO:0034622	cellular macromolecular complex assembly	BP	0.673667288739968	0.788644328854518	2	37	114	2631	Over	6	XP_023473140.1 XP_023508525.1	tropomodulin_3 Equus caballus,luc7_like protein 3 isoform X1 Equus caballus
GO:0005882	intermediate filament	CC	0.679447421782354	0.788644328854518	2	38	114	2631	Over	6	XP_001917443.1 XP_005597464.1	keratin_type I cytoskeletal 19 Equus caballus,keratin_type I cytoskeletal 15 Equus caballus
GO:0016192	vesicle-mediated transport	BP	0.679447421782354	0.788644328854518	2	38	114	2631	Over	5	XP_023483204.1 XP_023502401.1	vesicle_associated membrane protein 3 isoform X1 Equus caballus,clathrin heavy chain 2 isoform X1 Equus caballus
GO:0090407	organophosphate biosynthetic process	BP	0.679447421782354	0.788644328854518	2	38	114	2631	Over	5	XP_023472414.1 XP_023487386.1	nucleoside diphosphate kinase 3 Equus caballus,cholinephosphotransferase 1 Equus caballus
GO:0031967	organelle envelope	CC	0.691349942208982	0.798183769868274	2	40	114	2631	Over	4	XP_001501664.1 XP_014597184.2	mitochondrial import receptor subunit TOM22 homolog Equus caballus,nuclear pore complex protein Nup98_Nup96 isoform X2 Equus caballus
GO:1901564	organonitrogen compound metabolic process	BP	0.749701266852844	0.846017054608244	11	221	114	2631	Over	4	NP_001157337.1 XP_001488800.3 XP_001489285.4 XP_001495890.1 XP_001499390.1 XP_001500810.1 XP_001500886.2 XP_001502449.1 XP_001504061.1 XP_023472414.1 XP_023487978.1	ubiquitin_like protein fubi and ribosomal protein S30 Equus caballus,ornithine carbamoyltransferase_mitochondrial isoform X1 Equus caballus,glutamine synthetase Equus caballus,gamma_glutamyl hydrolase isoform X1 Equus caballus,argininosuccinate synthase Equus caballus,peptidoglycan recognition protein 1 Equus caballus,probable leucine__tRNA ligase_mitochondrial isoform X1 Equus caballus,homogenti…
GO:0006810	transport	BP	0.763135288418438	0.858197123653952	10	200	114	2631	Over	4	XP_001491258.1 XP_001492218.1 XP_001501664.1 XP_005614339.3 XP_005614820.3 XP_014597184.2 XP_023473981.1 XP_023483204.1 XP_023492663.1 XP_023502401.1	transmembrane emp24 domain_containing protein 1 isoform X1 Equus caballus,signal recognition particle subunit SRP72 Equus caballus,mitochondrial import receptor subunit TOM22 homolog Equus caballus,ATP_binding cassette sub_family B member 7_mitochondrial Equus caballus,apolipoprotein E Equus caballus,nuclear pore complex protein Nup98_Nup96 isoform X2 Equus caballus,transportin_1 isoform X1 Equus…
GO:0016740	transferase activity	MF	0.785247139889395	0.878503684902077	11	224	114	2631	Over	3	XP_001488800.3 XP_001489970.3 XP_001502087.2 XP_001916826.2 XP_023472414.1 XP_023477865.1 XP_023477868.1 XP_023483511.1 XP_023487978.1 XP_023494965.1 XP_023499047.1	ornithine carbamoyltransferase_mitochondrial isoform X1 Equus caballus,peripheral plasma membrane protein CASK isoform X9 Equus caballus,triokinase_FMN cyclase Equus caballus,DNA_directed RNA polymerase II subunit RPB2 Equus caballus,nucleoside diphosphate kinase 3 Equus caballus,titin isoform X27 Equus caballus,titin isoform X30 Equus caballus,glucosamine 6_phosphate N_acetyltransferase Equus ca…
GO:0005515	protein binding	MF	0.834425100121407	0.927139000134897	30	659	114	2631	Over	3	NP_001157337.1 XP_001489410.1 XP_001489970.3 XP_001492218.1 XP_001492324.1 XP_001492790.2 XP_001493726.1 XP_001496931.2 XP_001498597.2 XP_001916453.3 XP_003364636.1 XP_003365917.4 XP_005604044.1 XP_005615005.2 XP_014589414.2 XP_014594308.1 XP_014595028.1 XP_014597220.1 XP_023471857.1 XP_023473140.1 XP_023473981.1 XP_023477644.1 XP_023477865.1 XP_023477868.1 XP_023485936.1 XP_023486595.1 XP_023487…	ubiquitin_like protein fubi and ribosomal protein S30 Equus caballus,cleavage stimulation factor subunit 1 Equus caballus,peripheral plasma membrane protein CASK isoform X9 Equus caballus,signal recognition particle subunit SRP72 Equus caballus,F_box only protein 2 isoform X2 Equus caballus,keratocan isoform X1 Equus caballus,ubiquitin_like protein 5 Equus caballus,COP9 signalosome complex subuni…
GO:0043231	intracellular membrane-bounded organelle	CC	0.999999999999937	1	9	200	114	2631	Over	4	XP_001488473.1 XP_001501664.1 XP_014587104.1 XP_014597184.2 XP_014597220.1 XP_023482727.1 XP_023485936.1 XP_023491765.1 XP_023508525.1	cytochrome c_type heme lyase Equus caballus,mitochondrial import receptor subunit TOM22 homolog Equus caballus,musculoskeletal embryonic nuclear protein 1 Equus caballus,nuclear pore complex protein Nup98_Nup96 isoform X2 Equus caballus,transcription activator BRG1 isoform X2 Equus caballus,pre_mRNA_processing factor 6 isoform X1 Equus caballus,non_histone chromosomal protein HMG_14 Equus caballu…
GO:0097159	organic cyclic compound binding	MF	0.999999999999991	1	32	737	114	2631	Over	3	NP_001288219.1 XP_001489970.3 XP_001492218.1 XP_001499390.1 XP_001499652.2 XP_001500886.2 XP_001504169.1 XP_001914744.1 XP_001916453.3 XP_001916826.2 XP_003364636.1 XP_005600030.1 XP_005601431.2 XP_005614339.3 XP_014583154.1 XP_014590298.2 XP_014592362.1 XP_014597220.1 XP_023474981.1 XP_023477865.1 XP_023477868.1 XP_023479239.1 XP_023484767.1 XP_023485936.1 XP_023490090.1 XP_023494126.1 XP_023494…	GTP_binding protein SAR1a Equus caballus,peripheral plasma membrane protein CASK isoform X9 Equus caballus,signal recognition particle subunit SRP72 Equus caballus,argininosuccinate synthase Equus caballus,putative ATP_dependent RNA helicase DHX30 isoform X4 Equus caballus,probable leucine__tRNA ligase_mitochondrial isoform X1 Equus caballus,probable ATP_dependent RNA helicase DDX23 Equus caballu…
GO:1901363	heterocyclic compound binding	MF	0.999999999999991	1	32	737	114	2631	Over	3	NP_001288219.1 XP_001489970.3 XP_001492218.1 XP_001499390.1 XP_001499652.2 XP_001500886.2 XP_001504169.1 XP_001914744.1 XP_001916453.3 XP_001916826.2 XP_003364636.1 XP_005600030.1 XP_005601431.2 XP_005614339.3 XP_014583154.1 XP_014590298.2 XP_014592362.1 XP_014597220.1 XP_023474981.1 XP_023477865.1 XP_023477868.1 XP_023479239.1 XP_023484767.1 XP_023485936.1 XP_023490090.1 XP_023494126.1 XP_023494…	GTP_binding protein SAR1a Equus caballus,peripheral plasma membrane protein CASK isoform X9 Equus caballus,signal recognition particle subunit SRP72 Equus caballus,argininosuccinate synthase Equus caballus,putative ATP_dependent RNA helicase DHX30 isoform X4 Equus caballus,probable leucine__tRNA ligase_mitochondrial isoform X1 Equus caballus,probable ATP_dependent RNA helicase DDX23 Equus caballu…
GO:0030234	enzyme regulator activity	MF	1	1	2	45	114	2631	Over	3	XP_005601929.1 XP_023498242.1	alpha_2_HS_glycoprotein Equus caballus,arf_GAP domain and FG repeat_containing protein 1 isoform X1 Equus caballus
