# Supplementary material for: Proteomic Insights into the Mechanism by Which Ferulic Acid Promotes Skeletal Muscle Fiber Type Conversion in Mongolian Horses
Source: Biology (Basel). 2026 Mar 18;15(6):481. doi: 10.3390/biology15060481 (PMC13024172; doi:10.3390/biology15060481)
Supplement: Supplementary file 1 [file biology-15-00481-s001.zip › Supplementary File S5 KEGG functional enrichment of FA vs. NC.xlsx]

## Sheet: FA(5g).vs.NC.KEGG_Enrich.merge
MapID	MapTitle	Pvalue	AdjustedPv	x	y	n	N	EnrichDirect	ProtIDs	Description
map03010	Ribosome	2.4152583871244e-22	6.61780798072085e-20	66	93	575	2148	Over	NP_001075354.1 NP_001137423.1 NP_001157336.1 NP_001157362.1 NP_001157422.1 NP_001182442.1 NP_001239505.1 NP_001296194.1 NP_001296410.1 XP_001488074.1 XP_001490084.1 XP_001491200.1 XP_001491540.1 XP_001491926.1 XP_001492034.1 XP_001492092.1 XP_001492525.1 XP_001492679.3 XP_001494110.1 XP_001494663.1 XP_001494894.2 XP_001495775.3 XP_001495815.3 XP_001496119.1 XP_001496413.1 XP_001496779.2 XP_001496…	60S ribosomal protein L5 Equus caballus,40S ribosomal protein SA Equus caballus,60S ribosomal protein L7 Equus caballus,40S ribosomal protein S26 Equus caballus,40S ribosomal protein S4 Equus caballus,60S ribosomal protein L18 Equus caballus,60S acidic ribosomal protein P0 Equus caballus,60S ribosomal protein L6 Equus caballus,40S ribosomal protein S12 Equus caballus,40S ribosomal protein S9 Equu…
map03040	Spliceosome	2.88808001523401e-17	3.95666962087059e-15	66	105	575	2148	Over	NP_001075247.1 NP_001182477.1 NP_001182517.1 NP_001243850.1 NP_001288149.1 NP_001288199.1 NP_001295298.1 NP_001296254.1 XP_001488115.1 XP_001488189.2 XP_001489110.1 XP_001489493.1 XP_001490145.1 XP_001490583.1 XP_001494459.1 XP_001494800.1 XP_001495197.2 XP_001495241.1 XP_001496159.3 XP_001497520.1 XP_001498274.1 XP_001498478.1 XP_001499386.1 XP_001500218.3 XP_001500651.3 XP_001500880.1 XP_001501…	heat shock cognate 71 kDa protein Equus caballus,serine_arginine_rich splicing factor 1 Equus caballus,serine_arginine_rich splicing factor 7 Equus caballus,polyrC_binding protein 1 Equus caballus,cell division cycle 5_like protein Equus caballus,pleiotropic regulator 1 Equus caballus,U5 small nuclear ribonucleoprotein 200 kDa helicase Equus caballus,PHD finger_like domain_containing protein 5A E…
map03015	mRNA surveillance pathway	9.31476703856887e-06	0.000283582907618652	28	51	575	2148	Over	XP_001489242.2 XP_001489493.1 XP_001492678.4 XP_001496310.3 XP_001498799.1 XP_001498831.1 XP_001503500.2 XP_001505047.3 XP_001915145.1 XP_001916636.2 XP_003362785.1 XP_003363594.1 XP_005600162.3 XP_005603751.1 XP_005605698.1 XP_005607749.1 XP_014594128.2 XP_023473455.1 XP_023480098.1 XP_023491249.1 XP_023499749.1 XP_023500987.1 XP_023502101.1 XP_023507428.1 XP_023507633.1 XP_023508609.1 XP_023509…	histone deacetylase complex subunit SAP18 Equus caballus,protein mago nashi homolog Equus caballus,polyadenylate_binding protein 1 Equus caballus,serine_threonine_protein phosphatase 2A 65 kDa regulatory subunit A alpha isoform Equus caballus,RNA_binding protein with serine_rich domain 1 isoform X1 Equus caballus,serine_threonine_protein phosphatase 2A 56 kDa regulatory subunit epsilon isoform is…
map00970	Aminoacyl-tRNA biosynthesis	2.12328147938142e-05	0.000581779125350509	17	26	575	2148	Over	XP_001488103.3 XP_001488269.1 XP_001488980.1 XP_001491171.2 XP_001494147.1 XP_001495456.1 XP_001498346.1 XP_001501062.4 XP_001501628.1 XP_001503321.1 XP_001503963.1 XP_001504203.1 XP_005611903.1 XP_014594621.2 XP_023480399.1 XP_023489957.1 XP_023510673.1	isoleucine__tRNA ligase_mitochondrial Equus caballus,asparagine__tRNA ligase_cytoplasmic Equus caballus,bifunctional glutamate_proline__tRNA ligase isoform X2 Equus caballus,isoleucine__tRNA ligase_cytoplasmic isoform X2 Equus caballus,serine__tRNA ligase_cytoplasmic isoform X2 Equus caballus,phenylalanine__tRNA ligase beta subunit isoform X1 Equus caballus,glutamine__tRNA ligase isoform X1 Equus…
map04141	Protein processing in endoplasmic reticulum	5.21243005128529e-05	0.00129836894004743	43	95	575	2148	Over	NP_001075247.1 NP_001075407.1 NP_001157427.1 NP_001288219.1 NP_001296134.1 XP_001488189.2 XP_001490533.2 XP_001493399.3 XP_001493567.1 XP_001493825.4 XP_001499286.1 XP_001499818.1 XP_001502421.1 XP_001502562.4 XP_001502746.2 XP_001503164.1 XP_001504442.1 XP_001504789.1 XP_001504981.2 XP_001916301.1 XP_005605712.1 XP_005607446.1 XP_023472797.1 XP_023474461.1 XP_023475633.1 XP_023475638.1 XP_023476…	heat shock cognate 71 kDa protein Equus caballus,heat shock protein HSP 90_beta Equus caballus,heat shock protein HSP 90_alpha Equus caballus,GTP_binding protein SAR1a Equus caballus,protein transport protein Sec24C Equus caballus,heat shock 70 kDa protein 6 Equus caballus,glucosidase 2 subunit beta isoform X2 Equus caballus,translocon_associated protein subunit delta Equus caballus,heat shock pr…
map00670	One carbon pool by folate	0.000215347950348746	0.004701034921803	9	11	575	2148	Over	XP_001488216.1 XP_001488586.1 XP_001497971.1 XP_001499181.2 XP_001500773.1 XP_023475602.1 XP_023488826.1 XP_023498047.1 XP_023509403.1	formimidoyltransferase_cyclodeaminase isoform X2 Equus caballus,serine hydroxymethyltransferase_mitochondrial isoform X1 Equus caballus,trifunctional purine biosynthetic protein adenosine_3 Equus caballus,C_1_tetrahydrofolate synthase_cytoplasmic Equus caballus,bifunctional methylenetetrahydrofolate dehydrogenase_cyclohydrolase_mitochondrial isoform X1 Equus caballus,cytosolic 10_formyltetrahydro…
map03013	RNA transport	0.000862971457789892	0.0157636119622954	41	98	575	2148	Over	NP_001075250.1 NP_001295239.1 NP_001296188.1 XP_001489242.2 XP_001489493.1 XP_001492678.4 XP_001494251.1 XP_001494696.1 XP_001497523.3 XP_001498096.2 XP_001498799.1 XP_001499818.1 XP_001500495.1 XP_001501120.3 XP_001503500.2 XP_001503867.5 XP_001916636.2 XP_003363594.1 XP_005600480.1 XP_005601078.1 XP_005601808.2 XP_005603751.1 XP_005605698.1 XP_005615263.2 XP_014584946.2 XP_014585521.2 XP_023472…	elongation factor 1_alpha 1 Equus caballus,eukaryotic translation initiation factor 5B Equus caballus,eukaryotic translation initiation factor 3 subunit H Equus caballus,histone deacetylase complex subunit SAP18 Equus caballus,protein mago nashi homolog Equus caballus,polyadenylate_binding protein 1 Equus caballus,eukaryotic translation initiation factor 2 subunit 3 Equus caballus,protein arginin…
map03060	Protein export	0.00515061929433814	0.0705634843324325	10	17	575	2148	Over	XP_001489335.2 XP_001491075.1 XP_001492218.1 XP_003363209.1 XP_003364596.1 XP_005605712.1 XP_023475633.1 XP_023479055.1 XP_023486318.1 XP_023507755.1	signal peptidase complex catalytic subunit SEC11C isoform X1 Equus caballus,signal recognition particle 54 kDa protein Equus caballus,signal recognition particle subunit SRP72 Equus caballus,signal recognition particle receptor subunit beta Equus caballus,signal recognition particle 9 kDa protein Equus caballus,protein transport protein Sec61 subunit beta Equus caballus,protein transport protein …
map00510	N-Glycan biosynthesis	0.0110920205747281	0.138146074430704	7	11	575	2148	Over	XP_001494656.2 XP_001502746.2 XP_005607446.1 XP_014590769.1 XP_023475638.1 XP_023476574.1 XP_023482298.1	dolichol_phosphate mannosyltransferase subunit 3 isoform X2 Equus caballus,neutral alpha_glucosidase AB isoform X2 Equus caballus,dolichyl_diphosphooligosaccharide__protein glycosyltransferase 48 kDa subunit Equus caballus,dolichol_phosphate mannosyltransferase subunit 1 isoform X1 Equus caballus,dolichyl_diphosphooligosaccharide__protein glycosyltransferase subunit 1 Equus caballus,dolichyl_diph…
map03410	Base excision repair	0.0474748732504455	0.394185311230971	4	6	575	2148	Over	NP_001075304.1 XP_001494771.1 XP_001505181.4 XP_023488446.1	high mobility group protein B1 Equus caballus,proliferating cell nuclear antigen Equus caballus,DNA_apurinic or apyrimidinic site lyase isoform X2 Equus caballus,poly ADP_ribose polymerase 1 Equus caballus
map03050	Proteasome	0.0647650444575592	0.432820053204176	16	39	575	2148	Over	NP_001270003.1 XP_001490652.1 XP_001491320.1 XP_001494538.3 XP_001498069.1 XP_001503726.1 XP_001504993.1 XP_001918089.1 XP_003362596.1 XP_014584940.1 XP_023475901.1 XP_023478718.1 XP_023482627.1 XP_023483506.1 XP_023491766.1 XP_023492995.1	proteasome subunit alpha type_3 Equus caballus,proteasome activator complex subunit 2 Equus caballus,proteasome subunit alpha type_6 isoform X2 Equus caballus,proteasome subunit beta type_5 Equus caballus,26S proteasome non_ATPase regulatory subunit 1 isoform X2 Equus caballus,proteasome subunit beta type_2 Equus caballus,proteasome subunit alpha type_1 Equus caballus,proteasome subunit alpha typ…
map05322	Systemic lupus erythematosus	0.0860120470315164	0.453462424379284	13	31	575	2148	Over	NP_001075419.1 NP_001296114.1 XP_001488204.1 XP_001489110.1 XP_001490874.1 XP_001493490.2 XP_001497520.1 XP_005599708.1 XP_023473431.1 XP_023479927.1 XP_023493427.1 XP_023497056.1 XP_023503297.1	complement component C9 precursor Equus caballus,lupus La protein Equus caballus,histone H2A type 2_A Equus caballus,small nuclear ribonucleoprotein Sm D3 Equus caballus,60 kDa SS_A_Ro ribonucleoprotein isoform X1 Equus caballus,histone H3_1 Equus caballus,small nuclear ribonucleoprotein_associated proteins B and B isoform X2 Equus caballus,histone H2B type 3_B Equus caballus,core histone macro_H…
map05034	Alcoholism	0.107082156805007	0.518872300216702	16	41	575	2148	Over	NP_001270013.1 XP_001488204.1 XP_001493490.2 XP_003365157.1 XP_005599708.1 XP_005600162.3 XP_023473431.1 XP_023476151.1 XP_023479927.1 XP_023490118.1 XP_023493427.1 XP_023494588.1 XP_023497056.1 XP_023499017.1 XP_023502569.1 XP_023510324.1	growth factor receptor_bound protein 2 Equus caballus,histone H2A type 2_A Equus caballus,histone H3_1 Equus caballus,guanine nucleotide_binding protein GI_GS_GO subunit gamma_12 Equus caballus,histone H2B type 3_B Equus caballus,serine_threonine_protein phosphatase PP1_beta catalytic subunit Equus caballus,core histone macro_H2A_1 isoform X1 Equus caballus,guanine nucleotide_binding protein Gi s…
map03450	Non-homologous end-joining	0.122796817329728	0.518872300216702	3	5	575	2148	Over	NP_001157330.1 XP_001500404.3 XP_005610646.1	DNA_dependent protein kinase catalytic subunit Equus caballus,X_ray repair cross_complementing protein 6 isoform X1 Equus caballus,X_ray repair cross_complementing protein 5 isoform X1 Equus caballus
map03018	RNA degradation	0.134053116400856	0.540155204321098	16	42	575	2148	Over	NP_001157356.1 XP_001492678.4 XP_001495557.1 XP_001500651.3 XP_001501036.2 XP_001503067.1 XP_001503500.2 XP_001505148.1 XP_001917049.1 XP_003363113.1 XP_003363975.4 XP_003364554.1 XP_023478052.1 XP_023480404.1 XP_023482281.1 XP_023487978.1	stress_70 protein_mitochondrial Equus caballus,polyadenylate_binding protein 1 Equus caballus,U8 snoRNA_decapping enzyme Equus caballus,U6 snRNA_associated Sm_like protein LSm4 isoform X2 Equus caballus,LSM8 homolog_U6 small nuclear RNA associated Equus caballus,probable ATP_dependent RNA helicase DDX6 Equus caballus,polyadenylate_binding protein 4 isoform X3 Equus caballus,m7GpppX diphosphatase …
map04961	Endocrine and other factor-regulated calcium reabsorption	0.153910974327169	0.585716763411726	10	24	575	2148	Over	NP_001108004.2 XP_001503789.1 XP_001503974.3 XP_001915271.3 XP_005601903.1 XP_023476803.1 XP_023501170.1 XP_023501327.1 XP_023505947.1 XP_023510066.1	sodium_potassium_transporting ATPase subunit alpha_1 precursor Equus caballus,clathrin heavy chain 1 isoform X2 Equus caballus,AP_2 complex subunit beta isoform X1 Equus caballus,sodium_potassium_transporting ATPase subunit alpha_2 Equus caballus,AP_2 complex subunit mu isoform X1 Equus caballus,sodium_potassium_transporting ATPase subunit beta_3 Equus caballus,dynamin_2 isoform X1 Equus caballus…
map00120	Primary bile acid biosynthesis	0.176483266521586	0.63947429635644	2	3	575	2148	Over	NP_001075370.1 XP_023485629.1	peroxisomal multifunctional enzyme type 2 Equus caballus,non_specific lipid_transfer protein Equus caballus
map04350	TGF-beta signaling pathway	0.176639772803042	0.63947429635644	5	11	575	2148	Over	NP_001295875.1 XP_001496310.3 XP_023473455.1 XP_023495661.1 XP_023502569.1	transforming protein RhoA Equus caballus,serine_threonine_protein phosphatase 2A 65 kDa regulatory subunit A alpha isoform Equus caballus,serine_threonine_protein phosphatase 2A catalytic subunit alpha isoform isoform X8 Equus caballus,cullin_1 Equus caballus,mitogen_activated protein kinase 1 isoform X1 Equus caballus
map04310	Wnt signaling pathway	0.190802970944839	0.648847339770874	12	31	575	2148	Over	NP_001116234.1 NP_001295875.1 XP_001488151.1 XP_001917725.1 XP_001917775.2 XP_003363448.1 XP_023482039.1 XP_023486875.1 XP_023492859.1 XP_023495661.1 XP_023496350.1 XP_023510066.1	catenin beta_1 Equus caballus,transforming protein RhoA Equus caballus,ruvB_like 1 Equus caballus,casein kinase II subunit beta isoform X2 Equus caballus,casein kinase I isoform X2 Equus caballus,C_terminal_binding protein 2 isoform X1 Equus caballus,casein kinase II subunit alpha Equus caballus,ras_related C3 botulinum toxin substrate 2 isoform X1 Equus caballus,casein kinase II subunit alpha is…
map04612	Antigen processing and presentation	0.202046395403251	0.648847339770874	10	25	575	2148	Over	NP_001075247.1 NP_001075407.1 NP_001075977.1 NP_001157427.1 XP_001488189.2 XP_001490652.1 XP_003362596.1 XP_023472797.1 XP_023474461.1 XP_023478718.1	heat shock cognate 71 kDa protein Equus caballus,heat shock protein HSP 90_beta Equus caballus,MHC class I heavy chain precursor Equus caballus,heat shock protein HSP 90_alpha Equus caballus,heat shock 70 kDa protein 6 Equus caballus,proteasome activator complex subunit 2 Equus caballus,proteasome activator complex subunit 3 isoform X2 Equus caballus,calnexin Equus caballus,protein disulfide_isom…
map00910	Nitrogen metabolism	0.221641813343425	0.674776187289982	4	8	575	2148	Over	XP_001488605.1 XP_001489285.4 XP_001914744.1 XP_023504397.1	carbonic anhydrase 1 Equus caballus,glutamine synthetase Equus caballus,carbamoyl_phosphate synthase ammonia_mitochondrial isoform X1 Equus caballus,glutamate dehydrogenase 1_mitochondrial Equus caballus
map04071	Sphingolipid signaling pathway	0.251652991418453	0.721658959369671	15	42	575	2148	Over	NP_001295875.1 XP_001496310.3 XP_001497175.1 XP_001498831.1 XP_005607749.1 XP_023473455.1 XP_023476151.1 XP_023480592.1 XP_023486875.1 XP_023494588.1 XP_023496988.1 XP_023499017.1 XP_023502569.1 XP_023507934.1 XP_023510066.1	transforming protein RhoA Equus caballus,serine_threonine_protein phosphatase 2A 65 kDa regulatory subunit A alpha isoform Equus caballus,serine palmitoyltransferase 1 isoform X2 Equus caballus,serine_threonine_protein phosphatase 2A 56 kDa regulatory subunit epsilon isoform isoform X1 Equus caballus,serine_threonine_protein phosphatase 2A 55 kDa regulatory subunit B alpha isoform isoform X2 Equu…
map04730	Long-term depression	0.267241978668638	0.75097516173545	9	23	575	2148	Over	XP_001496310.3 XP_023473455.1 XP_023476151.1 XP_023480498.1 XP_023494588.1 XP_023499017.1 XP_023502569.1 XP_023507934.1 XP_023510066.1	serine_threonine_protein phosphatase 2A 65 kDa regulatory subunit A alpha isoform Equus caballus,serine_threonine_protein phosphatase 2A catalytic subunit alpha isoform isoform X8 Equus caballus,guanine nucleotide_binding protein Gi subunit alpha_2 Equus caballus,inositol 1_4_5_trisphosphate receptor type 3 isoform X1 Equus caballus,guanine nucleotide_binding protein Gi subunit alpha_1 Equus caba…
map04390	Hippo signaling pathway	0.305168416932005	0.797855001587282	11	30	575	2148	Over	NP_001116234.1 XP_001496310.3 XP_001504337.1 XP_005600162.3 XP_005607749.1 XP_005608784.1 XP_023473379.1 XP_023473455.1 XP_023482389.1 XP_023510324.1 XP_023511181.1	catenin beta_1 Equus caballus,serine_threonine_protein phosphatase 2A 65 kDa regulatory subunit A alpha isoform Equus caballus,14_3_3 protein epsilon isoform X1 Equus caballus,serine_threonine_protein phosphatase PP1_beta catalytic subunit Equus caballus,serine_threonine_protein phosphatase 2A 55 kDa regulatory subunit B alpha isoform isoform X2 Equus caballus,MOB kinase activator 1B Equus caball…
map04120	Ubiquitin mediated proteolysis	0.313982049570263	0.797855001587282	17	50	575	2148	Over	NP_001296243.1 XP_001493068.2 XP_001495694.3 XP_001502072.1 XP_001504339.1 XP_001916756.1 XP_014587381.2 XP_023472287.1 XP_023472443.1 XP_023475864.1 XP_023477642.1 XP_023489912.1 XP_023493387.1 XP_023495661.1 XP_023498200.1 XP_023502558.1 XP_023505754.1	ubiquitin_conjugating enzyme E2 N Equus caballus,elongin_C Equus caballus,NEDD8_conjugating enzyme Ubc12 Equus caballus,DNA damage_binding protein 1 Equus caballus,cell division cycle protein 23 homolog Equus caballus,E3 ubiquitin_protein ligase Itchy homolog Equus caballus,RING_box protein 2 isoform X1 Equus caballus,elongin_B isoform X1 Equus caballus,SUMO_conjugating enzyme UBC9 Equus caballus…
map04960	Aldosterone-regulated sodium reabsorption	0.323109588287014	0.797855001587282	5	12	575	2148	Over	NP_001108004.2 XP_001915271.3 XP_023476803.1 XP_023499017.1 XP_023502569.1	sodium_potassium_transporting ATPase subunit alpha_1 precursor Equus caballus,sodium_potassium_transporting ATPase subunit alpha_2 Equus caballus,sodium_potassium_transporting ATPase subunit beta_3 Equus caballus,GTPase KRas isoform X2 Equus caballus,mitogen_activated protein kinase 1 isoform X1 Equus caballus
map04962	Vasopressin-regulated water reabsorption	0.335937255014048	0.821846498873652	9	24	575	2148	Over	XP_001489133.1 XP_001491244.3 XP_001495006.1 XP_001501070.3 XP_001916761.3 XP_001917220.2 XP_005597565.1 XP_023492902.1 XP_023501327.1	dynactin subunit 2 isoform X3 Equus caballus,cytoplasmic dynein 1 heavy chain 1 Equus caballus,ras_related protein Rab_5C Equus caballus,dynactin subunit 5 isoform X1 Equus caballus,dynactin subunit 1 isoform X1 Equus caballus,vesicle_fusing ATPase Equus caballus,dynein light chain 2_cytoplasmic Equus caballus,cytoplasmic dynein 1 light intermediate chain 2 Equus caballus,ras_related protein Rab_…
map00220	Arginine biosynthesis	0.35152935845688	0.837556906236392	5	13	575	2148	Over	XP_001489285.4 XP_001499390.1 XP_001499761.1 XP_001914744.1 XP_023504397.1	glutamine synthetase Equus caballus,argininosuccinate synthase Equus caballus,argininosuccinate lyase isoform X2 Equus caballus,carbamoyl_phosphate synthase ammonia_mitochondrial isoform X1 Equus caballus,glutamate dehydrogenase 1_mitochondrial Equus caballus
map04064	NF-kappa B signaling pathway	0.35152935845688	0.837556906236392	5	13	575	2148	Over	XP_001917725.1 XP_014596807.2 XP_023472443.1 XP_023482039.1 XP_023492859.1	casein kinase II subunit beta isoform X2 Equus caballus,E3 ubiquitin_ISG15 ligase TRIM25 isoform X2 Equus caballus,SUMO_conjugating enzyme UBC9 Equus caballus,casein kinase II subunit alpha Equus caballus,casein kinase II subunit alpha isoform X1 Equus caballus
map04915	Estrogen signaling pathway	0.412106158437565	0.900197968431153	12	35	575	2148	Over	NP_001075247.1 NP_001075407.1 NP_001157427.1 NP_001270013.1 XP_001488189.2 XP_005610895.2 XP_023476151.1 XP_023480498.1 XP_023494588.1 XP_023499017.1 XP_023502569.1 XP_023510066.1	heat shock cognate 71 kDa protein Equus caballus,heat shock protein HSP 90_beta Equus caballus,heat shock protein HSP 90_alpha Equus caballus,growth factor receptor_bound protein 2 Equus caballus,heat shock 70 kDa protein 6 Equus caballus,peptidyl_prolyl cis_trans isomerase FKBP4 Equus caballus,guanine nucleotide_binding protein Gi subunit alpha_2 Equus caballus,inositol 1_4_5_trisphosphate recep…
map03420	Nucleotide excision repair	0.41685005382754	0.900197968431153	6	17	575	2148	Over	NP_001296126.1 XP_001494771.1 XP_001498117.2 XP_001502072.1 XP_023477642.1 XP_023485610.1	replication factor C subunit 5 Equus caballus,proliferating cell nuclear antigen Equus caballus,replication factor C subunit 4 Equus caballus,DNA damage_binding protein 1 Equus caballus,cullin_4A Equus caballus,UV excision repair protein RAD23 homolog B_like Equus caballus
map00471	D-Glutamine and D-glutamate metabolism	0.463814651078678	0.90131357727346	1	2	575	2148	Over	XP_023504397.1	glutamate dehydrogenase 1_mitochondrial Equus caballus
map00512	Mucin type O-glycan biosynthesis	0.463814651078678	0.90131357727346	1	2	575	2148	Over	XP_001496819.1	polypeptide N_acetylgalactosaminyltransferase 1 Equus caballus
map00592	alpha-Linolenic acid metabolism	0.463814651078678	0.90131357727346	1	2	575	2148	Over	XP_001494563.2	peroxisomal acyl_coenzyme A oxidase 1 isoform X1 Equus caballus
map01523	Antifolate resistance	0.498589120820671	0.947344683517875	4	11	575	2148	Over	XP_001488586.1 XP_001497971.1 XP_023498047.1 XP_023509403.1	serine hydroxymethyltransferase_mitochondrial isoform X1 Equus caballus,trifunctional purine biosynthetic protein adenosine_3 Equus caballus,bifunctional purine biosynthesis protein PURH Equus caballus,serine hydroxymethyltransferase_cytosolic Equus caballus
map04721	Synaptic vesicle cycle	0.509132439616772	0.95549512640408	11	33	575	2148	Over	XP_001489754.1 XP_001497719.1 XP_001503789.1 XP_001503974.3 XP_001917220.2 XP_003362600.1 XP_005601903.1 XP_005613222.1 XP_023484702.1 XP_023501170.1 XP_023505947.1	V_type proton ATPase subunit E 1 Equus caballus,V_type proton ATPase subunit d 1 Equus caballus,clathrin heavy chain 1 isoform X2 Equus caballus,AP_2 complex subunit beta isoform X1 Equus caballus,vesicle_fusing ATPase Equus caballus,V_type proton ATPase 116 kDa subunit a isoform X4 Equus caballus,AP_2 complex subunit mu isoform X1 Equus caballus,V_type proton ATPase subunit H isoform X1 Equus ca…
map00250	Alanine, aspartate and glutamate metabolism	0.52481061963194	0.961572590724992	8	23	575	2148	Over	NP_001098786.1 XP_001489285.4 XP_001499390.1 XP_001499761.1 XP_001502475.1 XP_001914744.1 XP_023474734.1 XP_023504397.1	amidophosphoribosyltransferase Equus caballus,glutamine synthetase Equus caballus,argininosuccinate synthase Equus caballus,argininosuccinate lyase isoform X2 Equus caballus,CAD protein Equus caballus,carbamoyl_phosphate synthase ammonia_mitochondrial isoform X1 Equus caballus,glutamine__fructose_6_phosphate aminotransferase isomerizing 1 isoform X1 Equus caballus,glutamate dehydrogenase 1_mitoch…
map05134	Legionellosis	0.52481061963194	0.961572590724992	8	23	575	2148	Over	NP_001075247.1 NP_001075250.1 NP_001075254.1 NP_001288219.1 XP_001488189.2 XP_001491236.5 XP_001504442.1 XP_023478052.1	heat shock cognate 71 kDa protein Equus caballus,elongation factor 1_alpha 1 Equus caballus,elongation factor 1_gamma Equus caballus,GTP_binding protein SAR1a Equus caballus,heat shock 70 kDa protein 6 Equus caballus,ras_related protein Rab_1B Equus caballus,GTP_binding protein SAR1b Equus caballus,60 kDa heat shock protein_mitochondrial Equus caballus
map00983	Drug metabolism - other enzymes	0.543955297672897	0.961572590724992	5	14	575	2148	Over	XP_001494600.4 XP_001500089.4 XP_023476940.1 XP_023479775.1 XP_023495392.1	inosine_5_monophosphate dehydrogenase 2 isoform X2 Equus caballus,uridine 5_monophosphate synthase Equus caballus,GMP synthase glutamine_hydrolyzing isoform X1 Equus caballus,thiopurine S_methyltransferase isoform X1 Equus caballus,inosine_5_monophosphate dehydrogenase 1 isoform X1 Equus caballus
map04114	Oocyte meiosis	0.553654442954647	0.962487676315021	14	44	575	2148	Over	XP_001496310.3 XP_001498831.1 XP_001504337.1 XP_001504339.1 XP_005600162.3 XP_023473455.1 XP_023480498.1 XP_023482389.1 XP_023489360.1 XP_023489563.1 XP_023495661.1 XP_023502569.1 XP_023510324.1 XP_023511181.1	serine_threonine_protein phosphatase 2A 65 kDa regulatory subunit A alpha isoform Equus caballus,serine_threonine_protein phosphatase 2A 56 kDa regulatory subunit epsilon isoform isoform X1 Equus caballus,14_3_3 protein epsilon isoform X1 Equus caballus,cell division cycle protein 23 homolog Equus caballus,serine_threonine_protein phosphatase PP1_beta catalytic subunit Equus caballus,serine_threo…
map04657	IL-17 signaling pathway	0.560852657569492	0.962487676315021	7	20	575	2148	Over	NP_001075407.1 NP_001157427.1 NP_001182477.1 XP_001494428.4 XP_023480592.1 XP_023500429.1 XP_023502569.1	heat shock protein HSP 90_beta Equus caballus,heat shock protein HSP 90_alpha Equus caballus,serine_arginine_rich splicing factor 1 Equus caballus,protein S100_A9 isoform X1 Equus caballus,mitogen_activated protein kinase 14 isoform X1 Equus caballus,ELAV_like protein 1 Equus caballus,mitogen_activated protein kinase 1 isoform X1 Equus caballus
map04070	Phosphatidylinositol signaling system	0.563569708478313	0.962487676315021	5	15	575	2148	Over	XP_001489283.1 XP_001505182.1 XP_023476344.1 XP_023480498.1 XP_023510066.1	inositol monophosphatase 1 isoform X1 Equus caballus,type 1 phosphatidylinositol 4_5_bisphosphate 4_phosphatase isoform X2 Equus caballus,phosphatidylinositide phosphatase SAC1 isoform X1 Equus caballus,inositol 1_4_5_trisphosphate receptor type 3 isoform X1 Equus caballus,1_phosphatidylinositol 4_5_bisphosphate phosphodiesterase beta_3 Equus caballus
map04914	Progesterone-mediated oocyte maturation	0.577833099256644	0.962487676315021	9	27	575	2148	Over	NP_001075407.1 NP_001157427.1 XP_001504339.1 XP_023476151.1 XP_023480592.1 XP_023489360.1 XP_023494588.1 XP_023499017.1 XP_023502569.1	heat shock protein HSP 90_beta Equus caballus,heat shock protein HSP 90_alpha Equus caballus,cell division cycle protein 23 homolog Equus caballus,guanine nucleotide_binding protein Gi subunit alpha_2 Equus caballus,mitogen_activated protein kinase 14 isoform X1 Equus caballus,ribosomal protein S6 kinase alpha_3 isoform X1 Equus caballus,guanine nucleotide_binding protein Gi subunit alpha_1 Equus…
map04918	Thyroid hormone synthesis	0.577833099256644	0.962487676315021	9	27	575	2148	Over	NP_001108004.2 NP_001108630.1 XP_001915271.3 XP_023472797.1 XP_023476803.1 XP_023480498.1 XP_023486486.1 XP_023495672.1 XP_023510066.1	sodium_potassium_transporting ATPase subunit alpha_1 precursor Equus caballus,glutathione peroxidase 3 precursor Equus caballus,sodium_potassium_transporting ATPase subunit alpha_2 Equus caballus,calnexin Equus caballus,sodium_potassium_transporting ATPase subunit beta_3 Equus caballus,inositol 1_4_5_trisphosphate receptor type 3 isoform X1 Equus caballus,glutathione reductase_mitochondrial isofo…
map01230	Biosynthesis of amino acids	0.579607671384871	0.962487676315021	19	62	575	2148	Over	NP_001182456.1 XP_001488007.1 XP_001488586.1 XP_001489285.4 XP_001499390.1 XP_001499761.1 XP_001501922.3 XP_001504195.1 XP_001914744.1 XP_014586024.1 XP_023474559.1 XP_023476049.1 XP_023482281.1 XP_023483225.1 XP_023487978.1 XP_023497091.1 XP_023509403.1 XP_023510288.1 XP_023510539.1	isocitrate dehydrogenase NADP cytoplasmic Equus caballus,pyrroline_5_carboxylate reductase 1_mitochondrial Equus caballus,serine hydroxymethyltransferase_mitochondrial isoform X1 Equus caballus,glutamine synthetase Equus caballus,argininosuccinate synthase Equus caballus,argininosuccinate lyase isoform X2 Equus caballus,delta_1_pyrroline_5_carboxylate synthase isoform X2 Equus caballus,fructose_b…
map04611	Platelet activation	0.651659568474352	1	15	49	575	2148	Over	NP_001240767.1 NP_001295875.1 XP_001488934.1 XP_005600162.3 XP_005604336.1 XP_005606905.2 XP_023476151.1 XP_023480498.1 XP_023480592.1 XP_023487279.1 XP_023494588.1 XP_023502569.1 XP_023507934.1 XP_023510066.1 XP_023510324.1	ras_related protein Rap_1b Equus caballus,transforming protein RhoA Equus caballus,fermitin family homolog 3 Equus caballus,serine_threonine_protein phosphatase PP1_beta catalytic subunit Equus caballus,integrin alpha_2 Equus caballus,integrin beta_1 isoform X2 Equus caballus,guanine nucleotide_binding protein Gi subunit alpha_2 Equus caballus,inositol 1_4_5_trisphosphate receptor type 3 isoform …
map04664	Fc epsilon RI signaling pathway	0.663483822842855	1	7	21	575	2148	Over	NP_001270013.1 XP_023480592.1 XP_023486875.1 XP_023499017.1 XP_023502569.1 XP_023509295.1 XP_023509465.1	growth factor receptor_bound protein 2 Equus caballus,mitogen_activated protein kinase 14 isoform X1 Equus caballus,ras_related C3 botulinum toxin substrate 2 isoform X1 Equus caballus,GTPase KRas isoform X2 Equus caballus,mitogen_activated protein kinase 1 isoform X1 Equus caballus,dual specificity mitogen_activated protein kinase kinase 4 isoform X1 Equus caballus,dual specificity mitogen_activ…
map05142	Chagas disease (American trypanosomiasis)	0.66600187860083	1	9	28	575	2148	Over	XP_001496310.3 XP_005607749.1 XP_023473455.1 XP_023476151.1 XP_023480592.1 XP_023494588.1 XP_023502569.1 XP_023509295.1 XP_023510066.1	serine_threonine_protein phosphatase 2A 65 kDa regulatory subunit A alpha isoform Equus caballus,serine_threonine_protein phosphatase 2A 55 kDa regulatory subunit B alpha isoform isoform X2 Equus caballus,serine_threonine_protein phosphatase 2A catalytic subunit alpha isoform isoform X8 Equus caballus,guanine nucleotide_binding protein Gi subunit alpha_2 Equus caballus,mitogen_activated protein k…
map01040	Biosynthesis of unsaturated fatty acids	0.708151716594682	1	3	9	575	2148	Over	XP_001488432.2 XP_001494563.2 XP_001498421.1	very_long_chain 3_oxoacyl_CoA reductase Equus caballus,peroxisomal acyl_coenzyme A oxidase 1 isoform X1 Equus caballus,very_long_chain enoyl_CoA reductase isoform X4 Equus caballus
map04340	Hedgehog signaling pathway	0.708151716594682	1	3	9	575	2148	Over	XP_001917775.2 XP_023495661.1 XP_023498200.1	casein kinase I isoform X2 Equus caballus,cullin_1 Equus caballus,cullin_3 isoform X1 Equus caballus
map05100	Bacterial invasion of epithelial cells	0.730691921684667	1	13	43	575	2148	Over	NP_001116234.1 NP_001295875.1 XP_001491248.1 XP_001502092.1 XP_001503789.1 XP_005597162.1 XP_005606905.2 XP_005612427.1 XP_014588510.2 XP_023473379.1 XP_023498089.1 XP_023499842.1 XP_023501170.1	catenin beta_1 Equus caballus,transforming protein RhoA Equus caballus,septin_11 isoform X2 Equus caballus,actin_related protein 2_3 complex subunit 5_like protein Equus caballus,clathrin heavy chain 1 isoform X2 Equus caballus,septin_9 isoform X2 Equus caballus,integrin beta_1 isoform X2 Equus caballus,crk_like protein Equus caballus,vinculin isoform X1 Equus caballus,catenin alpha_1 Equus cabal…
map04520	Adherens junction	0.743164785167809	1	11	36	575	2148	Over	NP_001116234.1 NP_001295875.1 XP_001497241.5 XP_001917725.1 XP_014588510.2 XP_023473379.1 XP_023482039.1 XP_023482512.1 XP_023486875.1 XP_023492859.1 XP_023502569.1	catenin beta_1 Equus caballus,transforming protein RhoA Equus caballus,catenin delta_1 isoform X2 Equus caballus,casein kinase II subunit beta isoform X2 Equus caballus,vinculin isoform X1 Equus caballus,catenin alpha_1 Equus caballus,casein kinase II subunit alpha Equus caballus,tyrosine_protein phosphatase non_receptor type 1 Equus caballus,ras_related C3 botulinum toxin substrate 2 isoform X1 …
map05168	Herpes simplex infection	0.745026335786014	1	16	54	575	2148	Over	NP_001075977.1 NP_001182477.1 NP_001182517.1 XP_001499818.1 XP_001917725.1 XP_005598984.1 XP_005600162.3 XP_005604982.1 XP_005613401.2 XP_023482039.1 XP_023482363.1 XP_023492859.1 XP_023495661.1 XP_023502793.1 XP_023507428.1 XP_023510324.1	MHC class I heavy chain precursor Equus caballus,serine_arginine_rich splicing factor 1 Equus caballus,serine_arginine_rich splicing factor 7 Equus caballus,eukaryotic translation initiation factor 2 subunit 1 Equus caballus,casein kinase II subunit beta isoform X2 Equus caballus,ubiquitin carboxyl_terminal hydrolase 7 isoform X1 Equus caballus,serine_threonine_protein phosphatase PP1_beta cataly…
map05162	Measles	0.755650923047763	1	9	29	575	2148	Over	NP_001075247.1 NP_001229375.1 NP_001296188.1 XP_001488189.2 XP_001499818.1 XP_001917725.1 XP_005610130.1 XP_023482039.1 XP_023492859.1	heat shock cognate 71 kDa protein Equus caballus,receptor of activated protein C kinase 1 Equus caballus,eukaryotic translation initiation factor 3 subunit H Equus caballus,heat shock 70 kDa protein 6 Equus caballus,eukaryotic translation initiation factor 2 subunit 1 Equus caballus,casein kinase II subunit beta isoform X2 Equus caballus,double_stranded RNA_specific adenosine deaminase isoform X8…
map05203	Viral carcinogenesis	0.776040516979995	1	20	69	575	2148	Over	NP_001075977.1 NP_001270013.1 NP_001295875.1 NP_001296238.1 XP_001497719.1 XP_001501841.3 XP_001502072.1 XP_001502641.2 XP_001504337.1 XP_005598984.1 XP_005599708.1 XP_005604982.1 XP_014596045.1 XP_023479927.1 XP_023482389.1 XP_023489852.1 XP_023490118.1 XP_023499017.1 XP_023502569.1 XP_023511181.1	MHC class I heavy chain precursor Equus caballus,growth factor receptor_bound protein 2 Equus caballus,transforming protein RhoA Equus caballus,transcription initiation factor IIB Equus caballus,V_type proton ATPase subunit d 1 Equus caballus,E3 ubiquitin_protein ligase UBR4 isoform X9 Equus caballus,DNA damage_binding protein 1 Equus caballus,staphylococcal nuclease domain_containing protein 1 E…
map05169	Epstein-Barr virus infection	0.798794712469259	1	24	84	575	2148	Over	NP_001075247.1 NP_001075977.1 NP_001078904.2 NP_001296238.1 XP_001488189.2 XP_001498069.1 XP_001502641.2 XP_001504337.1 XP_001916826.2 XP_001917725.1 XP_005598984.1 XP_014584940.1 XP_023475901.1 XP_023480592.1 XP_023482039.1 XP_023482389.1 XP_023483506.1 XP_023490118.1 XP_023491766.1 XP_023492859.1 XP_023492995.1 XP_023509295.1 XP_023509465.1 XP_023511181.1	heat shock cognate 71 kDa protein Equus caballus,MHC class I heavy chain precursor Equus caballus,CD44 antigen precursor Equus caballus,transcription initiation factor IIB Equus caballus,heat shock 70 kDa protein 6 Equus caballus,26S proteasome non_ATPase regulatory subunit 1 isoform X2 Equus caballus,staphylococcal nuclease domain_containing protein 1 Equus caballus,14_3_3 protein epsilon isofor…
map04670	Leukocyte transendothelial migration	0.903564477633341	1	11	38	575	2148	Over	NP_001116234.1 NP_001240767.1 NP_001295875.1 XP_001497241.5 XP_005606905.2 XP_014588510.2 XP_023473379.1 XP_023476151.1 XP_023480592.1 XP_023486875.1 XP_023494588.1	catenin beta_1 Equus caballus,ras_related protein Rap_1b Equus caballus,transforming protein RhoA Equus caballus,catenin delta_1 isoform X2 Equus caballus,integrin beta_1 isoform X2 Equus caballus,vinculin isoform X1 Equus caballus,catenin alpha_1 Equus caballus,guanine nucleotide_binding protein Gi subunit alpha_2 Equus caballus,mitogen_activated protein kinase 14 isoform X1 Equus caballus,ras_r…
map00330	Arginine and proline metabolism	0.905172067251833	1	8	27	575	2148	Over	XP_001488007.1 XP_001490409.2 XP_001492849.2 XP_001501922.3 XP_001504536.4 XP_023473486.1 XP_023484241.1 XP_023490048.1	pyrroline_5_carboxylate reductase 1_mitochondrial Equus caballus,spermidine synthase Equus caballus,4_trimethylaminobutyraldehyde dehydrogenase isoform X1 Equus caballus,delta_1_pyrroline_5_carboxylate synthase isoform X2 Equus caballus,alpha_aminoadipic semialdehyde dehydrogenase isoform X1 Equus caballus,prolyl 4_hydroxylase subunit alpha_2 isoform X1 Equus caballus,creatine kinase B_type Equus…
map05160	Hepatitis C	0.934353033031597	1	9	31	575	2148	Over	NP_001270013.1 XP_001496310.3 XP_001499818.1 XP_003362596.1 XP_005607749.1 XP_023473455.1 XP_023480592.1 XP_023499017.1 XP_023502569.1	growth factor receptor_bound protein 2 Equus caballus,serine_threonine_protein phosphatase 2A 65 kDa regulatory subunit A alpha isoform Equus caballus,eukaryotic translation initiation factor 2 subunit 1 Equus caballus,proteasome activator complex subunit 3 isoform X2 Equus caballus,serine_threonine_protein phosphatase 2A 55 kDa regulatory subunit B alpha isoform isoform X2 Equus caballus,serine_…
map04110	Cell cycle	0.95983960618737	1	10	35	575	2148	Over	NP_001157330.1 XP_001494771.1 XP_001499944.1 XP_001504337.1 XP_001504339.1 XP_023482389.1 XP_023489563.1 XP_023490118.1 XP_023495661.1 XP_023511181.1	DNA_dependent protein kinase catalytic subunit Equus caballus,proliferating cell nuclear antigen Equus caballus,DNA replication licensing factor MCM5 Equus caballus,14_3_3 protein epsilon isoform X1 Equus caballus,cell division cycle protein 23 homolog Equus caballus,14_3_3 protein beta_alpha Equus caballus,structural maintenance of chromosomes protein 1A isoform X1 Equus caballus,histone deacety…
map04972	Pancreatic secretion	0.999999999999965	1	8	29	575	2148	Over	NP_001108004.2 NP_001240767.1 NP_001295875.1 XP_001915271.3 XP_023476803.1 XP_023480498.1 XP_023501327.1 XP_023510066.1	sodium_potassium_transporting ATPase subunit alpha_1 precursor Equus caballus,ras_related protein Rap_1b Equus caballus,transforming protein RhoA Equus caballus,sodium_potassium_transporting ATPase subunit alpha_2 Equus caballus,sodium_potassium_transporting ATPase subunit beta_3 Equus caballus,inositol 1_4_5_trisphosphate receptor type 3 isoform X1 Equus caballus,ras_related protein Rab_11B Equu…
map03008	Ribosome biogenesis in eukaryotes	0.999999999999985	1	12	44	575	2148	Over	XP_001497862.1 XP_001501586.1 XP_001502645.1 XP_001503571.1 XP_001917725.1 XP_003363975.4 XP_005596292.1 XP_005614728.1 XP_023478178.1 XP_023481994.1 XP_023482039.1 XP_023492859.1	ribosomal RNA small subunit methyltransferase NEP1 Equus caballus,eukaryotic translation initiation factor 6 isoform X1 Equus caballus,NHP2_like protein 1 isoform X1 Equus caballus,H_ACA ribonucleoprotein complex subunit 1 Equus caballus,casein kinase II subunit beta isoform X2 Equus caballus,5_3 exoribonuclease 2 Equus caballus,rRNA 2_O_methyltransferase fibrillarin isoform X1 Equus caballus,H_A…
map04728	Dopaminergic synapse	0.999999999999987	1	13	48	575	2148	Over	XP_001496310.3 XP_001498831.1 XP_003365157.1 XP_005600162.3 XP_005607749.1 XP_023473455.1 XP_023476151.1 XP_023480498.1 XP_023480592.1 XP_023487997.1 XP_023494588.1 XP_023510066.1 XP_023510324.1	serine_threonine_protein phosphatase 2A 65 kDa regulatory subunit A alpha isoform Equus caballus,serine_threonine_protein phosphatase 2A 56 kDa regulatory subunit epsilon isoform isoform X1 Equus caballus,guanine nucleotide_binding protein GI_GS_GO subunit gamma_12 Equus caballus,serine_threonine_protein phosphatase PP1_beta catalytic subunit Equus caballus,serine_threonine_protein phosphatase 2A…
map05202	Transcriptional misregulation in cancer	0.999999999999989	1	6	22	575	2148	Over	XP_001493490.2 XP_001495197.2 XP_001917840.1 XP_023484718.1 XP_023490118.1 XP_023502669.1	histone H3_1 Equus caballus,probable ATP_dependent RNA helicase DDX5 Equus caballus,junction plakoglobin Equus caballus,cyclin_dependent kinase 9 Equus caballus,histone deacetylase 1 Equus caballus,RNA_binding protein EWS isoform X1 Equus caballus
map00260	Glycine, serine and threonine metabolism	0.999999999999992	1	7	26	575	2148	Over	XP_001488586.1 XP_001499656.2 XP_001504536.4 XP_001504702.1 XP_023473881.1 XP_023497091.1 XP_023509403.1	serine hydroxymethyltransferase_mitochondrial isoform X1 Equus caballus,2_amino_3_ketobutyrate coenzyme A ligase_mitochondrial isoform X2 Equus caballus,alpha_aminoadipic semialdehyde dehydrogenase isoform X1 Equus caballus,betaine__homocysteine S_methyltransferase 1 isoform X2 Equus caballus,dimethylglycine dehydrogenase_mitochondrial Equus caballus,D_3_phosphoglycerate dehydrogenase isoform X1 …
map05226	Gastric cancer	0.999999999999992	1	7	26	575	2148	Over	NP_001116234.1 NP_001270013.1 XP_001917775.2 XP_001917840.1 XP_023473379.1 XP_023499017.1 XP_023502569.1	catenin beta_1 Equus caballus,growth factor receptor_bound protein 2 Equus caballus,casein kinase I isoform X2 Equus caballus,junction plakoglobin Equus caballus,catenin alpha_1 Equus caballus,GTPase KRas isoform X2 Equus caballus,mitogen_activated protein kinase 1 isoform X1 Equus caballus
map04150	mTOR signaling pathway	0.999999999999995	1	14	51	575	2148	Over	NP_001075272.2 NP_001270013.1 NP_001295875.1 XP_001489754.1 XP_001494916.2 XP_001496413.1 XP_001499905.1 XP_005598311.2 XP_005613222.1 XP_014595705.1 XP_023489360.1 XP_023493442.1 XP_023499017.1 XP_023502569.1	5_AMP_activated protein kinase catalytic subunit alpha_1 Equus caballus,growth factor receptor_bound protein 2 Equus caballus,transforming protein RhoA Equus caballus,V_type proton ATPase subunit E 1 Equus caballus,calcium_binding protein 39 Equus caballus,40S ribosomal protein S6 Equus caballus,ragulator complex protein LAMTOR2 Equus caballus,4F2 cell_surface antigen heavy chain isoform X1 Equus…
map04971	Gastric acid secretion	1	1	7	25	575	2148	Over	NP_001108004.2 XP_001915271.3 XP_023476151.1 XP_023476803.1 XP_023480498.1 XP_023494588.1 XP_023510066.1	sodium_potassium_transporting ATPase subunit alpha_1 precursor Equus caballus,sodium_potassium_transporting ATPase subunit alpha_2 Equus caballus,guanine nucleotide_binding protein Gi subunit alpha_2 Equus caballus,sodium_potassium_transporting ATPase subunit beta_3 Equus caballus,inositol 1_4_5_trisphosphate receptor type 3 isoform X1 Equus caballus,guanine nucleotide_binding protein Gi subunit …
map05216	Thyroid cancer	1	1	5	18	575	2148	Over	NP_001116234.1 XP_001503546.1 XP_023496485.1 XP_023499017.1 XP_023502569.1	catenin beta_1 Equus caballus,protein TFG isoform X1 Equus caballus,nucleoprotein TPR isoform X1 Equus caballus,GTPase KRas isoform X2 Equus caballus,mitogen_activated protein kinase 1 isoform X1 Equus caballus
map00340	Histidine metabolism	1	1	3	11	575	2148	Over	XP_001488216.1 XP_001492849.2 XP_001504536.4	formimidoyltransferase_cyclodeaminase isoform X2 Equus caballus,4_trimethylaminobutyraldehyde dehydrogenase isoform X1 Equus caballus,alpha_aminoadipic semialdehyde dehydrogenase isoform X1 Equus caballus
map00440	Phosphonate and phosphinate metabolism	1	1	1	3	575	2148	Over	XP_023507529.1	LOW QUALITY PROTEIN_ethanolamine_phosphate cytidylyltransferase Equus caballus
map00514	Other types of O-glycan biosynthesis	1	1	1	3	575	2148	Over	XP_023481186.1	procollagen galactosyltransferase 1 Equus caballus
map00565	Ether lipid metabolism	1	1	2	7	575	2148	Over	NP_001296277.1 XP_023509008.1	platelet_activating factor acetylhydrolase IB subunit beta Equus caballus,platelet_activating factor acetylhydrolase IB subunit alpha Equus caballus
map04330	Notch signaling pathway	1	1	2	7	575	2148	Over	XP_003363448.1 XP_023490118.1	C_terminal_binding protein 2 isoform X1 Equus caballus,histone deacetylase 1 Equus caballus
map05143	African trypanosomiasis	1	1	2	7	575	2148	Over	XP_001493585.3 XP_023510066.1	thimet oligopeptidase isoform X2 Equus caballus,1_phosphatidylinositol 4_5_bisphosphate phosphodiesterase beta_3 Equus caballus

## Sheet: FA(10g).vs.NC.KEGG_Enrich.merge
MapID	MapTitle	Pvalue	AdjustedPv	x	y	n	N	EnrichDirect	ProtIDs	Description
map03010	Ribosome	1.65397796163918e-32	4.58151895374052e-30	81	93	664	2148	Over	NP_001075354.1 NP_001137423.1 NP_001157336.1 NP_001157337.1 NP_001157352.1 NP_001157362.1 NP_001157422.1 NP_001182442.1 NP_001239505.1 NP_001296194.1 NP_001296410.1 XP_001488074.1 XP_001489519.1 XP_001490084.1 XP_001491200.1 XP_001491540.1 XP_001491926.1 XP_001492034.1 XP_001492092.1 XP_001492525.1 XP_001492679.3 XP_001494110.1 XP_001494663.1 XP_001494894.2 XP_001495410.2 XP_001495775.3 XP_001495…	60S ribosomal protein L5 Equus caballus,40S ribosomal protein SA Equus caballus,60S ribosomal protein L7 Equus caballus,ubiquitin_like protein fubi and ribosomal protein S30 Equus caballus,60S ribosomal protein L35a Equus caballus,40S ribosomal protein S26 Equus caballus,40S ribosomal protein S4 Equus caballus,60S ribosomal protein L18 Equus caballus,60S acidic ribosomal protein P0 Equus caballus…
map03050	Proteasome	1.05080323707894e-11	9.70241655569558e-10	32	39	664	2148	Over	NP_001270003.1 XP_001489121.3 XP_001490652.1 XP_001491320.1 XP_001492367.3 XP_001493670.1 XP_001494140.2 XP_001494538.3 XP_001495250.1 XP_001497792.3 XP_001498069.1 XP_001498459.1 XP_001499422.1 XP_001499991.1 XP_001500958.1 XP_001502170.1 XP_001503726.1 XP_001504993.1 XP_001914838.1 XP_001918015.3 XP_001918089.1 XP_001918105.3 XP_003362596.1 XP_014584940.1 XP_023475901.1 XP_023478718.1 XP_023482…	proteasome subunit alpha type_3 Equus caballus,proteasome subunit alpha type_4 isoform X1 Equus caballus,proteasome activator complex subunit 2 Equus caballus,proteasome subunit alpha type_6 isoform X2 Equus caballus,proteasome subunit beta type_4 Equus caballus,26S proteasome non_ATPase regulatory subunit 14 isoform X2 Equus caballus,26S proteasome regulatory subunit 4 Equus caballus,proteasome …
map00970	Aminoacyl-tRNA biosynthesis	9.87154754911101e-07	3.10803133288466e-05	20	26	664	2148	Over	XP_001488103.3 XP_001488269.1 XP_001488980.1 XP_001491171.2 XP_001492609.1 XP_001494147.1 XP_001495456.1 XP_001498225.2 XP_001498346.1 XP_001500886.2 XP_001501062.4 XP_001501628.1 XP_001503321.1 XP_001503963.1 XP_001504203.1 XP_014594621.2 XP_023480399.1 XP_023489957.1 XP_023497014.1 XP_023510673.1	isoleucine__tRNA ligase_mitochondrial Equus caballus,asparagine__tRNA ligase_cytoplasmic Equus caballus,bifunctional glutamate_proline__tRNA ligase isoform X2 Equus caballus,isoleucine__tRNA ligase_cytoplasmic isoform X2 Equus caballus,probable asparagine__tRNA ligase_mitochondrial Equus caballus,serine__tRNA ligase_cytoplasmic isoform X2 Equus caballus,phenylalanine__tRNA ligase beta subunit iso…
map03040	Spliceosome	5.20775841266416e-06	0.000144254908030797	54	105	664	2148	Over	NP_001075247.1 NP_001157445.1 NP_001229438.1 NP_001243850.1 NP_001288199.1 NP_001295298.1 NP_001296254.1 XP_001488115.1 XP_001488189.2 XP_001488913.3 XP_001489110.1 XP_001489493.1 XP_001490145.1 XP_001495241.1 XP_001496159.3 XP_001497520.1 XP_001498274.1 XP_001498478.1 XP_001499386.1 XP_001500057.1 XP_001500218.3 XP_001500651.3 XP_001500880.1 XP_001501036.2 XP_001501051.2 XP_001501711.1 XP_001502…	heat shock cognate 71 kDa protein Equus caballus,RNA_binding protein 8A Equus caballus,heterogeneous nuclear ribonucleoprotein A1 Equus caballus,polyrC_binding protein 1 Equus caballus,pleiotropic regulator 1 Equus caballus,U5 small nuclear ribonucleoprotein 200 kDa helicase Equus caballus,PHD finger_like domain_containing protein 5A Equus caballus,U4_U6 small nuclear ribonucleoprotein Prp31 Equu…
map03013	RNA transport	1.72917592032716e-05	0.000435437936300567	50	98	664	2148	Over	NP_001075250.1 NP_001157445.1 NP_001288220.1 NP_001295239.1 NP_001296188.1 XP_001489493.1 XP_001492678.4 XP_001492778.1 XP_001493978.2 XP_001494251.1 XP_001494696.1 XP_001497523.3 XP_001497726.1 XP_001498096.2 XP_001499818.1 XP_001500495.1 XP_001501120.3 XP_001502831.1 XP_001503500.2 XP_001503867.5 XP_001504533.1 XP_001916636.2 XP_001917538.1 XP_005597812.1 XP_005599323.2 XP_005601078.1 XP_005601…	elongation factor 1_alpha 1 Equus caballus,RNA_binding protein 8A Equus caballus,eukaryotic translation initiation factor 3 subunit E Equus caballus,eukaryotic translation initiation factor 5B Equus caballus,eukaryotic translation initiation factor 3 subunit H Equus caballus,protein mago nashi homolog Equus caballus,polyadenylate_binding protein 1 Equus caballus,eukaryotic translation initiation …
map05169	Epstein-Barr virus infection	2.41030657079509e-05	0.000556379100091867	44	84	664	2148	Over	NP_001075247.1 NP_001078904.2 NP_001093235.1 NP_001137272.1 NP_001296238.1 XP_001488189.2 XP_001493038.1 XP_001493670.1 XP_001494140.2 XP_001497792.3 XP_001498069.1 XP_001498295.1 XP_001498459.1 XP_001498484.3 XP_001499991.1 XP_001500958.1 XP_001502091.1 XP_001502641.2 XP_001503630.1 XP_001504337.1 XP_001914838.1 XP_001916453.3 XP_001917538.1 XP_001917725.1 XP_001918015.3 XP_001918105.3 XP_005598…	heat shock cognate 71 kDa protein Equus caballus,CD44 antigen precursor Equus caballus,7_51 putative nonclassical MHC class I antigen precursor Equus caballus,interferon_induced_double_stranded RNA_activated protein kinase Equus caballus,transcription initiation factor IIB Equus caballus,heat shock 70 kDa protein 6 Equus caballus,14_3_3 protein zeta_delta Equus caballus,26S proteasome non_ATPase …
map03420	Nucleotide excision repair	0.00100019279635848	0.0162972590936058	12	17	664	2148	Over	NP_001296126.1 XP_001494707.1 XP_001494771.1 XP_001498117.2 XP_001502072.1 XP_003365917.4 XP_014585417.2 XP_023477642.1 XP_023485610.1 XP_023490895.1 XP_023508987.1 XP_023509768.1	replication factor C subunit 5 Equus caballus,replication factor C subunit 3 Equus caballus,proliferating cell nuclear antigen Equus caballus,replication factor C subunit 4 Equus caballus,DNA damage_binding protein 1 Equus caballus,cullin_4B isoform X3 Equus caballus,replication factor C subunit 2 isoform X2 Equus caballus,cullin_4A Equus caballus,UV excision repair protein RAD23 homolog B_like E…
map03008	Ribosome biogenesis in eukaryotes	0.00110374079684303	0.0169853444847511	24	44	664	2148	Over	XP_001493978.2 XP_001500047.1 XP_001500993.3 XP_001501586.1 XP_001502645.1 XP_001502831.1 XP_001503571.1 XP_001503641.1 XP_001917538.1 XP_001917725.1 XP_003363578.1 XP_003363975.4 XP_005596292.1 XP_005602702.2 XP_005614728.1 XP_014586720.2 XP_023476075.1 XP_023477951.1 XP_023478178.1 XP_023481994.1 XP_023482039.1 XP_023486033.1 XP_023492963.1 XP_023503117.1	60S ribosomal export protein NMD3 isoform X1 Equus caballus,ribosome maturation protein SBDS Equus caballus,nucleolar GTP_binding protein 1 isoform X1 Equus caballus,eukaryotic translation initiation factor 6 isoform X1 Equus caballus,NHP2_like protein 1 isoform X1 Equus caballus,ribonuclease P protein subunit p30 isoform X1 Equus caballus,H_ACA ribonucleoprotein complex subunit 1 Equus caballus,…
map03018	RNA degradation	0.00133142778656416	0.0184402748439136	23	42	664	2148	Over	NP_001157356.1 XP_001492550.1 XP_001492678.4 XP_001493258.1 XP_001495557.1 XP_001498325.1 XP_001500390.3 XP_001500651.3 XP_001501036.2 XP_001503067.1 XP_001503500.2 XP_001505148.1 XP_001915160.3 XP_003363113.1 XP_003363975.4 XP_003364554.1 XP_005600030.1 XP_023478052.1 XP_023482281.1 XP_023486042.1 XP_023487978.1 XP_023492869.1 XP_023497308.1	stress_70 protein_mitochondrial Equus caballus,exosome component 10 Equus caballus,polyadenylate_binding protein 1 Equus caballus,U6 snRNA_associated Sm_like protein LSm1 Equus caballus,U8 snoRNA_decapping enzyme Equus caballus,enhancer of mRNA_decapping protein 4 isoform X2 Equus caballus,exosome complex component RRP46 Equus caballus,U6 snRNA_associated Sm_like protein LSm4 isoform X2 Equus cab…
map04120	Ubiquitin mediated proteolysis	0.00187093287447159	0.023556745737665	26	50	664	2148	Over	NP_001229378.1 NP_001296243.1 XP_001492324.1 XP_001493068.2 XP_001495694.3 XP_001501711.1 XP_001502072.1 XP_001504339.1 XP_001504454.1 XP_003365917.4 XP_005600956.1 XP_005608872.1 XP_023472287.1 XP_023472443.1 XP_023475864.1 XP_023477642.1 XP_023489912.1 XP_023493387.1 XP_023495661.1 XP_023498200.1 XP_023500754.1 XP_023502558.1 XP_023505280.1 XP_023505754.1 XP_023508454.1 XP_023509768.1	ubiquitin_conjugating enzyme E2 D1 Equus caballus,ubiquitin_conjugating enzyme E2 N Equus caballus,F_box only protein 2 isoform X2 Equus caballus,elongin_C Equus caballus,NEDD8_conjugating enzyme Ubc12 Equus caballus,pre_mRNA_processing factor 19 Equus caballus,DNA damage_binding protein 1 Equus caballus,cell division cycle protein 23 homolog Equus caballus,S_phase kinase_associated protein 1 Equ…
map03430	Mismatch repair	0.00208423676892932	0.0251014602171053	9	12	664	2148	Over	NP_001296126.1 XP_001494707.1 XP_001494771.1 XP_001498117.2 XP_003364915.1 XP_014585417.2 XP_023474889.1 XP_023490895.1 XP_023508987.1	replication factor C subunit 5 Equus caballus,replication factor C subunit 3 Equus caballus,proliferating cell nuclear antigen Equus caballus,replication factor C subunit 4 Equus caballus,single_stranded DNA_binding protein_mitochondrial isoform X5 Equus caballus,replication factor C subunit 2 isoform X2 Equus caballus,DNA mismatch repair protein Msh6 isoform X1 Equus caballus,replication protein…
map04310	Wnt signaling pathway	0.00677071084057217	0.0604995775109191	17	31	664	2148	Over	NP_001116234.1 NP_001295875.1 NP_001296274.1 XP_001488151.1 XP_001504454.1 XP_001917725.1 XP_003363448.1 XP_005607932.1 XP_005609008.1 XP_014594108.1 XP_023475292.1 XP_023482039.1 XP_023486875.1 XP_023495661.1 XP_023496350.1 XP_023510066.1 XP_023511007.1	catenin beta_1 Equus caballus,transforming protein RhoA Equus caballus,calcineurin subunit B type 1 Equus caballus,ruvB_like 1 Equus caballus,S_phase kinase_associated protein 1 Equus caballus,casein kinase II subunit beta isoform X2 Equus caballus,C_terminal_binding protein 2 isoform X1 Equus caballus,calcium_calmodulin_dependent protein kinase type II subunit delta isoform X6 Equus caballus,C_t…
map05203	Viral carcinogenesis	0.00708123556355889	0.0612969453470566	32	69	664	2148	Over	NP_001075422.1 NP_001093235.1 NP_001137272.1 NP_001270013.1 NP_001295875.1 NP_001296238.1 NP_001296239.1 NP_001296338.1 XP_001493038.1 XP_001494140.2 XP_001501841.3 XP_001502072.1 XP_001502641.2 XP_001503630.1 XP_001504337.1 XP_001915589.1 XP_001916453.3 XP_005598984.1 XP_005599708.1 XP_005604982.1 XP_014596045.1 XP_023482389.1 XP_023483750.1 XP_023489852.1 XP_023490118.1 XP_023502397.1 XP_023502…	gelsolin Equus caballus,7_51 putative nonclassical MHC class I antigen precursor Equus caballus,interferon_induced_double_stranded RNA_activated protein kinase Equus caballus,growth factor receptor_bound protein 2 Equus caballus,transforming protein RhoA Equus caballus,transcription initiation factor IIB Equus caballus,voltage_dependent anion_selective channel protein 3 Equus caballus,cell divisi…
map03410	Base excision repair	0.0124654758118806	0.0986553371397411	5	6	664	2148	Over	NP_001075304.1 NP_001244014.1 XP_001494771.1 XP_001505181.4 XP_023488446.1	high mobility group protein B1 Equus caballus,flap endonuclease 1 Equus caballus,proliferating cell nuclear antigen Equus caballus,DNA_apurinic or apyrimidinic site lyase isoform X2 Equus caballus,poly ADP_ribose polymerase 1 Equus caballus
map04810	Regulation of actin cytoskeleton	0.022899786544204	0.158581021818613	37	87	664	2148	Over	NP_001075307.1 NP_001075422.1 NP_001295875.1 NP_001296199.1 NP_001296338.1 XP_001490892.4 XP_001493066.1 XP_001494584.1 XP_001496470.3 XP_001502092.1 XP_001504911.1 XP_005600162.3 XP_005604336.1 XP_005606905.2 XP_005612427.1 XP_014583788.1 XP_014588510.2 XP_014593549.2 XP_014596552.1 XP_023475292.1 XP_023476868.1 XP_023477926.1 XP_023479329.1 XP_023483750.1 XP_023486875.1 XP_023487279.1 XP_023488…	actin_cytoplasmic 1 Equus caballus,gelsolin Equus caballus,transforming protein RhoA Equus caballus,actin_related protein 2_3 complex subunit 3 Equus caballus,cell division control protein 42 homolog Equus caballus,prothrombin Equus caballus,myosin regulatory light polypeptide 9 isoform X2 Equus caballus,cofilin_1 Equus caballus,dual specificity mitogen_activated protein kinase kinase 1 isoform X…
map00604	Glycosphingolipid biosynthesis - ganglio series	0.0294471696313065	0.194211094949331	3	3	664	2148	Over	XP_001494361.1 XP_005600913.2 XP_005615043.3	beta_hexosaminidase subunit alpha Equus caballus,beta_galactosidase isoform X3 Equus caballus,beta_hexosaminidase subunit beta isoform X1 Equus caballus
map05132	Salmonella infection	0.0415841381527712	0.249021508256616	18	38	664	2148	Over	NP_001075307.1 NP_001296199.1 NP_001296338.1 XP_001491244.3 XP_001495455.1 XP_001498703.1 XP_001502092.1 XP_014583788.1 XP_023475292.1 XP_023475969.1 XP_023476868.1 XP_023484249.1 XP_023489582.1 XP_023498089.1 XP_023502569.1 XP_023510230.1 XP_023511007.1 XP_023511069.1	actin_cytoplasmic 1 Equus caballus,actin_related protein 2_3 complex subunit 3 Equus caballus,cell division control protein 42 homolog Equus caballus,cytoplasmic dynein 1 heavy chain 1 Equus caballus,serine_threonine_protein kinase N2 Equus caballus,cytoplasmic dynein 1 intermediate chain 2 isoform X5 Equus caballus,actin_related protein 2_3 complex subunit 5_like protein Equus caballus,profilin_…
map04114	Oocyte meiosis	0.0518699247994644	0.281724885675522	20	44	664	2148	Over	NP_001270011.1 NP_001296274.1 XP_001493038.1 XP_001496310.3 XP_001496470.3 XP_001503630.1 XP_001504337.1 XP_001504339.1 XP_001504454.1 XP_005600162.3 XP_005607932.1 XP_014594108.1 XP_023473455.1 XP_023480498.1 XP_023482389.1 XP_023495661.1 XP_023499859.1 XP_023502569.1 XP_023502588.1 XP_023511181.1	calmodulin Equus caballus,calcineurin subunit B type 1 Equus caballus,14_3_3 protein zeta_delta Equus caballus,serine_threonine_protein phosphatase 2A 65 kDa regulatory subunit A alpha isoform Equus caballus,dual specificity mitogen_activated protein kinase kinase 1 isoform X2 Equus caballus,14_3_3 protein theta Equus caballus,14_3_3 protein epsilon isoform X1 Equus caballus,cell division cycle p…
map03015	mRNA surveillance pathway	0.0786420482102516	0.388997274182852	22	51	664	2148	Over	NP_001157445.1 XP_001489493.1 XP_001492678.4 XP_001496310.3 XP_001497637.1 XP_001503500.2 XP_001505047.3 XP_001915145.1 XP_001916636.2 XP_003362785.1 XP_005600162.3 XP_005605698.1 XP_014594128.2 XP_023473382.1 XP_023473455.1 XP_023481292.1 XP_023491249.1 XP_023499749.1 XP_023500987.1 XP_023502101.1 XP_023507428.1 XP_023507633.1	RNA_binding protein 8A Equus caballus,protein mago nashi homolog Equus caballus,polyadenylate_binding protein 1 Equus caballus,serine_threonine_protein phosphatase 2A 65 kDa regulatory subunit A alpha isoform Equus caballus,protein pelota homolog Equus caballus,polyadenylate_binding protein 4 isoform X3 Equus caballus,cleavage and polyadenylation specificity factor subunit 1 isoform X1 Equus caba…
map03030	DNA replication	0.0873120189063856	0.407482254436066	9	17	664	2148	Over	NP_001244014.1 NP_001296126.1 XP_001494707.1 XP_001494771.1 XP_001498117.2 XP_003364915.1 XP_014585417.2 XP_023490895.1 XP_023508987.1	flap endonuclease 1 Equus caballus,replication factor C subunit 5 Equus caballus,replication factor C subunit 3 Equus caballus,proliferating cell nuclear antigen Equus caballus,replication factor C subunit 4 Equus caballus,single_stranded DNA_binding protein_mitochondrial isoform X5 Equus caballus,replication factor C subunit 2 isoform X2 Equus caballus,replication protein A 32 kDa subunit Equus …
map00511	Other glycan degradation	0.0905654909360043	0.407482254436066	3	4	664	2148	Over	XP_001494361.1 XP_005600913.2 XP_005615043.3	beta_hexosaminidase subunit alpha Equus caballus,beta_galactosidase isoform X3 Equus caballus,beta_hexosaminidase subunit beta isoform X1 Equus caballus
map04670	Leukocyte transendothelial migration	0.0922815306637534	0.407482254436066	17	38	664	2148	Over	NP_001075307.1 NP_001116234.1 NP_001295875.1 NP_001296338.1 XP_001493066.1 XP_001497241.5 XP_001504911.1 XP_005606905.2 XP_014588510.2 XP_023473379.1 XP_023475292.1 XP_023483750.1 XP_023486875.1 XP_023488665.1 XP_023502893.1 XP_023505438.1 XP_023511007.1	actin_cytoplasmic 1 Equus caballus,catenin beta_1 Equus caballus,transforming protein RhoA Equus caballus,cell division control protein 42 homolog Equus caballus,myosin regulatory light polypeptide 9 isoform X2 Equus caballus,catenin delta_1 isoform X2 Equus caballus,moesin Equus caballus,integrin beta_1 isoform X2 Equus caballus,vinculin isoform X1 Equus caballus,catenin alpha_1 Equus caballus,r…
map04390	Hippo signaling pathway	0.0926764694204771	0.407482254436066	14	30	664	2148	Over	NP_001075307.1 NP_001116234.1 XP_001493038.1 XP_001496310.3 XP_001503630.1 XP_001504337.1 XP_005600162.3 XP_005608784.1 XP_023473379.1 XP_023473455.1 XP_023482389.1 XP_023502588.1 XP_023509407.1 XP_023511181.1	actin_cytoplasmic 1 Equus caballus,catenin beta_1 Equus caballus,14_3_3 protein zeta_delta Equus caballus,serine_threonine_protein phosphatase 2A 65 kDa regulatory subunit A alpha isoform Equus caballus,14_3_3 protein theta Equus caballus,14_3_3 protein epsilon isoform X1 Equus caballus,serine_threonine_protein phosphatase PP1_beta catalytic subunit Equus caballus,MOB kinase activator 1B Equus ca…
map04350	TGF-beta signaling pathway	0.105378931399786	0.430296498310596	6	11	664	2148	Over	NP_001295875.1 XP_001496310.3 XP_001504454.1 XP_023473455.1 XP_023495661.1 XP_023502569.1	transforming protein RhoA Equus caballus,serine_threonine_protein phosphatase 2A 65 kDa regulatory subunit A alpha isoform Equus caballus,S_phase kinase_associated protein 1 Equus caballus,serine_threonine_protein phosphatase 2A catalytic subunit alpha isoform isoform X8 Equus caballus,cullin_1 Equus caballus,mitogen_activated protein kinase 1 isoform X1 Equus caballus
map04520	Adherens junction	0.111846021221527	0.430296498310596	16	36	664	2148	Over	NP_001075307.1 NP_001116234.1 NP_001295875.1 NP_001296338.1 XP_001497241.5 XP_001917725.1 XP_014588510.2 XP_014593549.2 XP_023473379.1 XP_023482039.1 XP_023483750.1 XP_023486875.1 XP_023502569.1 XP_023505306.1 XP_023505438.1 XP_023511007.1	actin_cytoplasmic 1 Equus caballus,catenin beta_1 Equus caballus,transforming protein RhoA Equus caballus,cell division control protein 42 homolog Equus caballus,catenin delta_1 isoform X2 Equus caballus,casein kinase II subunit beta isoform X2 Equus caballus,vinculin isoform X1 Equus caballus,brain_specific angiogenesis inhibitor 1_associated protein 2 isoform X3 Equus caballus,catenin alpha_1 E…
map05100	Bacterial invasion of epithelial cells	0.160741574140822	0.539524540169607	18	43	664	2148	Over	NP_001075307.1 NP_001116234.1 NP_001295875.1 NP_001296199.1 NP_001296338.1 XP_001491248.1 XP_001502092.1 XP_005597162.1 XP_005606905.2 XP_005612427.1 XP_014588510.2 XP_023473379.1 XP_023484767.1 XP_023498089.1 XP_023499842.1 XP_023500754.1 XP_023511007.1 XP_023511069.1	actin_cytoplasmic 1 Equus caballus,catenin beta_1 Equus caballus,transforming protein RhoA Equus caballus,actin_related protein 2_3 complex subunit 3 Equus caballus,cell division control protein 42 homolog Equus caballus,septin_11 isoform X2 Equus caballus,actin_related protein 2_3 complex subunit 5_like protein Equus caballus,septin_9 isoform X2 Equus caballus,integrin beta_1 isoform X2 Equus ca…
map00531	Glycosaminoglycan degradation	0.175116302964798	0.539524540169607	3	5	664	2148	Over	XP_001494361.1 XP_005600913.2 XP_005615043.3	beta_hexosaminidase subunit alpha Equus caballus,beta_galactosidase isoform X3 Equus caballus,beta_hexosaminidase subunit beta isoform X1 Equus caballus
map03450	Non-homologous end-joining	0.175116302964798	0.539524540169607	3	5	664	2148	Over	NP_001157330.1 NP_001244014.1 XP_001500404.3	DNA_dependent protein kinase catalytic subunit Equus caballus,flap endonuclease 1 Equus caballus,X_ray repair cross_complementing protein 6 isoform X1 Equus caballus
map00565	Ether lipid metabolism	0.212608092075963	0.580356665592616	4	7	664	2148	Over	NP_001296277.1 XP_001498901.1 XP_005596340.1 XP_023509008.1	platelet_activating factor acetylhydrolase IB subunit beta Equus caballus,phospholipase D3 Equus caballus,platelet_activating factor acetylhydrolase IB subunit gamma Equus caballus,platelet_activating factor acetylhydrolase IB subunit alpha Equus caballus
map00603	Glycosphingolipid biosynthesis - globo and isoglobo series	0.22748160950831	0.605888517632711	2	3	664	2148	Over	XP_001494361.1 XP_005615043.3	beta_hexosaminidase subunit alpha Equus caballus,beta_hexosaminidase subunit beta isoform X1 Equus caballus
map03460	Fanconi anemia pathway	0.22748160950831	0.605888517632711	2	3	664	2148	Over	XP_023490895.1 XP_023508987.1	replication protein A 32 kDa subunit Equus caballus,replication protein A 70 kDa DNA_binding subunit Equus caballus
map04064	NF-kappa B signaling pathway	0.239273282530085	0.613691659822533	6	13	664	2148	Over	XP_001916453.3 XP_001917725.1 XP_014596807.2 XP_023472443.1 XP_023482039.1 XP_023510230.1	nuclear factor NF_kappa_B p100 subunit isoform X1 Equus caballus,casein kinase II subunit beta isoform X2 Equus caballus,E3 ubiquitin_ISG15 ligase TRIM25 isoform X2 Equus caballus,SUMO_conjugating enzyme UBC9 Equus caballus,casein kinase II subunit alpha Equus caballus,transcription factor p65 Equus caballus
map05322	Systemic lupus erythematosus	0.253454938834586	0.626848375510539	13	31	664	2148	Over	NP_001075419.1 NP_001296114.1 XP_001489110.1 XP_001490874.1 XP_001492943.1 XP_001497520.1 XP_001915589.1 XP_005599708.1 XP_023473431.1 XP_023483750.1 XP_023497056.1 XP_023503297.1 XP_023505438.1	complement component C9 precursor Equus caballus,lupus La protein Equus caballus,small nuclear ribonucleoprotein Sm D3 Equus caballus,60 kDa SS_A_Ro ribonucleoprotein isoform X1 Equus caballus,complement C4_A Equus caballus,small nuclear ribonucleoprotein_associated proteins B and B isoform X2 Equus caballus,complement C3 Equus caballus,histone H2B type 3_B Equus caballus,core histone macro_H2A_1…
map04666	Fc gamma R-mediated phagocytosis	0.305023044938711	0.722148576478827	12	29	664	2148	Over	NP_001075422.1 NP_001296199.1 NP_001296338.1 XP_001494584.1 XP_001496470.3 XP_001502092.1 XP_005612427.1 XP_023486875.1 XP_023498089.1 XP_023502569.1 XP_023511007.1 XP_023511069.1	gelsolin Equus caballus,actin_related protein 2_3 complex subunit 3 Equus caballus,cell division control protein 42 homolog Equus caballus,cofilin_1 Equus caballus,dual specificity mitogen_activated protein kinase kinase 1 isoform X2 Equus caballus,actin_related protein 2_3 complex subunit 5_like protein Equus caballus,crk_like protein Equus caballus,ras_related C3 botulinum toxin substrate 2 iso…
map04915	Estrogen signaling pathway	0.322877345709107	0.751571636650611	14	35	664	2148	Over	NP_001075247.1 NP_001075407.1 NP_001157427.1 NP_001270011.1 NP_001270013.1 XP_001488189.2 XP_001496470.3 XP_003364636.1 XP_005610895.2 XP_023480498.1 XP_023480581.1 XP_023499859.1 XP_023502569.1 XP_023510066.1	heat shock cognate 71 kDa protein Equus caballus,heat shock protein HSP 90_beta Equus caballus,heat shock protein HSP 90_alpha Equus caballus,calmodulin Equus caballus,growth factor receptor_bound protein 2 Equus caballus,heat shock 70 kDa protein 6 Equus caballus,dual specificity mitogen_activated protein kinase kinase 1 isoform X2 Equus caballus,guanine nucleotide_binding protein Go subunit alp…
map00030	Pentose phosphate pathway	0.35529930051665	0.785621557683117	10	24	664	2148	Over	XP_001492282.4 XP_001504195.1 XP_001915138.2 XP_005608891.1 XP_014593321.2 XP_023476049.1 XP_023486042.1 XP_023487978.1 XP_023491582.1 XP_023510539.1	glucose_6_phosphate 1_dehydrogenase isoform X2 Equus caballus,fructose_bisphosphate aldolase C Equus caballus,6_phosphogluconolactonase Equus caballus,phosphoglucomutase_2 Equus caballus,transketolase_like protein 2 Equus caballus,transketolase Equus caballus,ATP_dependent 6_phosphofructokinase_liver type Equus caballus,ATP_dependent 6_phosphofructokinase_platelet type isoform X1 Equus caballus,6…
map03022	Basal transcription factors	0.380970863784924	0.8180537152591	3	6	664	2148	Over	NP_001296238.1 XP_001491541.1 XP_005597617.1	transcription initiation factor IIB Equus caballus,general transcription factor IIF subunit 2 Equus caballus,TATA_binding protein_associated factor 2N isoform X1 Equus caballus
map05206	MicroRNAs in cancer	0.392726890297188	0.826791481623629	15	39	664	2148	Over	NP_001078904.2 NP_001270013.1 NP_001295875.1 NP_001296337.1 XP_001489653.1 XP_001490904.1 XP_001496470.3 XP_005604982.1 XP_005607593.1 XP_005612427.1 XP_014588780.1 XP_023472443.1 XP_023488665.1 XP_023499727.1 XP_023500531.1	CD44 antigen precursor Equus caballus,growth factor receptor_bound protein 2 Equus caballus,transforming protein RhoA Equus caballus,stathmin Equus caballus,regulatory_associated protein of mTOR isoform X10 Equus caballus,serpin B5 Equus caballus,dual specificity mitogen_activated protein kinase kinase 1 isoform X2 Equus caballus,heterogeneous nuclear ribonucleoprotein K isoform X3 Equus caballus…
map04070	Phosphatidylinositol signaling system	0.416417071260223	0.84814359366972	6	15	664	2148	Over	NP_001270011.1 XP_001489283.1 XP_023480498.1 XP_023499859.1 XP_023504338.1 XP_023510066.1	calmodulin Equus caballus,inositol monophosphatase 1 isoform X1 Equus caballus,inositol 1_4_5_trisphosphate receptor type 3 isoform X1 Equus caballus,inositol 1_4_5_trisphosphate receptor type 2 isoform X1 Equus caballus,inositol monophosphatase 3 Equus caballus,1_phosphatidylinositol 4_5_bisphosphate phosphodiesterase beta_3 Equus caballus
map04623	Cytosolic DNA-sensing pathway	0.470870013852273	0.879381240276069	4	9	664	2148	Over	XP_001498295.1 XP_001502091.1 XP_023477211.1 XP_023510230.1	DNA_directed RNA polymerases I_II_and III subunit RPABC3 Equus caballus,DNA_directed RNA polymerases I and III subunit RPAC1 isoform X1 Equus caballus,DNA_directed RNA polymerases I and III subunit RPAC2 Equus caballus,transcription factor p65 Equus caballus
map04650	Natural killer cell mediated cytotoxicity	0.521864228360458	0.909852787560215	8	20	664	2148	Over	NP_001270013.1 NP_001296274.1 XP_001496470.3 XP_014594108.1 XP_023486875.1 XP_023502569.1 XP_023502893.1 XP_023511007.1	growth factor receptor_bound protein 2 Equus caballus,calcineurin subunit B type 1 Equus caballus,dual specificity mitogen_activated protein kinase kinase 1 isoform X2 Equus caballus,serine_threonine_protein phosphatase 2B catalytic subunit alpha isoform isoform X4 Equus caballus,ras_related C3 botulinum toxin substrate 2 isoform X1 Equus caballus,mitogen_activated protein kinase 1 isoform X1 Equ…
map00471	D-Glutamine and D-glutamate metabolism	0.522790884860344	0.909852787560215	1	2	664	2148	Over	XP_023504397.1	glutamate dehydrogenase 1_mitochondrial Equus caballus
map04744	Phototransduction	0.522790884860344	0.909852787560215	1	2	664	2148	Over	NP_001270011.1	calmodulin Equus caballus
map04217	Necroptosis	0.524147582653431	0.909852787560215	19	53	664	2148	Over	NP_001075304.1 NP_001075407.1 NP_001093883.1 NP_001137272.1 NP_001157427.1 NP_001296239.1 XP_001496993.3 XP_001500384.1 XP_005607932.1 XP_023473431.1 XP_023481725.1 XP_023488446.1 XP_023490182.1 XP_023497056.1 XP_023497539.1 XP_023499110.1 XP_023503152.1 XP_023504397.1 XP_023507321.1	high mobility group protein B1 Equus caballus,heat shock protein HSP 90_beta Equus caballus,ferritin heavy chain Equus caballus,interferon_induced_double_stranded RNA_activated protein kinase Equus caballus,heat shock protein HSP 90_alpha Equus caballus,voltage_dependent anion_selective channel protein 3 Equus caballus,peptidyl_prolyl cis_trans isomerase A Equus caballus,peptidyl_prolyl cis_trans…
map04380	Osteoclast differentiation	0.528293931773662	0.909852787560215	9	23	664	2148	Over	NP_001270013.1 NP_001296274.1 XP_001496470.3 XP_001916453.3 XP_014594108.1 XP_023482721.1 XP_023502569.1 XP_023510230.1 XP_023511007.1	growth factor receptor_bound protein 2 Equus caballus,calcineurin subunit B type 1 Equus caballus,dual specificity mitogen_activated protein kinase kinase 1 isoform X2 Equus caballus,nuclear factor NF_kappa_B p100 subunit isoform X1 Equus caballus,serine_threonine_protein phosphatase 2B catalytic subunit alpha isoform isoform X4 Equus caballus,tumor necrosis factor receptor superfamily member 6B …
map04730	Long-term depression	0.528293931773662	0.909852787560215	9	23	664	2148	Over	XP_001496310.3 XP_001496470.3 XP_003364636.1 XP_023473455.1 XP_023480498.1 XP_023499859.1 XP_023502569.1 XP_023507934.1 XP_023510066.1	serine_threonine_protein phosphatase 2A 65 kDa regulatory subunit A alpha isoform Equus caballus,dual specificity mitogen_activated protein kinase kinase 1 isoform X2 Equus caballus,guanine nucleotide_binding protein Go subunit alpha isoform X2 Equus caballus,serine_threonine_protein phosphatase 2A catalytic subunit alpha isoform isoform X8 Equus caballus,inositol 1_4_5_trisphosphate receptor typ…
map05134	Legionellosis	0.528293931773662	0.909852787560215	9	23	664	2148	Over	NP_001075247.1 NP_001075250.1 NP_001075254.1 XP_001488189.2 XP_001915589.1 XP_001916453.3 XP_023478052.1 XP_023485358.1 XP_023510230.1	heat shock cognate 71 kDa protein Equus caballus,elongation factor 1_alpha 1 Equus caballus,elongation factor 1_gamma Equus caballus,heat shock 70 kDa protein 6 Equus caballus,complement C3 Equus caballus,nuclear factor NF_kappa_B p100 subunit isoform X1 Equus caballus,60 kDa heat shock protein_mitochondrial Equus caballus,transitional endoplasmic reticulum ATPase Equus caballus,transcription fac…
map04360	Axon guidance	0.533273685812018	0.909852787560215	15	41	664	2148	Over	NP_001295875.1 NP_001296274.1 NP_001296338.1 XP_001494584.1 XP_005602267.1 XP_005606905.2 XP_005607932.1 XP_014594108.1 XP_023475292.1 XP_023479329.1 XP_023486875.1 XP_023502569.1 XP_023502893.1 XP_023505463.1 XP_023511007.1	transforming protein RhoA Equus caballus,calcineurin subunit B type 1 Equus caballus,cell division control protein 42 homolog Equus caballus,cofilin_1 Equus caballus,actin_binding LIM protein 1 isoform X1 Equus caballus,integrin beta_1 isoform X2 Equus caballus,calcium_calmodulin_dependent protein kinase type II subunit delta isoform X6 Equus caballus,serine_threonine_protein phosphatase 2B catal…
map05220	Chronic myeloid leukemia	0.534495445390823	0.909852787560215	11	29	664	2148	Over	NP_001270013.1 XP_001496470.3 XP_003363448.1 XP_005609008.1 XP_005612427.1 XP_023490118.1 XP_023500754.1 XP_023502569.1 XP_023502893.1 XP_023509768.1 XP_023510230.1	growth factor receptor_bound protein 2 Equus caballus,dual specificity mitogen_activated protein kinase kinase 1 isoform X2 Equus caballus,C_terminal_binding protein 2 isoform X1 Equus caballus,C_terminal_binding protein 1 isoform X3 Equus caballus,crk_like protein Equus caballus,histone deacetylase 1 Equus caballus,E3 ubiquitin_protein ligase CBL isoform X1 Equus caballus,mitogen_activated prote…
map04110	Cell cycle	0.535400737806191	0.909852787560215	13	35	664	2148	Over	NP_001157330.1 XP_001490096.3 XP_001493038.1 XP_001494771.1 XP_001503630.1 XP_001504337.1 XP_001504339.1 XP_001504454.1 XP_023482389.1 XP_023490118.1 XP_023495661.1 XP_023502588.1 XP_023511181.1	DNA_dependent protein kinase catalytic subunit Equus caballus,mitotic checkpoint protein BUB3 isoform X2 Equus caballus,14_3_3 protein zeta_delta Equus caballus,proliferating cell nuclear antigen Equus caballus,14_3_3 protein theta Equus caballus,14_3_3 protein epsilon isoform X1 Equus caballus,cell division cycle protein 23 homolog Equus caballus,S_phase kinase_associated protein 1 Equus caballu…
map05205	Proteoglycans in cancer	0.541721891263728	0.912868926140801	29	84	664	2148	Over	NP_001075307.1 NP_001078904.2 NP_001116234.1 NP_001270013.1 NP_001295875.1 NP_001296338.1 XP_001496413.1 XP_001496470.3 XP_001504533.1 XP_001504911.1 XP_005600162.3 XP_005604336.1 XP_005606905.2 XP_005607593.1 XP_005607932.1 XP_014588780.1 XP_023475292.1 XP_023475969.1 XP_023480498.1 XP_023487279.1 XP_023488665.1 XP_023489582.1 XP_023499859.1 XP_023500531.1 XP_023500754.1 XP_023502569.1 XP_023502…	actin_cytoplasmic 1 Equus caballus,CD44 antigen precursor Equus caballus,catenin beta_1 Equus caballus,growth factor receptor_bound protein 2 Equus caballus,transforming protein RhoA Equus caballus,cell division control protein 42 homolog Equus caballus,40S ribosomal protein S6 Equus caballus,dual specificity mitogen_activated protein kinase kinase 1 isoform X2 Equus caballus,eukaryotic translati…
map04530	Tight junction	0.560674957565355	0.91897611387931	25	72	664	2148	Over	NP_001075307.1 NP_001295875.1 NP_001296338.1 XP_001491960.2 XP_001493066.1 XP_001494439.2 XP_001494771.1 XP_001496310.3 XP_001504224.1 XP_001504911.1 XP_001918259.2 XP_005597823.3 XP_005606905.2 XP_005610680.2 XP_023471857.1 XP_023473455.1 XP_023475292.1 XP_023478573.1 XP_023483750.1 XP_023487015.1 XP_023488665.1 XP_023500531.1 XP_023505438.1 XP_023509407.1 XP_023511007.1	actin_cytoplasmic 1 Equus caballus,transforming protein RhoA Equus caballus,cell division control protein 42 homolog Equus caballus,tubulin alpha_4A chain Equus caballus,myosin regulatory light polypeptide 9 isoform X2 Equus caballus,actin_related protein 2 isoform X2 Equus caballus,proliferating cell nuclear antigen Equus caballus,serine_threonine_protein phosphatase 2A 65 kDa regulatory subunit…
map05168	Herpes simplex infection	0.589888827922216	0.921800240623841	19	54	664	2148	Over	NP_001093235.1 NP_001137272.1 XP_001499818.1 XP_001504454.1 XP_001915589.1 XP_001917725.1 XP_005598984.1 XP_005600162.3 XP_005604982.1 XP_005613401.2 XP_005614692.1 XP_023482039.1 XP_023482363.1 XP_023485936.1 XP_023495661.1 XP_023502793.1 XP_023502893.1 XP_023507428.1 XP_023510230.1	7_51 putative nonclassical MHC class I antigen precursor Equus caballus,interferon_induced_double_stranded RNA_activated protein kinase Equus caballus,eukaryotic translation initiation factor 2 subunit 1 Equus caballus,S_phase kinase_associated protein 1 Equus caballus,complement C3 Equus caballus,casein kinase II subunit beta isoform X2 Equus caballus,ubiquitin carboxyl_terminal hydrolase 7 isof…
map05217	Basal cell carcinoma	0.591936274059008	0.921800240623841	2	4	664	2148	Over	NP_001116234.1 XP_023509768.1	catenin beta_1 Equus caballus,DNA damage_binding protein 2 isoform X1 Equus caballus
map04621	NOD-like receptor signaling pathway	0.609027568072416	0.937225757533663	15	42	664	2148	Over	NP_001075282.1 NP_001075407.1 NP_001157427.1 NP_001273785.1 NP_001295875.1 NP_001296239.1 XP_023480498.1 XP_023488226.1 XP_023491541.1 XP_023494644.1 XP_023499110.1 XP_023499859.1 XP_023502569.1 XP_023510066.1 XP_023510230.1	thioredoxin Equus caballus,heat shock protein HSP 90_beta Equus caballus,heat shock protein HSP 90_alpha Equus caballus,protein SGT1 homolog Equus caballus,transforming protein RhoA Equus caballus,voltage_dependent anion_selective channel protein 3 Equus caballus,inositol 1_4_5_trisphosphate receptor type 3 isoform X1 Equus caballus,serine_threonine_protein kinase Nek7 isoform X1 Equus caballus,m…
map00240	Pyrimidine metabolism	0.617900673178578	0.945626997074399	13	36	664	2148	Over	NP_001191672.1 XP_001498295.1 XP_001499936.1 XP_001500089.4 XP_001502091.1 XP_005597090.1 XP_005600030.1 XP_005608439.1 XP_023472414.1 XP_023477211.1 XP_023486088.1 XP_023488159.1 XP_023495945.1	nucleoside diphosphate kinase B Equus caballus,DNA_directed RNA polymerases I_II_and III subunit RPABC3 Equus caballus,ribonucleoside_diphosphate reductase large subunit isoform X1 Equus caballus,uridine 5_monophosphate synthase Equus caballus,DNA_directed RNA polymerases I and III subunit RPAC1 isoform X1 Equus caballus,nucleoside diphosphate kinase A isoform X1 Equus caballus,polyribonucleotide…
map04270	Vascular smooth muscle contraction	0.625638582790412	0.946955074071726	11	30	664	2148	Over	NP_001270011.1 NP_001295875.1 XP_001496470.3 XP_005600162.3 XP_023475292.1 XP_023480498.1 XP_023487279.1 XP_023499859.1 XP_023502569.1 XP_023507934.1 XP_023510066.1	calmodulin Equus caballus,transforming protein RhoA Equus caballus,dual specificity mitogen_activated protein kinase kinase 1 isoform X2 Equus caballus,serine_threonine_protein phosphatase PP1_beta catalytic subunit Equus caballus,rho_associated protein kinase 2 isoform X1 Equus caballus,inositol 1_4_5_trisphosphate receptor type 3 isoform X1 Equus caballus,protein phosphatase 1 regulatory subuni…
map04660	T cell receptor signaling pathway	0.625638582790412	0.946955074071726	11	30	664	2148	Over	NP_001270013.1 NP_001295875.1 NP_001296274.1 NP_001296338.1 XP_001496470.3 XP_014594108.1 XP_023479329.1 XP_023500754.1 XP_023502569.1 XP_023505463.1 XP_023510230.1	growth factor receptor_bound protein 2 Equus caballus,transforming protein RhoA Equus caballus,calcineurin subunit B type 1 Equus caballus,cell division control protein 42 homolog Equus caballus,dual specificity mitogen_activated protein kinase kinase 1 isoform X2 Equus caballus,serine_threonine_protein phosphatase 2B catalytic subunit alpha isoform isoform X4 Equus caballus,serine_threonine_prot…
map04924	Renin secretion	0.631741925003458	0.946955074071726	7	18	664	2148	Over	NP_001270011.1 NP_001296274.1 XP_005602671.1 XP_014594108.1 XP_023480498.1 XP_023499859.1 XP_023510066.1	calmodulin Equus caballus,calcineurin subunit B type 1 Equus caballus,angiotensinogen Equus caballus,serine_threonine_protein phosphatase 2B catalytic subunit alpha isoform isoform X4 Equus caballus,inositol 1_4_5_trisphosphate receptor type 3 isoform X1 Equus caballus,inositol 1_4_5_trisphosphate receptor type 2 isoform X1 Equus caballus,1_phosphatidylinositol 4_5_bisphosphate phosphodiesterase …
map03440	Homologous recombination	0.68366213596871	0.952853346204752	3	7	664	2148	Over	XP_003364915.1 XP_023490895.1 XP_023508987.1	single_stranded DNA_binding protein_mitochondrial isoform X5 Equus caballus,replication protein A 32 kDa subunit Equus caballus,replication protein A 70 kDa DNA_binding subunit Equus caballus
map04330	Notch signaling pathway	0.68366213596871	0.952853346204752	3	7	664	2148	Over	XP_003363448.1 XP_005609008.1 XP_023490118.1	C_terminal_binding protein 2 isoform X1 Equus caballus,C_terminal_binding protein 1 isoform X3 Equus caballus,histone deacetylase 1 Equus caballus
map05161	Hepatitis B	0.695059225061745	0.952853346204752	14	40	664	2148	Over	NP_001270013.1 NP_001296239.1 XP_001493038.1 XP_001494771.1 XP_001496470.3 XP_001502072.1 XP_001503630.1 XP_014595705.1 XP_023482389.1 XP_023489852.1 XP_023502569.1 XP_023509295.1 XP_023509768.1 XP_023510230.1	growth factor receptor_bound protein 2 Equus caballus,voltage_dependent anion_selective channel protein 3 Equus caballus,14_3_3 protein zeta_delta Equus caballus,proliferating cell nuclear antigen Equus caballus,dual specificity mitogen_activated protein kinase kinase 1 isoform X2 Equus caballus,DNA damage_binding protein 1 Equus caballus,14_3_3 protein theta Equus caballus,ragulator complex prot…
map00600	Sphingolipid metabolism	0.708632289645164	0.952853346204752	3	8	664	2148	Over	XP_001497175.1 XP_005600913.2 XP_023496988.1	serine palmitoyltransferase 1 isoform X2 Equus caballus,beta_galactosidase isoform X3 Equus caballus,ceramide synthase 2 Equus caballus
map04136	Autophagy - other	0.708632289645164	0.952853346204752	3	8	664	2148	Over	XP_001489653.1 XP_005607593.1 XP_023473455.1	regulatory_associated protein of mTOR isoform X10 Equus caballus,serine_threonine_protein kinase mTOR isoform X3 Equus caballus,serine_threonine_protein phosphatase 2A catalytic subunit alpha isoform isoform X8 Equus caballus
map05211	Renal cell carcinoma	0.71956623991635	0.952853346204752	11	31	664	2148	Over	NP_001270013.1 NP_001296338.1 XP_001493068.2 XP_001496470.3 XP_005612427.1 XP_023472287.1 XP_023479329.1 XP_023502569.1 XP_023502893.1 XP_023505463.1 XP_023511007.1	growth factor receptor_bound protein 2 Equus caballus,cell division control protein 42 homolog Equus caballus,elongin_C Equus caballus,dual specificity mitogen_activated protein kinase kinase 1 isoform X2 Equus caballus,crk_like protein Equus caballus,elongin_B isoform X1 Equus caballus,serine_threonine_protein kinase PAK 2 Equus caballus,mitogen_activated protein kinase 1 isoform X1 Equus caball…
map04612	Antigen processing and presentation	0.736861300725624	0.952853346204752	9	25	664	2148	Over	NP_001075247.1 NP_001075407.1 NP_001093235.1 NP_001157427.1 XP_001488189.2 XP_001490652.1 XP_001918259.2 XP_003362596.1 XP_023478718.1	heat shock cognate 71 kDa protein Equus caballus,heat shock protein HSP 90_beta Equus caballus,7_51 putative nonclassical MHC class I antigen precursor Equus caballus,heat shock protein HSP 90_alpha Equus caballus,heat shock 70 kDa protein 6 Equus caballus,proteasome activator complex subunit 2 Equus caballus,heat shock 70 kDa protein 4 isoform X1 Equus caballus,proteasome activator complex subun…
map04662	B cell receptor signaling pathway	0.745741351736936	0.952853346204752	8	22	664	2148	Over	NP_001270013.1 NP_001296274.1 XP_001496470.3 XP_014594108.1 XP_023486875.1 XP_023502569.1 XP_023510230.1 XP_023511007.1	growth factor receptor_bound protein 2 Equus caballus,calcineurin subunit B type 1 Equus caballus,dual specificity mitogen_activated protein kinase kinase 1 isoform X2 Equus caballus,serine_threonine_protein phosphatase 2B catalytic subunit alpha isoform isoform X4 Equus caballus,ras_related C3 botulinum toxin substrate 2 isoform X1 Equus caballus,mitogen_activated protein kinase 1 isoform X1 Equ…
map00510	N-Glycan biosynthesis	0.746459119590005	0.952853346204752	4	11	664	2148	Over	XP_001494656.2 XP_023475638.1 XP_023476574.1 XP_023482298.1	dolichol_phosphate mannosyltransferase subunit 3 isoform X2 Equus caballus,dolichyl_diphosphooligosaccharide__protein glycosyltransferase subunit 1 Equus caballus,dolichyl_diphosphooligosaccharide__protein glycosyltransferase subunit STT3B isoform X1 Equus caballus,dolichyl_diphosphooligosaccharide__protein glycosyltransferase subunit 2 isoform X1 Equus caballus
map00670	One carbon pool by folate	0.746459119590005	0.952853346204752	4	11	664	2148	Over	XP_001488586.1 XP_001500773.1 XP_023488826.1 XP_023498047.1	serine hydroxymethyltransferase_mitochondrial isoform X1 Equus caballus,bifunctional methylenetetrahydrofolate dehydrogenase_cyclohydrolase_mitochondrial isoform X1 Equus caballus,monofunctional C1_tetrahydrofolate synthase_mitochondrial isoform X2 Equus caballus,bifunctional purine biosynthesis protein PURH Equus caballus
map01523	Antifolate resistance	0.746459119590005	0.952853346204752	4	11	664	2148	Over	XP_001488586.1 XP_001495890.1 XP_023498047.1 XP_023510230.1	serine hydroxymethyltransferase_mitochondrial isoform X1 Equus caballus,gamma_glutamyl hydrolase isoform X1 Equus caballus,bifunctional purine biosynthesis protein PURH Equus caballus,transcription factor p65 Equus caballus
map04659	Th17 cell differentiation	0.754689783041704	0.958940687626386	7	19	664	2148	Over	NP_001075407.1 NP_001157427.1 NP_001296274.1 XP_005607593.1 XP_014594108.1 XP_023502569.1 XP_023510230.1	heat shock protein HSP 90_beta Equus caballus,heat shock protein HSP 90_alpha Equus caballus,calcineurin subunit B type 1 Equus caballus,serine_threonine_protein kinase mTOR isoform X3 Equus caballus,serine_threonine_protein phosphatase 2B catalytic subunit alpha isoform isoform X4 Equus caballus,mitogen_activated protein kinase 1 isoform X1 Equus caballus,transcription factor p65 Equus caballus
map05162	Measles	0.828523561121196	1	10	29	664	2148	Over	NP_001075247.1 NP_001137272.1 NP_001229375.1 NP_001296188.1 XP_001488189.2 XP_001499818.1 XP_001504911.1 XP_001917725.1 XP_023482039.1 XP_023510230.1	heat shock cognate 71 kDa protein Equus caballus,interferon_induced_double_stranded RNA_activated protein kinase Equus caballus,receptor of activated protein C kinase 1 Equus caballus,eukaryotic translation initiation factor 3 subunit H Equus caballus,heat shock 70 kDa protein 6 Equus caballus,eukaryotic translation initiation factor 2 subunit 1 Equus caballus,moesin Equus caballus,casein kinase …
map04210	Apoptosis	0.927977802221512	1	15	46	664	2148	Over	NP_001075307.1 XP_001490584.1 XP_001491960.2 XP_001496470.3 XP_001499818.1 XP_001499938.1 XP_001500096.1 XP_001504224.1 XP_005610680.2 XP_023480498.1 XP_023488446.1 XP_023499859.1 XP_023500141.1 XP_023502569.1 XP_023510230.1	actin_cytoplasmic 1 Equus caballus,DNA fragmentation factor subunit alpha isoform X2 Equus caballus,tubulin alpha_4A chain Equus caballus,dual specificity mitogen_activated protein kinase kinase 1 isoform X2 Equus caballus,eukaryotic translation initiation factor 2 subunit 1 Equus caballus,lamin Equus caballus,serine protease HTRA2_mitochondrial isoform X2 Equus caballus,tubulin alpha_1A chain Eq…
map05210	Colorectal cancer	0.999999999999962	1	8	25	664	2148	Over	NP_001116234.1 NP_001295875.1 XP_001496470.3 XP_023474889.1 XP_023486875.1 XP_023502569.1 XP_023509768.1 XP_023511007.1	catenin beta_1 Equus caballus,transforming protein RhoA Equus caballus,dual specificity mitogen_activated protein kinase kinase 1 isoform X2 Equus caballus,DNA mismatch repair protein Msh6 isoform X1 Equus caballus,ras_related C3 botulinum toxin substrate 2 isoform X1 Equus caballus,mitogen_activated protein kinase 1 isoform X1 Equus caballus,DNA damage_binding protein 2 isoform X1 Equus caballus…
map05215	Prostate cancer	0.999999999999962	1	8	25	664	2148	Over	NP_001075407.1 NP_001116234.1 NP_001157427.1 NP_001270013.1 XP_001496470.3 XP_005607593.1 XP_023502569.1 XP_023510230.1	heat shock protein HSP 90_beta Equus caballus,catenin beta_1 Equus caballus,heat shock protein HSP 90_alpha Equus caballus,growth factor receptor_bound protein 2 Equus caballus,dual specificity mitogen_activated protein kinase kinase 1 isoform X2 Equus caballus,serine_threonine_protein kinase mTOR isoform X3 Equus caballus,mitogen_activated protein kinase 1 isoform X1 Equus caballus,transcription…
map04071	Sphingolipid signaling pathway	0.999999999999975	1	13	42	664	2148	Over	NP_001295875.1 XP_001496310.3 XP_001496470.3 XP_001497175.1 XP_023473455.1 XP_023475292.1 XP_023486875.1 XP_023496988.1 XP_023502569.1 XP_023507934.1 XP_023510066.1 XP_023510230.1 XP_023511007.1	transforming protein RhoA Equus caballus,serine_threonine_protein phosphatase 2A 65 kDa regulatory subunit A alpha isoform Equus caballus,dual specificity mitogen_activated protein kinase kinase 1 isoform X2 Equus caballus,serine palmitoyltransferase 1 isoform X2 Equus caballus,serine_threonine_protein phosphatase 2A catalytic subunit alpha isoform isoform X8 Equus caballus,rho_associated protein…
map04979	Cholesterol metabolism	0.999999999999977	1	6	18	664	2148	Over	NP_001296239.1 XP_001502426.1 XP_001502503.1 XP_001503846.1 XP_023494222.1 XP_023503236.1	voltage_dependent anion_selective channel protein 3 Equus caballus,apolipoprotein C_II Equus caballus,apolipoprotein A_IV Equus caballus,apolipoprotein A_II Equus caballus,alpha_2_macroglobulin receptor_associated protein Equus caballus,vesicle_associated membrane protein_associated protein A isoform X2 Equus caballus
map05216	Thyroid cancer	0.999999999999977	1	6	18	664	2148	Over	NP_001116234.1 XP_001496152.1 XP_001496470.3 XP_001503546.1 XP_023502569.1 XP_023509768.1	catenin beta_1 Equus caballus,tropomyosin alpha_3 chain isoform X10 Equus caballus,dual specificity mitogen_activated protein kinase kinase 1 isoform X2 Equus caballus,protein TFG isoform X1 Equus caballus,mitogen_activated protein kinase 1 isoform X1 Equus caballus,DNA damage_binding protein 2 isoform X1 Equus caballus
map04012	ErbB signaling pathway	0.999999999999985	1	10	32	664	2148	Over	NP_001270013.1 XP_001496470.3 XP_005607593.1 XP_005607932.1 XP_005612427.1 XP_023479329.1 XP_023500754.1 XP_023502569.1 XP_023505463.1 XP_023509295.1	growth factor receptor_bound protein 2 Equus caballus,dual specificity mitogen_activated protein kinase kinase 1 isoform X2 Equus caballus,serine_threonine_protein kinase mTOR isoform X3 Equus caballus,calcium_calmodulin_dependent protein kinase type II subunit delta isoform X6 Equus caballus,crk_like protein Equus caballus,serine_threonine_protein kinase PAK 2 Equus caballus,E3 ubiquitin_protein…
map04720	Long-term potentiation	0.999999999999985	1	10	32	664	2148	Over	NP_001270011.1 NP_001296274.1 XP_001496470.3 XP_005600162.3 XP_005607932.1 XP_014594108.1 XP_023480498.1 XP_023499859.1 XP_023502569.1 XP_023510066.1	calmodulin Equus caballus,calcineurin subunit B type 1 Equus caballus,dual specificity mitogen_activated protein kinase kinase 1 isoform X2 Equus caballus,serine_threonine_protein phosphatase PP1_beta catalytic subunit Equus caballus,calcium_calmodulin_dependent protein kinase type II subunit delta isoform X6 Equus caballus,serine_threonine_protein phosphatase 2B catalytic subunit alpha isoform i…
map04912	GnRH signaling pathway	0.999999999999985	1	10	32	664	2148	Over	NP_001270011.1 NP_001270013.1 NP_001296338.1 XP_001496470.3 XP_005607932.1 XP_023480498.1 XP_023499859.1 XP_023502569.1 XP_023509295.1 XP_023510066.1	calmodulin Equus caballus,growth factor receptor_bound protein 2 Equus caballus,cell division control protein 42 homolog Equus caballus,dual specificity mitogen_activated protein kinase kinase 1 isoform X2 Equus caballus,calcium_calmodulin_dependent protein kinase type II subunit delta isoform X6 Equus caballus,inositol 1_4_5_trisphosphate receptor type 3 isoform X1 Equus caballus,inositol 1_4_5_…
map04722	Neurotrophin signaling pathway	0.999999999999991	1	12	38	664	2148	Over	NP_001270011.1 NP_001270013.1 NP_001295875.1 NP_001296338.1 XP_001496470.3 XP_001504337.1 XP_005607932.1 XP_005612427.1 XP_023502569.1 XP_023502893.1 XP_023510230.1 XP_023511007.1	calmodulin Equus caballus,growth factor receptor_bound protein 2 Equus caballus,transforming protein RhoA Equus caballus,cell division control protein 42 homolog Equus caballus,dual specificity mitogen_activated protein kinase kinase 1 isoform X2 Equus caballus,14_3_3 protein epsilon isoform X1 Equus caballus,calcium_calmodulin_dependent protein kinase type II subunit delta isoform X6 Equus cabal…
map05200	Pathways in cancer	0.999999999999994	1	41	132	664	2148	Over	NP_001075407.1 NP_001116234.1 NP_001131081.1 NP_001157427.1 NP_001157434.1 NP_001270011.1 NP_001270013.1 NP_001295875.1 NP_001296338.1 XP_001493068.2 XP_001496152.1 XP_001496470.3 XP_001503546.1 XP_001504454.1 XP_001916453.3 XP_003363448.1 XP_003363472.1 XP_005604336.1 XP_005606905.2 XP_005607593.1 XP_005607932.1 XP_005608432.1 XP_005609008.1 XP_005612427.1 XP_014586673.1 XP_014595564.2 XP_014596…	heat shock protein HSP 90_beta Equus caballus,catenin beta_1 Equus caballus,thioredoxin reductase 1_cytoplasmic Equus caballus,heat shock protein HSP 90_alpha Equus caballus,kit ligand precursor Equus caballus,calmodulin Equus caballus,growth factor receptor_bound protein 2 Equus caballus,transforming protein RhoA Equus caballus,cell division control protein 42 homolog Equus caballus,elongin_C Eq…
map05202	Transcriptional misregulation in cancer	0.999999999999998	1	7	22	664	2148	Over	XP_005597617.1 XP_023484718.1 XP_023490118.1 XP_023499727.1 XP_023507518.1 XP_023509768.1 XP_023510230.1	TATA_binding protein_associated factor 2N isoform X1 Equus caballus,cyclin_dependent kinase 9 Equus caballus,histone deacetylase 1 Equus caballus,high mobility group protein HMGI_C isoform X2 Equus caballus,tether containing UBX domain for GLUT4 isoform X1 Equus caballus,DNA damage_binding protein 2 isoform X1 Equus caballus,transcription factor p65 Equus caballus
map00430	Taurine and hypotaurine metabolism	1	1	1	3	664	2148	Over	XP_023499555.1	2_aminoethanethiol dioxygenase Equus caballus
map04060	Cytokine-cytokine receptor interaction	1	1	2	6	664	2148	Over	NP_001157434.1 XP_023482721.1	kit ligand precursor Equus caballus,tumor necrosis factor receptor superfamily member 6B isoform X1 Equus caballus

## Sheet: FA(15g).vs.NC.KEGG_Enrich.merge
MapID	MapTitle	Pvalue	AdjustedPv	x	y	n	N	EnrichDirect	ProtIDs	Description
map03010	Ribosome	1.62220584317139e-22	4.7855072373556e-20	79	93	788	2148	Over	NP_001075354.1 NP_001137423.1 NP_001157336.1 NP_001157337.1 NP_001157352.1 NP_001157362.1 NP_001157422.1 NP_001182442.1 NP_001239505.1 NP_001296194.1 NP_001296410.1 XP_001488074.1 XP_001488316.1 XP_001489519.1 XP_001490084.1 XP_001491200.1 XP_001491540.1 XP_001491926.1 XP_001492034.1 XP_001492092.1 XP_001492525.1 XP_001492679.3 XP_001494110.1 XP_001494663.1 XP_001494894.2 XP_001495410.2 XP_001495…	60S ribosomal protein L5 Equus caballus,40S ribosomal protein SA Equus caballus,60S ribosomal protein L7 Equus caballus,ubiquitin_like protein fubi and ribosomal protein S30 Equus caballus,60S ribosomal protein L35a Equus caballus,40S ribosomal protein S26 Equus caballus,40S ribosomal protein S4 Equus caballus,60S ribosomal protein L18 Equus caballus,60S acidic ribosomal protein P0 Equus caballus…
map03040	Spliceosome	3.12329969843317e-15	4.60686705518892e-13	77	105	788	2148	Over	NP_001075247.1 NP_001157445.1 NP_001182477.1 NP_001182517.1 NP_001229438.1 NP_001243850.1 NP_001288149.1 NP_001295298.1 NP_001296254.1 XP_001488115.1 XP_001488189.2 XP_001488649.3 XP_001488913.3 XP_001489110.1 XP_001489493.1 XP_001490145.1 XP_001490583.1 XP_001491503.1 XP_001495197.2 XP_001495241.1 XP_001496159.3 XP_001497520.1 XP_001497871.2 XP_001498274.1 XP_001498478.1 XP_001499386.1 XP_001499…	heat shock cognate 71 kDa protein Equus caballus,RNA_binding protein 8A Equus caballus,serine_arginine_rich splicing factor 1 Equus caballus,serine_arginine_rich splicing factor 7 Equus caballus,heterogeneous nuclear ribonucleoprotein A1 Equus caballus,polyrC_binding protein 1 Equus caballus,cell division cycle 5_like protein Equus caballus,U5 small nuclear ribonucleoprotein 200 kDa helicase Equu…
map03013	RNA transport	1.38771421544387e-07	5.11719616944927e-06	61	98	788	2148	Over	NP_001075250.1 NP_001157445.1 NP_001229407.1 NP_001288220.1 NP_001295239.1 NP_001296120.1 NP_001296188.1 NP_001296269.1 XP_001489242.2 XP_001489493.1 XP_001492678.4 XP_001492778.1 XP_001493978.2 XP_001494251.1 XP_001494696.1 XP_001497523.3 XP_001498096.2 XP_001498799.1 XP_001499818.1 XP_001500495.1 XP_001501120.3 XP_001503500.2 XP_001503867.5 XP_001504533.1 XP_001916636.2 XP_001917538.1 XP_003363…	elongation factor 1_alpha 1 Equus caballus,RNA_binding protein 8A Equus caballus,ran GTPase_activating protein 1 Equus caballus,eukaryotic translation initiation factor 3 subunit E Equus caballus,eukaryotic translation initiation factor 5B Equus caballus,nucleoporin NUP53 Equus caballus,eukaryotic translation initiation factor 3 subunit H Equus caballus,nucleoporin Nup37 Equus caballus,histone de…
map03050	Proteasome	3.5003700668887e-07	1.14734352192463e-05	30	39	788	2148	Over	NP_001135872.1 NP_001270003.1 XP_001489121.3 XP_001490652.1 XP_001491320.1 XP_001492367.3 XP_001493670.1 XP_001494140.2 XP_001494538.3 XP_001495250.1 XP_001497792.3 XP_001498069.1 XP_001498459.1 XP_001499422.1 XP_001500958.1 XP_001504993.1 XP_001914838.1 XP_001918015.3 XP_001918089.1 XP_001918105.3 XP_003362596.1 XP_014584940.1 XP_023475901.1 XP_023478718.1 XP_023482627.1 XP_023483506.1 XP_023491…	26S proteasome non_ATPase regulatory subunit 4 Equus caballus,proteasome subunit alpha type_3 Equus caballus,proteasome subunit alpha type_4 isoform X1 Equus caballus,proteasome activator complex subunit 2 Equus caballus,proteasome subunit alpha type_6 isoform X2 Equus caballus,proteasome subunit beta type_4 Equus caballus,26S proteasome non_ATPase regulatory subunit 14 isoform X2 Equus caballus,…
map04110	Cell cycle	0.000163491834148456	0.00332612705441199	24	35	788	2148	Over	NP_001157330.1 XP_001488830.2 XP_001489748.2 XP_001490096.3 XP_001491104.1 XP_001493038.1 XP_001494771.1 XP_001499944.1 XP_001502982.2 XP_001503630.1 XP_001504337.1 XP_001504339.1 XP_001504454.1 XP_001505097.1 XP_005613236.1 XP_023482389.1 XP_023489313.1 XP_023489563.1 XP_023490118.1 XP_023494965.1 XP_023495661.1 XP_023503532.1 XP_023504654.1 XP_023511181.1	DNA_dependent protein kinase catalytic subunit Equus caballus,DNA replication licensing factor MCM2 Equus caballus,DNA replication licensing factor MCM6 isoform X1 Equus caballus,mitotic checkpoint protein BUB3 isoform X2 Equus caballus,cyclin_dependent kinase 7 isoform X1 Equus caballus,14_3_3 protein zeta_delta Equus caballus,proliferating cell nuclear antigen Equus caballus,DNA replication lic…
map03015	mRNA surveillance pathway	0.000169125104461627	0.00332612705441199	32	51	788	2148	Over	NP_001157445.1 NP_001244034.1 XP_001489242.2 XP_001489493.1 XP_001492678.4 XP_001494963.1 XP_001496310.3 XP_001497637.1 XP_001498799.1 XP_001503500.2 XP_001505047.3 XP_001915145.1 XP_001916636.2 XP_003362785.1 XP_003363594.1 XP_005603751.1 XP_005607749.1 XP_023473382.1 XP_023476117.1 XP_023478115.1 XP_023481292.1 XP_023490090.1 XP_023491249.1 XP_023499749.1 XP_023500987.1 XP_023502101.1 XP_023502…	RNA_binding protein 8A Equus caballus,eukaryotic peptide chain release factor GTP_binding subunit ERF3B Equus caballus,histone deacetylase complex subunit SAP18 Equus caballus,protein mago nashi homolog Equus caballus,polyadenylate_binding protein 1 Equus caballus,cleavage and polyadenylation specificity factor subunit 4 isoform X1 Equus caballus,serine_threonine_protein phosphatase 2A 65 kDa reg…
map04141	Protein processing in endoplasmic reticulum	0.00142348192227542	0.0209963583535624	50	95	788	2148	Over	NP_001075247.1 NP_001075407.1 NP_001157345.1 NP_001157427.1 NP_001288219.1 NP_001296134.1 XP_001488189.2 XP_001490533.2 XP_001492324.1 XP_001492394.1 XP_001493399.3 XP_001493567.1 XP_001493825.4 XP_001499286.1 XP_001499818.1 XP_001501807.1 XP_001502746.2 XP_001503164.1 XP_001504442.1 XP_001504454.1 XP_001504789.1 XP_001504932.1 XP_001504981.2 XP_001916268.3 XP_003365330.2 XP_005605712.1 XP_005607…	heat shock cognate 71 kDa protein Equus caballus,heat shock protein HSP 90_beta Equus caballus,endoplasmin precursor Equus caballus,heat shock protein HSP 90_alpha Equus caballus,GTP_binding protein SAR1a Equus caballus,protein transport protein Sec24C Equus caballus,heat shock 70 kDa protein 6 Equus caballus,glucosidase 2 subunit beta isoform X2 Equus caballus,F_box only protein 2 isoform X2 Equ…
map03030	DNA replication	0.00155292437737359	0.0218148900631052	13	17	788	2148	Over	NP_001244014.1 NP_001296126.1 XP_001488830.2 XP_001489748.2 XP_001494771.1 XP_001498117.2 XP_001499944.1 XP_001502982.2 XP_001505097.1 XP_005613236.1 XP_014585417.2 XP_023490895.1 XP_023508987.1	flap endonuclease 1 Equus caballus,replication factor C subunit 5 Equus caballus,DNA replication licensing factor MCM2 Equus caballus,DNA replication licensing factor MCM6 isoform X1 Equus caballus,proliferating cell nuclear antigen Equus caballus,replication factor C subunit 4 Equus caballus,DNA replication licensing factor MCM5 Equus caballus,DNA replication licensing factor MCM3 Equus caballus…
map05322	Systemic lupus erythematosus	0.00745993133985214	0.0853239056247574	19	31	788	2148	Over	NP_001075419.1 NP_001271471.1 NP_001296114.1 XP_001488204.1 XP_001489110.1 XP_001492943.1 XP_001493490.2 XP_001497520.1 XP_001915589.1 XP_005599708.1 XP_023473431.1 XP_023479927.1 XP_023483750.1 XP_023484552.1 XP_023493427.1 XP_023497056.1 XP_023500356.1 XP_023503297.1 XP_023505438.1	complement component C9 precursor Equus caballus,MHC class II DR alpha chain precursor Equus caballus,lupus La protein Equus caballus,histone H2A type 2_A Equus caballus,small nuclear ribonucleoprotein Sm D3 Equus caballus,complement C4_A Equus caballus,histone H3_1 Equus caballus,small nuclear ribonucleoprotein_associated proteins B and B isoform X2 Equus caballus,complement C3 Equus caballus,hi…
map00970	Aminoacyl-tRNA biosynthesis	0.0146532826465007	0.135084949397429	16	26	788	2148	Over	XP_001488269.1 XP_001488980.1 XP_001491171.2 XP_001492609.1 XP_001494147.1 XP_001498225.2 XP_001498346.1 XP_001501062.4 XP_001501628.1 XP_001503321.1 XP_001503963.1 XP_001504203.1 XP_014594621.2 XP_023480399.1 XP_023489957.1 XP_023510673.1	asparagine__tRNA ligase_cytoplasmic Equus caballus,bifunctional glutamate_proline__tRNA ligase isoform X2 Equus caballus,isoleucine__tRNA ligase_cytoplasmic isoform X2 Equus caballus,probable asparagine__tRNA ligase_mitochondrial Equus caballus,serine__tRNA ligase_cytoplasmic isoform X2 Equus caballus,threonine__tRNA ligase_cytoplasmic Equus caballus,glutamine__tRNA ligase isoform X1 Equus caball…
map05203	Viral carcinogenesis	0.0196669938698677	0.165764662617456	35	69	788	2148	Over	NP_001137266.1 NP_001153162.1 NP_001270013.1 NP_001295875.1 NP_001296099.1 NP_001296239.1 NP_001296338.1 NP_001296441.1 XP_001488467.2 XP_001493038.1 XP_001494140.2 XP_001501841.3 XP_001502072.1 XP_001502641.2 XP_001503630.1 XP_001504337.1 XP_001915589.1 XP_001916453.3 XP_005598984.1 XP_005599708.1 XP_005604982.1 XP_014596045.1 XP_023479927.1 XP_023482389.1 XP_023483750.1 XP_023489852.1 XP_023490…	pyruvate kinase PKM isoform M2 Equus caballus,pyruvate kinase PKM isoform M1 Equus caballus,growth factor receptor_bound protein 2 Equus caballus,transforming protein RhoA Equus caballus,GTPase NRas Equus caballus,voltage_dependent anion_selective channel protein 3 Equus caballus,cell division control protein 42 homolog Equus caballus,signal transducer and activator of transcription 3 Equus cabal…
map04310	Wnt signaling pathway	0.0214370157009824	0.175664434216384	18	31	788	2148	Over	NP_001116234.1 NP_001295875.1 XP_001488151.1 XP_001503968.2 XP_001504454.1 XP_001917725.1 XP_001917775.2 XP_003363448.1 XP_005607932.1 XP_005609008.1 XP_014594108.1 XP_023475292.1 XP_023482039.1 XP_023486875.1 XP_023495661.1 XP_023496350.1 XP_023510066.1 XP_023511007.1	catenin beta_1 Equus caballus,transforming protein RhoA Equus caballus,ruvB_like 1 Equus caballus,calcium_calmodulin_dependent protein kinase type II subunit gamma isoform X13 Equus caballus,S_phase kinase_associated protein 1 Equus caballus,casein kinase II subunit beta isoform X2 Equus caballus,casein kinase I isoform X2 Equus caballus,C_terminal_binding protein 2 isoform X1 Equus caballus,calc…
map00510	N-Glycan biosynthesis	0.0229411534850377	0.17809579679174	8	11	788	2148	Over	XP_001494656.2 XP_001502746.2 XP_003365330.2 XP_005607446.1 XP_014590769.1 XP_023475638.1 XP_023476574.1 XP_023482298.1	dolichol_phosphate mannosyltransferase subunit 3 isoform X2 Equus caballus,neutral alpha_glucosidase AB isoform X2 Equus caballus,dolichyl_diphosphooligosaccharide__protein glycosyltransferase subunit STT3A isoform X1 Equus caballus,dolichyl_diphosphooligosaccharide__protein glycosyltransferase 48 kDa subunit Equus caballus,dolichol_phosphate mannosyltransferase subunit 1 isoform X1 Equus caballu…
map03022	Basal transcription factors	0.0275056655771683	0.189764441066416	5	6	788	2148	Over	XP_001491104.1 XP_001491541.1 XP_001495635.1 XP_005597617.1 XP_023511264.1	cyclin_dependent kinase 7 isoform X1 Equus caballus,general transcription factor IIF subunit 2 Equus caballus,general transcription factor IIF subunit 1 Equus caballus,TATA_binding protein_associated factor 2N isoform X1 Equus caballus,general transcription factor II_I isoform X1 Equus caballus
map03410	Base excision repair	0.0275056655771683	0.189764441066416	5	6	788	2148	Over	NP_001075304.1 NP_001244014.1 XP_001494771.1 XP_001505181.4 XP_023488446.1	high mobility group protein B1 Equus caballus,flap endonuclease 1 Equus caballus,proliferating cell nuclear antigen Equus caballus,DNA_apurinic or apyrimidinic site lyase isoform X2 Equus caballus,poly ADP_ribose polymerase 1 Equus caballus
map05134	Legionellosis	0.0276605795452741	0.189764441066416	14	23	788	2148	Over	NP_001075247.1 NP_001075250.1 NP_001075254.1 NP_001288219.1 XP_001488189.2 XP_001491236.5 XP_001493347.1 XP_001501277.1 XP_001504442.1 XP_001915589.1 XP_001916453.3 XP_023478052.1 XP_023485358.1 XP_023500356.1	heat shock cognate 71 kDa protein Equus caballus,elongation factor 1_alpha 1 Equus caballus,elongation factor 1_gamma Equus caballus,GTP_binding protein SAR1a Equus caballus,heat shock 70 kDa protein 6 Equus caballus,ras_related protein Rab_1B Equus caballus,ras_related protein Rab_1A Equus caballus,vesicle_trafficking protein SEC22b Equus caballus,GTP_binding protein SAR1b Equus caballus,complem…
map03060	Protein export	0.0312310983686532	0.204737200416727	11	17	788	2148	Over	XP_001491075.1 XP_001492218.1 XP_001503633.1 XP_003364596.1 XP_005605712.1 XP_023475633.1 XP_023479055.1 XP_023484632.1 XP_023486318.1 XP_023505228.1 XP_023507755.1	signal recognition particle 54 kDa protein Equus caballus,signal recognition particle subunit SRP72 Equus caballus,signal recognition particle 14 kDa protein Equus caballus,signal recognition particle 9 kDa protein Equus caballus,protein transport protein Sec61 subunit beta Equus caballus,protein transport protein Sec61 subunit alpha Equus caballus,translocation protein SEC62 Equus caballus,78 kD…
map03420	Nucleotide excision repair	0.0312310983686532	0.204737200416727	11	17	788	2148	Over	NP_001296126.1 XP_001491104.1 XP_001494771.1 XP_001498117.2 XP_001502072.1 XP_003365917.4 XP_014585417.2 XP_023477642.1 XP_023485610.1 XP_023490895.1 XP_023508987.1	replication factor C subunit 5 Equus caballus,cyclin_dependent kinase 7 isoform X1 Equus caballus,proliferating cell nuclear antigen Equus caballus,replication factor C subunit 4 Equus caballus,DNA damage_binding protein 1 Equus caballus,cullin_4B isoform X3 Equus caballus,replication factor C subunit 2 isoform X2 Equus caballus,cullin_4A Equus caballus,UV excision repair protein RAD23 homolog B_…
map01230	Biosynthesis of amino acids	0.038103405720105	0.244358797552847	31	62	788	2148	Over	NP_001137266.1 NP_001153162.1 NP_001182456.1 NP_001254531.1 XP_001488007.1 XP_001488586.1 XP_001489187.1 XP_001489285.4 XP_001495686.1 XP_001496412.2 XP_001497522.2 XP_001497628.2 XP_001499761.1 XP_001501922.3 XP_001504195.1 XP_003362760.1 XP_005610098.1 XP_005612290.3 XP_014586024.1 XP_023474559.1 XP_023476049.1 XP_023482281.1 XP_023483225.1 XP_023486042.1 XP_023487978.1 XP_023489951.1 XP_023490…	pyruvate kinase PKM isoform M2 Equus caballus,pyruvate kinase PKM isoform M1 Equus caballus,isocitrate dehydrogenase NADP cytoplasmic Equus caballus,beta_enolase Equus caballus,pyrroline_5_carboxylate reductase 1_mitochondrial Equus caballus,serine hydroxymethyltransferase_mitochondrial isoform X1 Equus caballus,pyrroline_5_carboxylate reductase 2 Equus caballus,glutamine synthetase Equus caballu…
map04961	Endocrine and other factor-regulated calcium reabsorption	0.045504905273107	0.279665563657637	14	24	788	2148	Over	NP_001108004.2 XP_001503789.1 XP_001503974.3 XP_001915271.3 XP_001917157.2 XP_005601903.1 XP_005605672.1 XP_023476803.1 XP_023484767.1 XP_023496325.1 XP_023501327.1 XP_023505947.1 XP_023507168.1 XP_023510066.1	sodium_potassium_transporting ATPase subunit alpha_1 precursor Equus caballus,clathrin heavy chain 1 isoform X2 Equus caballus,AP_2 complex subunit beta isoform X1 Equus caballus,sodium_potassium_transporting ATPase subunit alpha_2 Equus caballus,AP_2 complex subunit sigma Equus caballus,AP_2 complex subunit mu isoform X1 Equus caballus,clathrin light chain A isoform X1 Equus caballus,sodium_pota…
map03450	Non-homologous end-joining	0.0637592735654776	0.336965473300546	4	5	788	2148	Over	NP_001157330.1 NP_001244014.1 XP_001500404.3 XP_005610646.1	DNA_dependent protein kinase catalytic subunit Equus caballus,flap endonuclease 1 Equus caballus,X_ray repair cross_complementing protein 6 isoform X1 Equus caballus,X_ray repair cross_complementing protein 5 isoform X1 Equus caballus
map04520	Adherens junction	0.0648828640335687	0.336965473300546	19	36	788	2148	Over	NP_001075307.1 NP_001116234.1 NP_001295875.1 NP_001296338.1 XP_001497241.5 XP_001917725.1 XP_014593549.2 XP_023473379.1 XP_023482039.1 XP_023482512.1 XP_023483750.1 XP_023486875.1 XP_023502569.1 XP_023503532.1 XP_023505306.1 XP_023505438.1 XP_023507325.1 XP_023510770.1 XP_023511007.1	actin_cytoplasmic 1 Equus caballus,catenin beta_1 Equus caballus,transforming protein RhoA Equus caballus,cell division control protein 42 homolog Equus caballus,catenin delta_1 isoform X2 Equus caballus,casein kinase II subunit beta isoform X2 Equus caballus,brain_specific angiogenesis inhibitor 1_associated protein 2 isoform X3 Equus caballus,catenin alpha_1 Equus caballus,casein kinase II subu…
map05169	Epstein-Barr virus infection	0.0759427249367554	0.370919476136218	39	84	788	2148	Over	NP_001075247.1 NP_001135872.1 NP_001296441.1 XP_001488189.2 XP_001493038.1 XP_001493670.1 XP_001494140.2 XP_001496313.1 XP_001497792.3 XP_001498069.1 XP_001498295.1 XP_001498459.1 XP_001498484.3 XP_001500958.1 XP_001502641.2 XP_001503630.1 XP_001504337.1 XP_001914838.1 XP_001916453.3 XP_001917538.1 XP_001917725.1 XP_001918015.3 XP_001918105.3 XP_005598984.1 XP_014584940.1 XP_023475901.1 XP_023480…	heat shock cognate 71 kDa protein Equus caballus,26S proteasome non_ATPase regulatory subunit 4 Equus caballus,signal transducer and activator of transcription 3 Equus caballus,heat shock 70 kDa protein 6 Equus caballus,14_3_3 protein zeta_delta Equus caballus,26S proteasome non_ATPase regulatory subunit 14 isoform X2 Equus caballus,26S proteasome regulatory subunit 4 Equus caballus,DNA_directed …
map04390	Hippo signaling pathway	0.0864146445021686	0.393701241170977	16	30	788	2148	Over	NP_001075307.1 NP_001116234.1 XP_001493038.1 XP_001496310.3 XP_001503630.1 XP_001504337.1 XP_005607749.1 XP_005608784.1 XP_023473379.1 XP_023482389.1 XP_023502925.1 XP_023503532.1 XP_023504523.1 XP_023510324.1 XP_023510770.1 XP_023511181.1	actin_cytoplasmic 1 Equus caballus,catenin beta_1 Equus caballus,14_3_3 protein zeta_delta Equus caballus,serine_threonine_protein phosphatase 2A 65 kDa regulatory subunit A alpha isoform Equus caballus,14_3_3 protein theta Equus caballus,14_3_3 protein epsilon isoform X1 Equus caballus,serine_threonine_protein phosphatase 2A 55 kDa regulatory subunit B alpha isoform isoform X2 Equus caballus,MOB…
map03018	RNA degradation	0.0996554547037758	0.432328810847262	21	42	788	2148	Over	NP_001157356.1 NP_001254531.1 NP_001288195.1 XP_001490195.1 XP_001492678.4 XP_001495267.1 XP_001497628.2 XP_001500651.3 XP_001501036.2 XP_001503067.1 XP_001503500.2 XP_001505148.1 XP_001915160.3 XP_003363975.4 XP_003364554.1 XP_023478052.1 XP_023481435.1 XP_023482281.1 XP_023486042.1 XP_023487978.1 XP_023500139.1	stress_70 protein_mitochondrial Equus caballus,beta_enolase Equus caballus,cell differentiation protein RCD1 homolog Equus caballus,polyA_specific ribonuclease PARN isoform X2 Equus caballus,polyadenylate_binding protein 1 Equus caballus,exosome complex exonuclease RRP44 isoform X1 Equus caballus,gamma_enolase Equus caballus,U6 snRNA_associated Sm_like protein LSm4 isoform X2 Equus caballus,LSM8 …
map00565	Ether lipid metabolism	0.107870553981634	0.454597334636888	5	7	788	2148	Over	NP_001296277.1 XP_005596340.1 XP_023477824.1 XP_023481645.1 XP_023509008.1	platelet_activating factor acetylhydrolase IB subunit beta Equus caballus,platelet_activating factor acetylhydrolase IB subunit gamma Equus caballus,alkyldihydroxyacetonephosphate synthase_peroxisomal Equus caballus,lysophosphatidylcholine acyltransferase 1 isoform X1 Equus caballus,platelet_activating factor acetylhydrolase IB subunit alpha Equus caballus
map04744	Phototransduction	0.134472855892636	0.536074222815238	2	2	788	2148	Over	NP_001270011.1 XP_023491739.1	calmodulin Equus caballus,guanine nucleotide_binding protein GI_GS_GT subunit beta_1 Equus caballus
map05034	Alcoholism	0.144583674779968	0.561212948159086	20	41	788	2148	Over	NP_001270011.1 NP_001270013.1 NP_001296099.1 NP_001296141.1 XP_001488204.1 XP_001493490.2 XP_001505112.1 XP_003365157.1 XP_005599708.1 XP_023473431.1 XP_023476151.1 XP_023479927.1 XP_023490118.1 XP_023491739.1 XP_023493427.1 XP_023497056.1 XP_023499017.1 XP_023502569.1 XP_023502925.1 XP_023510324.1	calmodulin Equus caballus,growth factor receptor_bound protein 2 Equus caballus,GTPase NRas Equus caballus,histone acetyltransferase type B catalytic subunit Equus caballus,histone H2A type 2_A Equus caballus,histone H3_1 Equus caballus,guanine nucleotide_binding protein GI_GS_GT subunit beta_2 Equus caballus,guanine nucleotide_binding protein GI_GS_GO subunit gamma_12 Equus caballus,histone H2B …
map04918	Thyroid hormone synthesis	0.148556674594888	0.569145701370025	14	27	788	2148	Over	NP_001075972.1 NP_001108004.2 NP_001157345.1 XP_001495232.1 XP_001496949.2 XP_001915271.3 XP_023472797.1 XP_023476803.1 XP_023480498.1 XP_023484632.1 XP_023486486.1 XP_023495672.1 XP_023507168.1 XP_023510066.1	serum albumin precursor Equus caballus,sodium_potassium_transporting ATPase subunit alpha_1 precursor Equus caballus,endoplasmin precursor Equus caballus,transthyretin Equus caballus,probable glutathione peroxidase 8 isoform X1 Equus caballus,sodium_potassium_transporting ATPase subunit alpha_2 Equus caballus,calnexin Equus caballus,sodium_potassium_transporting ATPase subunit beta_3 Equus caball…
map03008	Ribosome biogenesis in eukaryotes	0.168345564532352	0.577464436477253	21	44	788	2148	Over	XP_001493978.2 XP_001497862.1 XP_001500993.3 XP_001501586.1 XP_001502645.1 XP_001503641.1 XP_001917538.1 XP_001917725.1 XP_003363975.4 XP_005596292.1 XP_005602702.2 XP_005614728.1 XP_014586720.2 XP_023472736.1 XP_023476075.1 XP_023478178.1 XP_023481994.1 XP_023482039.1 XP_023486033.1 XP_023503117.1 XP_023509618.1	60S ribosomal export protein NMD3 isoform X1 Equus caballus,ribosomal RNA small subunit methyltransferase NEP1 Equus caballus,nucleolar GTP_binding protein 1 isoform X1 Equus caballus,eukaryotic translation initiation factor 6 isoform X1 Equus caballus,NHP2_like protein 1 isoform X1 Equus caballus,nucleolar GTP_binding protein 2 isoform X1 Equus caballus,exportin_1 isoform X1 Equus caballus,casei…
map04721	Synaptic vesicle cycle	0.216689766579059	0.696013888658313	16	33	788	2148	Over	XP_001488467.2 XP_001489754.1 XP_001502894.2 XP_001503789.1 XP_001503974.3 XP_001917157.2 XP_001917220.2 XP_003362600.1 XP_005601903.1 XP_005605672.1 XP_023474706.1 XP_023484509.1 XP_023484767.1 XP_023491870.1 XP_023496325.1 XP_023505947.1	V_type proton ATPase subunit d 2 isoform X1 Equus caballus,V_type proton ATPase subunit E 1 Equus caballus,V_type proton ATPase catalytic subunit A Equus caballus,clathrin heavy chain 1 isoform X2 Equus caballus,AP_2 complex subunit beta isoform X1 Equus caballus,AP_2 complex subunit sigma Equus caballus,vesicle_fusing ATPase Equus caballus,V_type proton ATPase 116 kDa subunit a isoform X4 Equus …
map04120	Ubiquitin mediated proteolysis	0.21706195849683	0.696013888658313	23	50	788	2148	Over	NP_001296243.1 XP_001492324.1 XP_001493068.2 XP_001495694.3 XP_001501711.1 XP_001502072.1 XP_001504339.1 XP_001504454.1 XP_003365917.4 XP_005600956.1 XP_005608872.1 XP_023472287.1 XP_023472443.1 XP_023475864.1 XP_023477642.1 XP_023489912.1 XP_023493387.1 XP_023495661.1 XP_023495883.1 XP_023502558.1 XP_023505280.1 XP_023505754.1 XP_023508454.1	ubiquitin_conjugating enzyme E2 N Equus caballus,F_box only protein 2 isoform X2 Equus caballus,elongin_C Equus caballus,NEDD8_conjugating enzyme Ubc12 Equus caballus,pre_mRNA_processing factor 19 Equus caballus,DNA damage_binding protein 1 Equus caballus,cell division cycle protein 23 homolog Equus caballus,S_phase kinase_associated protein 1 Equus caballus,cullin_4B isoform X3 Equus caballus,ub…
map04350	TGF-beta signaling pathway	0.226057650359886	0.69891308076283	6	11	788	2148	Over	NP_001295875.1 XP_001496310.3 XP_001504454.1 XP_023495661.1 XP_023502569.1 XP_023503532.1	transforming protein RhoA Equus caballus,serine_threonine_protein phosphatase 2A 65 kDa regulatory subunit A alpha isoform Equus caballus,S_phase kinase_associated protein 1 Equus caballus,cullin_1 Equus caballus,mitogen_activated protein kinase 1 isoform X1 Equus caballus,mothers against decapentaplegic homolog 2 isoform X1 Equus caballus
map04670	Leukocyte transendothelial migration	0.226706115785197	0.69891308076283	18	38	788	2148	Over	NP_001075307.1 NP_001116234.1 NP_001240767.1 NP_001295875.1 NP_001296338.1 XP_001497241.5 XP_001504911.1 XP_023473379.1 XP_023475292.1 XP_023476151.1 XP_023480592.1 XP_023483750.1 XP_023486875.1 XP_023488665.1 XP_023502893.1 XP_023505438.1 XP_023510770.1 XP_023511007.1	actin_cytoplasmic 1 Equus caballus,catenin beta_1 Equus caballus,ras_related protein Rap_1b Equus caballus,transforming protein RhoA Equus caballus,cell division control protein 42 homolog Equus caballus,catenin delta_1 isoform X2 Equus caballus,moesin Equus caballus,catenin alpha_1 Equus caballus,rho_associated protein kinase 2 isoform X1 Equus caballus,guanine nucleotide_binding protein Gi subu…
map05132	Salmonella infection	0.226706115785197	0.69891308076283	18	38	788	2148	Over	NP_001075307.1 NP_001296199.1 NP_001296338.1 XP_001491244.3 XP_001498703.1 XP_001915131.2 XP_014583788.1 XP_023475292.1 XP_023475641.1 XP_023475969.1 XP_023476868.1 XP_023480592.1 XP_023484249.1 XP_023498089.1 XP_023502569.1 XP_023507325.1 XP_023510770.1 XP_023511007.1	actin_cytoplasmic 1 Equus caballus,actin_related protein 2_3 complex subunit 3 Equus caballus,cell division control protein 42 homolog Equus caballus,cytoplasmic dynein 1 heavy chain 1 Equus caballus,cytoplasmic dynein 1 intermediate chain 2 isoform X5 Equus caballus,actin_related protein 2_3 complex subunit 5 Equus caballus,profilin_1 Equus caballus,rho_associated protein kinase 2 isoform X1 Equ…
map00010	Glycolysis / Gluconeogenesis	0.238568044111296	0.710884575887196	22	48	788	2148	Over	NP_001137266.1 NP_001138352.1 NP_001153162.1 NP_001254531.1 XP_001489386.3 XP_001489821.2 XP_001490605.2 XP_001490657.3 XP_001492849.2 XP_001495686.1 XP_001497522.2 XP_001497628.2 XP_001504195.1 XP_001504536.4 XP_003362760.1 XP_005610098.1 XP_023482281.1 XP_023486042.1 XP_023487978.1 XP_023489951.1 XP_023493440.1 XP_023497317.1	pyruvate kinase PKM isoform M2 Equus caballus,L_lactate dehydrogenase A chain Equus caballus,pyruvate kinase PKM isoform M1 Equus caballus,beta_enolase Equus caballus,phosphoenolpyruvate carboxykinase GTP_mitochondrial isoform X2 Equus caballus,phosphoenolpyruvate carboxykinase_cytosolic GTP Equus caballus,aldehyde dehydrogenase family 1 member A3 isoform X1 Equus caballus,glucose_6_phosphate iso…
map04217	Necroptosis	0.241690592194704	0.712987246974376	24	53	788	2148	Over	NP_001075304.1 NP_001075407.1 NP_001157427.1 NP_001296239.1 NP_001296342.1 NP_001296441.1 XP_001488204.1 XP_001489285.4 XP_001496993.3 XP_001500384.1 XP_001503968.2 XP_005607123.1 XP_005607932.1 XP_023473431.1 XP_023481725.1 XP_023488446.1 XP_023493311.1 XP_023493427.1 XP_023497056.1 XP_023497539.1 XP_023499110.1 XP_023503152.1 XP_023504397.1 XP_023507321.1	high mobility group protein B1 Equus caballus,heat shock protein HSP 90_beta Equus caballus,heat shock protein HSP 90_alpha Equus caballus,voltage_dependent anion_selective channel protein 3 Equus caballus,ADP_ATP translocase 2 Equus caballus,signal transducer and activator of transcription 3 Equus caballus,histone H2A type 2_A Equus caballus,glutamine synthetase Equus caballus,peptidyl_prolyl ci…
map05323	Rheumatoid arthritis	0.282937367928578	0.751950662512887	8	15	788	2148	Over	NP_001271471.1 XP_001488467.2 XP_001489754.1 XP_001502894.2 XP_003362600.1 XP_023474706.1 XP_023484509.1 XP_023491870.1	MHC class II DR alpha chain precursor Equus caballus,V_type proton ATPase subunit d 2 isoform X1 Equus caballus,V_type proton ATPase subunit E 1 Equus caballus,V_type proton ATPase catalytic subunit A Equus caballus,V_type proton ATPase 116 kDa subunit a isoform X4 Equus caballus,V_type proton ATPase subunit B_kidney isoform Equus caballus,V_type proton ATPase subunit G 1 Equus caballus,V_type pr…
map05168	Herpes simplex infection	0.291313152707908	0.767298036150293	24	54	788	2148	Over	NP_001182477.1 NP_001182517.1 NP_001271471.1 XP_001499818.1 XP_001499880.1 XP_001504454.1 XP_001915589.1 XP_001917725.1 XP_005598984.1 XP_005604982.1 XP_005613401.2 XP_005614692.1 XP_023482039.1 XP_023482363.1 XP_023484552.1 XP_023485936.1 XP_023495661.1 XP_023500356.1 XP_023502793.1 XP_023502893.1 XP_023502925.1 XP_023507428.1 XP_023510324.1 XP_023511264.1	serine_arginine_rich splicing factor 1 Equus caballus,serine_arginine_rich splicing factor 7 Equus caballus,MHC class II DR alpha chain precursor Equus caballus,eukaryotic translation initiation factor 2 subunit 1 Equus caballus,serine_arginine_rich splicing factor 3 Equus caballus,S_phase kinase_associated protein 1 Equus caballus,complement C3 Equus caballus,casein kinase II subunit beta isofor…
map04612	Antigen processing and presentation	0.331031623896499	0.799959625833549	12	25	788	2148	Over	NP_001075247.1 NP_001075407.1 NP_001157427.1 NP_001271471.1 XP_001488189.2 XP_001490652.1 XP_001504932.1 XP_001918259.2 XP_003362596.1 XP_023472797.1 XP_023474461.1 XP_023478718.1	heat shock cognate 71 kDa protein Equus caballus,heat shock protein HSP 90_beta Equus caballus,heat shock protein HSP 90_alpha Equus caballus,MHC class II DR alpha chain precursor Equus caballus,heat shock 70 kDa protein 6 Equus caballus,proteasome activator complex subunit 2 Equus caballus,calreticulin Equus caballus,heat shock 70 kDa protein 4 isoform X1 Equus caballus,proteasome activator comp…
map04672	Intestinal immune network for IgA production	0.366852886405959	0.832473857613522	1	1	788	2148	Over	NP_001271471.1	MHC class II DR alpha chain precursor Equus caballus
map04950	Maturity onset diabetes of the young	0.366852886405959	0.832473857613522	1	1	788	2148	Over	XP_005610098.1	pyruvate kinase PKLR isoform X1 Equus caballus
map03430	Mismatch repair	0.37500210054174	0.835456666389538	6	12	788	2148	Over	NP_001296126.1 XP_001494771.1 XP_001498117.2 XP_014585417.2 XP_023490895.1 XP_023508987.1	replication factor C subunit 5 Equus caballus,proliferating cell nuclear antigen Equus caballus,replication factor C subunit 4 Equus caballus,replication factor C subunit 2 isoform X2 Equus caballus,replication protein A 32 kDa subunit Equus caballus,replication protein A 70 kDa DNA_binding subunit Equus caballus
map04960	Aldosterone-regulated sodium reabsorption	0.37500210054174	0.835456666389538	6	12	788	2148	Over	NP_001108004.2 XP_001915271.3 XP_023476803.1 XP_023499017.1 XP_023502569.1 XP_023507168.1	sodium_potassium_transporting ATPase subunit alpha_1 precursor Equus caballus,sodium_potassium_transporting ATPase subunit alpha_2 Equus caballus,sodium_potassium_transporting ATPase subunit beta_3 Equus caballus,GTPase KRas isoform X2 Equus caballus,mitogen_activated protein kinase 1 isoform X1 Equus caballus,sodium_potassium_transporting ATPase subunit alpha_3 isoform X1 Equus caballus
map05150	Staphylococcus aureus infection	0.395947172126146	0.835456666389538	8	16	788	2148	Over	NP_001271471.1 XP_001491754.4 XP_001492602.1 XP_001492943.1 XP_001500552.3 XP_001915589.1 XP_023484552.1 XP_023500356.1	MHC class II DR alpha chain precursor Equus caballus,complement factor H isoform X1 Equus caballus,complement factor B Equus caballus,complement C4_A Equus caballus,plasminogen isoform X1 Equus caballus,complement C3 Equus caballus,complement C5 Equus caballus,complement C3_like Equus caballus
map04360	Axon guidance	0.421073269748089	0.859230298562195	18	41	788	2148	Over	NP_001295875.1 NP_001296099.1 NP_001296338.1 XP_001488789.1 XP_001494584.1 XP_001499138.1 XP_001503968.2 XP_005607932.1 XP_014594108.1 XP_023475292.1 XP_023476151.1 XP_023479329.1 XP_023486875.1 XP_023499017.1 XP_023502569.1 XP_023502893.1 XP_023505463.1 XP_023511007.1	transforming protein RhoA Equus caballus,GTPase NRas Equus caballus,cell division control protein 42 homolog Equus caballus,ephrin type_A receptor 2 isoform X3 Equus caballus,cofilin_1 Equus caballus,cytoplasmic protein NCK1 Equus caballus,calcium_calmodulin_dependent protein kinase type II subunit gamma isoform X13 Equus caballus,calcium_calmodulin_dependent protein kinase type II subunit delta …
map04966	Collecting duct acid secretion	0.44790566989691	0.863608971369859	7	14	788	2148	Over	XP_001488467.2 XP_001489754.1 XP_001502894.2 XP_003362600.1 XP_023474706.1 XP_023484509.1 XP_023491870.1	V_type proton ATPase subunit d 2 isoform X1 Equus caballus,V_type proton ATPase subunit E 1 Equus caballus,V_type proton ATPase catalytic subunit A Equus caballus,V_type proton ATPase 116 kDa subunit a isoform X4 Equus caballus,V_type proton ATPase subunit B_kidney isoform Equus caballus,V_type proton ATPase subunit G 1 Equus caballus,V_type proton ATPase subunit B_brain isoform Equus caballus
map04114	Oocyte meiosis	0.456018360956262	0.8714008106808	19	44	788	2148	Over	NP_001270011.1 XP_001493038.1 XP_001496310.3 XP_001503630.1 XP_001503968.2 XP_001504337.1 XP_001504339.1 XP_001504454.1 XP_005607932.1 XP_014594108.1 XP_023480498.1 XP_023482389.1 XP_023489360.1 XP_023489563.1 XP_023495661.1 XP_023502569.1 XP_023502925.1 XP_023510324.1 XP_023511181.1	calmodulin Equus caballus,14_3_3 protein zeta_delta Equus caballus,serine_threonine_protein phosphatase 2A 65 kDa regulatory subunit A alpha isoform Equus caballus,14_3_3 protein theta Equus caballus,calcium_calmodulin_dependent protein kinase type II subunit gamma isoform X13 Equus caballus,14_3_3 protein epsilon isoform X1 Equus caballus,cell division cycle protein 23 homolog Equus caballus,S_p…
map04145	Phagosome	0.46645773596277	0.880371970558301	31	75	788	2148	Over	NP_001075307.1 NP_001075382.1 NP_001271471.1 XP_001488467.2 XP_001489754.1 XP_001491228.1 XP_001491244.3 XP_001491960.2 XP_001495006.1 XP_001498703.1 XP_001501277.1 XP_001502894.2 XP_001504224.1 XP_001504231.1 XP_001504932.1 XP_001915589.1 XP_003362600.1 XP_005604336.1 XP_005605712.1 XP_005610680.2 XP_023472797.1 XP_023474706.1 XP_023475633.1 XP_023475641.1 XP_023484509.1 XP_023485233.1 XP_023491…	actin_cytoplasmic 1 Equus caballus,transferrin receptor protein 1 Equus caballus,MHC class II DR alpha chain precursor Equus caballus,V_type proton ATPase subunit d 2 isoform X1 Equus caballus,V_type proton ATPase subunit E 1 Equus caballus,tubulin beta chain Equus caballus,cytoplasmic dynein 1 heavy chain 1 Equus caballus,tubulin alpha_4A chain Equus caballus,ras_related protein Rab_5C Equus cab…
map00330	Arginine and proline metabolism	0.521559420630462	0.932485024763553	12	27	788	2148	Over	XP_001488007.1 XP_001489187.1 XP_001490409.2 XP_001492849.2 XP_001501922.3 XP_001503062.1 XP_001504536.4 XP_005602227.1 XP_005602520.3 XP_023473486.1 XP_023484241.1 XP_023490048.1	pyrroline_5_carboxylate reductase 1_mitochondrial Equus caballus,pyrroline_5_carboxylate reductase 2 Equus caballus,spermidine synthase Equus caballus,4_trimethylaminobutyraldehyde dehydrogenase isoform X1 Equus caballus,delta_1_pyrroline_5_carboxylate synthase isoform X2 Equus caballus,creatine kinase U_type_mitochondrial Equus caballus,alpha_aminoadipic semialdehyde dehydrogenase isoform X1 Equ…
map00670	One carbon pool by folate	0.544956194193563	0.968446248717476	5	11	788	2148	Over	XP_001488586.1 XP_001500773.1 XP_023488826.1 XP_023498047.1 XP_023509403.1	serine hydroxymethyltransferase_mitochondrial isoform X1 Equus caballus,bifunctional methylenetetrahydrofolate dehydrogenase_cyclohydrolase_mitochondrial isoform X1 Equus caballus,monofunctional C1_tetrahydrofolate synthase_mitochondrial isoform X2 Equus caballus,bifunctional purine biosynthesis protein PURH Equus caballus,serine hydroxymethyltransferase_cytosolic Equus caballus
map04810	Regulation of actin cytoskeleton	0.557348172946308	0.977348732545368	35	87	788	2148	Over	NP_001075307.1 NP_001295875.1 NP_001296099.1 NP_001296199.1 NP_001296338.1 XP_001490892.4 XP_001494584.1 XP_001504911.1 XP_001915131.2 XP_003365157.1 XP_005604336.1 XP_005612427.1 XP_014583788.1 XP_014593549.2 XP_014596552.1 XP_023475292.1 XP_023476868.1 XP_023479329.1 XP_023483750.1 XP_023486875.1 XP_023487279.1 XP_023488665.1 XP_023498089.1 XP_023499017.1 XP_023500531.1 XP_023502569.1 XP_023502…	actin_cytoplasmic 1 Equus caballus,transforming protein RhoA Equus caballus,GTPase NRas Equus caballus,actin_related protein 2_3 complex subunit 3 Equus caballus,cell division control protein 42 homolog Equus caballus,prothrombin Equus caballus,cofilin_1 Equus caballus,moesin Equus caballus,actin_related protein 2_3 complex subunit 5 Equus caballus,guanine nucleotide_binding protein GI_GS_GO subu…
map03460	Fanconi anemia pathway	0.558521256103067	0.977348732545368	2	3	788	2148	Over	XP_023490895.1 XP_023508987.1	replication protein A 32 kDa subunit Equus caballus,replication protein A 70 kDa DNA_binding subunit Equus caballus
map04971	Gastric acid secretion	0.579156339166001	0.977348732545368	11	25	788	2148	Over	NP_001108004.2 NP_001270011.1 XP_001503968.2 XP_001915271.3 XP_005607932.1 XP_023476151.1 XP_023476803.1 XP_023480498.1 XP_023488665.1 XP_023507168.1 XP_023510066.1	sodium_potassium_transporting ATPase subunit alpha_1 precursor Equus caballus,calmodulin Equus caballus,calcium_calmodulin_dependent protein kinase type II subunit gamma isoform X13 Equus caballus,sodium_potassium_transporting ATPase subunit alpha_2 Equus caballus,calcium_calmodulin_dependent protein kinase type II subunit delta isoform X6 Equus caballus,guanine nucleotide_binding protein Gi subu…
map05100	Bacterial invasion of epithelial cells	0.581304720365901	0.977348732545368	18	43	788	2148	Over	NP_001075307.1 NP_001116234.1 NP_001295875.1 NP_001296199.1 NP_001296338.1 XP_001491248.1 XP_001503789.1 XP_001915131.2 XP_005597162.1 XP_005605672.1 XP_005612427.1 XP_023473379.1 XP_023484767.1 XP_023496325.1 XP_023498089.1 XP_023499842.1 XP_023510770.1 XP_023511007.1	actin_cytoplasmic 1 Equus caballus,catenin beta_1 Equus caballus,transforming protein RhoA Equus caballus,actin_related protein 2_3 complex subunit 3 Equus caballus,cell division control protein 42 homolog Equus caballus,septin_11 isoform X2 Equus caballus,clathrin heavy chain 1 isoform X2 Equus caballus,actin_related protein 2_3 complex subunit 5 Equus caballus,septin_9 isoform X2 Equus caballus…
map04964	Proximal tubule bicarbonate reclamation	0.591874785955397	0.977348732545368	7	15	788	2148	Over	NP_001108004.2 XP_001489386.3 XP_001489821.2 XP_001915271.3 XP_023476803.1 XP_023504397.1 XP_023507168.1	sodium_potassium_transporting ATPase subunit alpha_1 precursor Equus caballus,phosphoenolpyruvate carboxykinase GTP_mitochondrial isoform X2 Equus caballus,phosphoenolpyruvate carboxykinase_cytosolic GTP Equus caballus,sodium_potassium_transporting ATPase subunit alpha_2 Equus caballus,sodium_potassium_transporting ATPase subunit beta_3 Equus caballus,glutamate dehydrogenase 1_mitochondrial Equus…
map04722	Neurotrophin signaling pathway	0.596348379180225	0.977348732545368	16	38	788	2148	Over	NP_001240767.1 NP_001270011.1 NP_001270013.1 NP_001295875.1 NP_001296099.1 NP_001296338.1 XP_001503968.2 XP_001504337.1 XP_005607932.1 XP_005612427.1 XP_023480592.1 XP_023489360.1 XP_023499017.1 XP_023502569.1 XP_023502893.1 XP_023511007.1	ras_related protein Rap_1b Equus caballus,calmodulin Equus caballus,growth factor receptor_bound protein 2 Equus caballus,transforming protein RhoA Equus caballus,GTPase NRas Equus caballus,cell division control protein 42 homolog Equus caballus,calcium_calmodulin_dependent protein kinase type II subunit gamma isoform X13 Equus caballus,14_3_3 protein epsilon isoform X1 Equus caballus,calcium_cal…
map00750	Vitamin B6 metabolism	0.627332939106738	1	2	4	788	2148	Over	XP_001491246.1 XP_001496412.2	pyridoxal kinase isoform X1 Equus caballus,phosphoserine aminotransferase isoform X1 Equus caballus
map05211	Renal cell carcinoma	0.67209831507279	1	13	31	788	2148	Over	NP_001240767.1 NP_001270013.1 NP_001296099.1 NP_001296338.1 XP_001493068.2 XP_005612427.1 XP_023472287.1 XP_023479329.1 XP_023499017.1 XP_023502569.1 XP_023502893.1 XP_023505463.1 XP_023511007.1	ras_related protein Rap_1b Equus caballus,growth factor receptor_bound protein 2 Equus caballus,GTPase NRas Equus caballus,cell division control protein 42 homolog Equus caballus,elongin_C Equus caballus,crk_like protein Equus caballus,elongin_B isoform X1 Equus caballus,serine_threonine_protein kinase PAK 2 Equus caballus,GTPase KRas isoform X2 Equus caballus,mitogen_activated protein kinase 1 i…
map05321	Inflammatory bowel disease (IBD)	0.675167178866611	1	3	6	788	2148	Over	NP_001271471.1 NP_001296441.1 XP_023503532.1	MHC class II DR alpha chain precursor Equus caballus,signal transducer and activator of transcription 3 Equus caballus,mothers against decapentaplegic homolog 2 isoform X1 Equus caballus
map04330	Notch signaling pathway	0.712108950681781	1	3	7	788	2148	Over	XP_003363448.1 XP_005609008.1 XP_023490118.1	C_terminal_binding protein 2 isoform X1 Equus caballus,C_terminal_binding protein 1 isoform X3 Equus caballus,histone deacetylase 1 Equus caballus
map00030	Pentose phosphate pathway	0.767042325331076	1	10	24	788	2148	Over	XP_001490657.3 XP_001492282.4 XP_001504195.1 XP_001915138.2 XP_003362760.1 XP_023476049.1 XP_023486042.1 XP_023487978.1 XP_023490233.1 XP_023510539.1	glucose_6_phosphate isomerase Equus caballus,glucose_6_phosphate 1_dehydrogenase isoform X2 Equus caballus,fructose_bisphosphate aldolase C Equus caballus,6_phosphogluconolactonase Equus caballus,fructose_bisphosphate aldolase A isoform X2 Equus caballus,transketolase Equus caballus,ATP_dependent 6_phosphofructokinase_liver type Equus caballus,ATP_dependent 6_phosphofructokinase_platelet type iso…
map04740	Olfactory transduction	0.767882129532732	1	5	12	788	2148	Over	NP_001270011.1 XP_001503968.2 XP_005607932.1 XP_005613293.1 XP_023491739.1	calmodulin Equus caballus,calcium_calmodulin_dependent protein kinase type II subunit gamma isoform X13 Equus caballus,calcium_calmodulin_dependent protein kinase type II subunit delta isoform X6 Equus caballus,neurocalcin_delta Equus caballus,guanine nucleotide_binding protein GI_GS_GT subunit beta_1 Equus caballus
map04720	Long-term potentiation	0.778612372892838	1	13	32	788	2148	Over	NP_001240767.1 NP_001270011.1 NP_001296099.1 XP_001503968.2 XP_005607932.1 XP_014594108.1 XP_023480498.1 XP_023489360.1 XP_023499017.1 XP_023502569.1 XP_023502925.1 XP_023510066.1 XP_023510324.1	ras_related protein Rap_1b Equus caballus,calmodulin Equus caballus,GTPase NRas Equus caballus,calcium_calmodulin_dependent protein kinase type II subunit gamma isoform X13 Equus caballus,calcium_calmodulin_dependent protein kinase type II subunit delta isoform X6 Equus caballus,serine_threonine_protein phosphatase 2B catalytic subunit alpha isoform isoform X4 Equus caballus,inositol 1_4_5_trisph…
map04550	Signaling pathways regulating pluripotency of stem cells	0.800024220157599	1	8	19	788	2148	Over	NP_001116234.1 NP_001270013.1 NP_001296099.1 NP_001296441.1 XP_023480592.1 XP_023499017.1 XP_023502569.1 XP_023503532.1	catenin beta_1 Equus caballus,growth factor receptor_bound protein 2 Equus caballus,GTPase NRas Equus caballus,signal transducer and activator of transcription 3 Equus caballus,mitogen_activated protein kinase 14 isoform X1 Equus caballus,GTPase KRas isoform X2 Equus caballus,mitogen_activated protein kinase 1 isoform X1 Equus caballus,mothers against decapentaplegic homolog 2 isoform X1 Equus ca…
map04659	Th17 cell differentiation	0.800024220157599	1	8	19	788	2148	Over	NP_001075407.1 NP_001157427.1 NP_001271471.1 NP_001296441.1 XP_014594108.1 XP_023480592.1 XP_023502569.1 XP_023503532.1	heat shock protein HSP 90_beta Equus caballus,heat shock protein HSP 90_alpha Equus caballus,MHC class II DR alpha chain precursor Equus caballus,signal transducer and activator of transcription 3 Equus caballus,serine_threonine_protein phosphatase 2B catalytic subunit alpha isoform isoform X4 Equus caballus,mitogen_activated protein kinase 14 isoform X1 Equus caballus,mitogen_activated protein k…
map05133	Pertussis	0.811035026957887	1	11	27	788	2148	Over	NP_001270011.1 NP_001295875.1 XP_001492943.1 XP_001494584.1 XP_001498388.1 XP_001915589.1 XP_023476151.1 XP_023480592.1 XP_023484552.1 XP_023500356.1 XP_023502569.1	calmodulin Equus caballus,transforming protein RhoA Equus caballus,complement C4_A Equus caballus,cofilin_1 Equus caballus,plasma protease C1 inhibitor Equus caballus,complement C3 Equus caballus,guanine nucleotide_binding protein Gi subunit alpha_2 Equus caballus,mitogen_activated protein kinase 14 isoform X1 Equus caballus,complement C5 Equus caballus,complement C3_like Equus caballus,mitogen_a…
map04915	Estrogen signaling pathway	0.815419020482719	1	14	35	788	2148	Over	NP_001075247.1 NP_001075407.1 NP_001157345.1 NP_001157427.1 NP_001270011.1 NP_001270013.1 NP_001296099.1 XP_001488189.2 XP_005610895.2 XP_023476151.1 XP_023480498.1 XP_023499017.1 XP_023502569.1 XP_023510066.1	heat shock cognate 71 kDa protein Equus caballus,heat shock protein HSP 90_beta Equus caballus,endoplasmin precursor Equus caballus,heat shock protein HSP 90_alpha Equus caballus,calmodulin Equus caballus,growth factor receptor_bound protein 2 Equus caballus,GTPase NRas Equus caballus,heat shock 70 kDa protein 6 Equus caballus,peptidyl_prolyl cis_trans isomerase FKBP4 Equus caballus,guanine nucle…
map05202	Transcriptional misregulation in cancer	0.848632660267561	1	9	22	788	2148	Over	XP_001493490.2 XP_001495197.2 XP_001917840.1 XP_005597617.1 XP_005598799.1 XP_023484718.1 XP_023490118.1 XP_023502669.1 XP_023508984.1	histone H3_1 Equus caballus,probable ATP_dependent RNA helicase DDX5 Equus caballus,junction plakoglobin Equus caballus,TATA_binding protein_associated factor 2N isoform X1 Equus caballus,RNA_binding protein FUS isoform X1 Equus caballus,cyclin_dependent kinase 9 Equus caballus,histone deacetylase 1 Equus caballus,RNA_binding protein EWS isoform X1 Equus caballus,paired amphipathic helix protein …
map00620	Pyruvate metabolism	0.886002016210201	1	13	33	788	2148	Over	NP_001137266.1 NP_001138352.1 NP_001153162.1 XP_001489386.3 XP_001489821.2 XP_001492849.2 XP_001504338.2 XP_001504536.4 XP_005599127.1 XP_005610098.1 XP_023488714.1 XP_023503586.1 XP_023508732.1	pyruvate kinase PKM isoform M2 Equus caballus,L_lactate dehydrogenase A chain Equus caballus,pyruvate kinase PKM isoform M1 Equus caballus,phosphoenolpyruvate carboxykinase GTP_mitochondrial isoform X2 Equus caballus,phosphoenolpyruvate carboxykinase_cytosolic GTP Equus caballus,4_trimethylaminobutyraldehyde dehydrogenase isoform X1 Equus caballus,glyoxylate reductase_hydroxypyruvate reductase Eq…
map04014	Ras signaling pathway	0.927035520772063	1	21	55	788	2148	Over	NP_001240767.1 NP_001270011.1 NP_001270013.1 NP_001295875.1 NP_001296099.1 NP_001296338.1 XP_001488789.1 XP_001495006.1 XP_001505112.1 XP_003365157.1 XP_005603520.2 XP_023479329.1 XP_023480102.1 XP_023486875.1 XP_023491739.1 XP_023494712.1 XP_023499017.1 XP_023502569.1 XP_023502893.1 XP_023505463.1 XP_023511007.1	ras_related protein Rap_1b Equus caballus,calmodulin Equus caballus,growth factor receptor_bound protein 2 Equus caballus,transforming protein RhoA Equus caballus,GTPase NRas Equus caballus,cell division control protein 42 homolog Equus caballus,ephrin type_A receptor 2 isoform X3 Equus caballus,ras_related protein Rab_5C Equus caballus,guanine nucleotide_binding protein GI_GS_GT subunit beta_2 E…
map05142	Chagas disease (American trypanosomiasis)	0.928255721239668	1	11	28	788	2148	Over	XP_001496310.3 XP_001504932.1 XP_001915589.1 XP_005607749.1 XP_023476151.1 XP_023480592.1 XP_023500356.1 XP_023502569.1 XP_023503532.1 XP_023509295.1 XP_023510066.1	serine_threonine_protein phosphatase 2A 65 kDa regulatory subunit A alpha isoform Equus caballus,calreticulin Equus caballus,complement C3 Equus caballus,serine_threonine_protein phosphatase 2A 55 kDa regulatory subunit B alpha isoform isoform X2 Equus caballus,guanine nucleotide_binding protein Gi subunit alpha_2 Equus caballus,mitogen_activated protein kinase 14 isoform X1 Equus caballus,comple…
map04650	Natural killer cell mediated cytotoxicity	0.939455533699702	1	8	20	788	2148	Over	NP_001270013.1 NP_001296099.1 XP_014594108.1 XP_023486875.1 XP_023499017.1 XP_023502569.1 XP_023502893.1 XP_023511007.1	growth factor receptor_bound protein 2 Equus caballus,GTPase NRas Equus caballus,serine_threonine_protein phosphatase 2B catalytic subunit alpha isoform isoform X4 Equus caballus,ras_related C3 botulinum toxin substrate 2 isoform X1 Equus caballus,GTPase KRas isoform X2 Equus caballus,mitogen_activated protein kinase 1 isoform X1 Equus caballus,tyrosine_protein phosphatase non_receptor type 11 is…
map04071	Sphingolipid signaling pathway	0.976222198321617	1	16	42	788	2148	Over	NP_001295875.1 NP_001296099.1 XP_001496310.3 XP_001497175.1 XP_005602500.1 XP_005607749.1 XP_023475292.1 XP_023476151.1 XP_023480592.1 XP_023486875.1 XP_023496988.1 XP_023499017.1 XP_023502569.1 XP_023507934.1 XP_023510066.1 XP_023511007.1	transforming protein RhoA Equus caballus,GTPase NRas Equus caballus,serine_threonine_protein phosphatase 2A 65 kDa regulatory subunit A alpha isoform Equus caballus,serine palmitoyltransferase 1 isoform X2 Equus caballus,sphingosine_1_phosphate lyase 1 Equus caballus,serine_threonine_protein phosphatase 2A 55 kDa regulatory subunit B alpha isoform isoform X2 Equus caballus,rho_associated protein …
map05164	Influenza A	0.986922188531583	1	20	53	788	2148	Over	NP_001075247.1 NP_001075307.1 NP_001271471.1 XP_001488189.2 XP_001494963.1 XP_001499818.1 XP_001500552.3 XP_001917538.1 XP_005596314.1 XP_005603751.1 XP_005610130.1 XP_014592456.2 XP_014597184.2 XP_023478115.1 XP_023479426.1 XP_023480592.1 XP_023500987.1 XP_023502569.1 XP_023509295.1 XP_023510770.1	heat shock cognate 71 kDa protein Equus caballus,actin_cytoplasmic 1 Equus caballus,MHC class II DR alpha chain precursor Equus caballus,heat shock 70 kDa protein 6 Equus caballus,cleavage and polyadenylation specificity factor subunit 4 isoform X1 Equus caballus,eukaryotic translation initiation factor 2 subunit 1 Equus caballus,plasminogen isoform X1 Equus caballus,exportin_1 isoform X1 Equus c…
map04972	Pancreatic secretion	0.999999999999975	1	11	29	788	2148	Over	NP_001108004.2 NP_001240767.1 NP_001295875.1 XP_001914834.1 XP_001915271.3 XP_023476803.1 XP_023480498.1 XP_023501327.1 XP_023507168.1 XP_023510066.1 XP_023511007.1	sodium_potassium_transporting ATPase subunit alpha_1 precursor Equus caballus,ras_related protein Rap_1b Equus caballus,transforming protein RhoA Equus caballus,ras_related protein Rab_8A isoform X2 Equus caballus,sodium_potassium_transporting ATPase subunit alpha_2 Equus caballus,sodium_potassium_transporting ATPase subunit beta_3 Equus caballus,inositol 1_4_5_trisphosphate receptor type 3 isofo…
map05162	Measles	0.999999999999975	1	11	29	788	2148	Over	NP_001075247.1 NP_001229375.1 NP_001296188.1 NP_001296441.1 XP_001488189.2 XP_001499818.1 XP_001504911.1 XP_001917725.1 XP_005610130.1 XP_023482039.1 XP_023494965.1	heat shock cognate 71 kDa protein Equus caballus,receptor of activated protein C kinase 1 Equus caballus,eukaryotic translation initiation factor 3 subunit H Equus caballus,signal transducer and activator of transcription 3 Equus caballus,heat shock 70 kDa protein 6 Equus caballus,eukaryotic translation initiation factor 2 subunit 1 Equus caballus,moesin Equus caballus,casein kinase II subunit be…
map04664	Fc epsilon RI signaling pathway	0.999999999999988	1	8	21	788	2148	Over	NP_001270013.1 NP_001296099.1 XP_023480592.1 XP_023486875.1 XP_023499017.1 XP_023502569.1 XP_023509295.1 XP_023511007.1	growth factor receptor_bound protein 2 Equus caballus,GTPase NRas Equus caballus,mitogen_activated protein kinase 14 isoform X1 Equus caballus,ras_related C3 botulinum toxin substrate 2 isoform X1 Equus caballus,GTPase KRas isoform X2 Equus caballus,mitogen_activated protein kinase 1 isoform X1 Equus caballus,dual specificity mitogen_activated protein kinase kinase 4 isoform X1 Equus caballus,ras…
map05216	Thyroid cancer	0.99999999999999	1	7	18	788	2148	Over	NP_001116234.1 NP_001296099.1 XP_001496152.1 XP_001503546.1 XP_023496485.1 XP_023499017.1 XP_023502569.1	catenin beta_1 Equus caballus,GTPase NRas Equus caballus,tropomyosin alpha_3 chain isoform X10 Equus caballus,protein TFG isoform X1 Equus caballus,nucleoprotein TPR isoform X1 Equus caballus,GTPase KRas isoform X2 Equus caballus,mitogen_activated protein kinase 1 isoform X1 Equus caballus
map05161	Hepatitis B	0.999999999999994	1	15	40	788	2148	Over	NP_001270013.1 NP_001296099.1 NP_001296239.1 NP_001296441.1 XP_001493038.1 XP_001494771.1 XP_001502072.1 XP_001503630.1 XP_014595705.1 XP_023482389.1 XP_023489852.1 XP_023494965.1 XP_023499017.1 XP_023502569.1 XP_023509295.1	growth factor receptor_bound protein 2 Equus caballus,GTPase NRas Equus caballus,voltage_dependent anion_selective channel protein 3 Equus caballus,signal transducer and activator of transcription 3 Equus caballus,14_3_3 protein zeta_delta Equus caballus,proliferating cell nuclear antigen Equus caballus,DNA damage_binding protein 1 Equus caballus,14_3_3 protein theta Equus caballus,ragulator comp…
map04912	GnRH signaling pathway	0.999999999999999	1	12	32	788	2148	Over	NP_001270011.1 NP_001270013.1 NP_001296099.1 NP_001296338.1 XP_001503968.2 XP_005607932.1 XP_023480498.1 XP_023480592.1 XP_023499017.1 XP_023502569.1 XP_023509295.1 XP_023510066.1	calmodulin Equus caballus,growth factor receptor_bound protein 2 Equus caballus,GTPase NRas Equus caballus,cell division control protein 42 homolog Equus caballus,calcium_calmodulin_dependent protein kinase type II subunit gamma isoform X13 Equus caballus,calcium_calmodulin_dependent protein kinase type II subunit delta isoform X6 Equus caballus,inositol 1_4_5_trisphosphate receptor type 3 isofor…
map04540	Gap junction	0.999999999999999	1	14	38	788	2148	Over	NP_001270013.1 NP_001296099.1 XP_001491228.1 XP_001491960.2 XP_001504224.1 XP_001504231.1 XP_005610680.2 XP_023476151.1 XP_023480498.1 XP_023485233.1 XP_023499017.1 XP_023502569.1 XP_023507325.1 XP_023510066.1	growth factor receptor_bound protein 2 Equus caballus,GTPase NRas Equus caballus,tubulin beta chain Equus caballus,tubulin alpha_4A chain Equus caballus,tubulin alpha_1A chain Equus caballus,tubulin alpha_1C chain Equus caballus,tubulin alpha_1D chain Equus caballus,guanine nucleotide_binding protein Gi subunit alpha_2 Equus caballus,inositol 1_4_5_trisphosphate receptor type 3 isoform X1 Equus c…
map00471	D-Glutamine and D-glutamate metabolism	1	1	1	2	788	2148	Over	XP_023504397.1	glutamate dehydrogenase 1_mitochondrial Equus caballus
map00562	Inositol phosphate metabolism	1	1	5	13	788	2148	Over	XP_001489283.1 XP_001497522.2 XP_023481262.1 XP_023504338.1 XP_023510066.1	inositol monophosphatase 1 isoform X1 Equus caballus,triosephosphate isomerase Equus caballus,inositol_3_phosphate synthase 1 Equus caballus,inositol monophosphatase 3 Equus caballus,1_phosphatidylinositol 4_5_bisphosphate phosphodiesterase beta_3 Equus caballus
map00592	alpha-Linolenic acid metabolism	1	1	1	2	788	2148	Over	XP_001494563.2	peroxisomal acyl_coenzyme A oxidase 1 isoform X1 Equus caballus
map00600	Sphingolipid metabolism	1	1	3	8	788	2148	Over	XP_001497175.1 XP_005602500.1 XP_023496988.1	serine palmitoyltransferase 1 isoform X2 Equus caballus,sphingosine_1_phosphate lyase 1 Equus caballus,ceramide synthase 2 Equus caballus
map04064	NF-kappa B signaling pathway	1	1	5	13	788	2148	Over	XP_001916453.3 XP_001917725.1 XP_014592456.2 XP_023472443.1 XP_023482039.1	nuclear factor NF_kappa_B p100 subunit isoform X1 Equus caballus,casein kinase II subunit beta isoform X2 Equus caballus,E3 ubiquitin_ISG15 ligase TRIM25 Equus caballus,SUMO_conjugating enzyme UBC9 Equus caballus,casein kinase II subunit alpha Equus caballus
map04392	Hippo signaling pathway - multiple species	1	1	2	5	788	2148	Over	XP_005608784.1 XP_023504523.1	MOB kinase activator 1B Equus caballus,serine_threonine_protein kinase 3 Equus caballus
map05140	Leishmaniasis	1	1	5	13	788	2148	Over	NP_001271471.1 XP_001915589.1 XP_023480592.1 XP_023500356.1 XP_023502569.1	MHC class II DR alpha chain precursor Equus caballus,complement C3 Equus caballus,mitogen_activated protein kinase 14 isoform X1 Equus caballus,complement C3_like Equus caballus,mitogen_activated protein kinase 1 isoform X1 Equus caballus
