# Supplementary material for: Proteomic Insights into the Mechanism by Which Ferulic Acid Promotes Skeletal Muscle Fiber Type Conversion in Mongolian Horses
Source: Biology (Basel). 2026 Mar 18;15(6):481. doi: 10.3390/biology15060481 (PMC13024172; doi:10.3390/biology15060481)
Supplement: Supplementary file 1 [file biology-15-00481-s001.zip › Supplementary File S6 KEGG functional enrichment of FA(15g) vs. FA(10g).xlsx]

## Sheet: C.vs.B.KEGG_Enrich
MapID	MapTitle	Pvalue	AdjustedPv	x	y	n	N	EnrichDirect	ProtIDs	Description
map00220	Arginine biosynthesis	9.67960701833024e-05	0.0157777594398783	5	13	87	2148	Over	XP_001488800.3 XP_001489285.4 XP_001499390.1 XP_001503335.2 XP_001914744.1	ornithine carbamoyltransferase_mitochondrial isoform X1 Equus caballus,glutamine synthetase Equus caballus,argininosuccinate synthase Equus caballus,arginase_1 isoform X1 Equus caballus,carbamoyl_phosphate synthase ammonia_mitochondrial isoform X1 Equus caballus
map00980	Metabolism of xenobiotics by cytochrome P450	0.000353648901767346	0.0181312709866356	6	25	87	2148	Over	NP_001075997.1 XP_001501790.1 XP_001501941.1 XP_005604044.1 XP_005615005.2 XP_014595920.1	alcohol dehydrogenase E chain Equus caballus,UDP_glucuronosyltransferase 2B31 Equus caballus,microsomal glutathione S_transferase 1 Equus caballus,glutathione S_transferase A4_like Equus caballus,LOW QUALITY PROTEIN_glutathione S_transferase A1 Equus caballus,UDP_glucuronosyltransferase 1_6 isoform X4 Equus caballus
map00982	Drug metabolism - cytochrome P450	0.000353648901767346	0.0181312709866356	6	25	87	2148	Over	NP_001075997.1 XP_001501790.1 XP_001501941.1 XP_005604044.1 XP_005615005.2 XP_014595920.1	alcohol dehydrogenase E chain Equus caballus,UDP_glucuronosyltransferase 2B31 Equus caballus,microsomal glutathione S_transferase 1 Equus caballus,glutathione S_transferase A4_like Equus caballus,LOW QUALITY PROTEIN_glutathione S_transferase A1 Equus caballus,UDP_glucuronosyltransferase 1_6 isoform X4 Equus caballus
map05204	Chemical carcinogenesis	0.000444939165316211	0.0181312709866356	6	26	87	2148	Over	NP_001075997.1 XP_001501790.1 XP_001501941.1 XP_005604044.1 XP_005615005.2 XP_014595920.1	alcohol dehydrogenase E chain Equus caballus,UDP_glucuronosyltransferase 2B31 Equus caballus,microsomal glutathione S_transferase 1 Equus caballus,glutathione S_transferase A4_like Equus caballus,LOW QUALITY PROTEIN_glutathione S_transferase A1 Equus caballus,UDP_glucuronosyltransferase 1_6 isoform X4 Equus caballus
map00830	Retinol metabolism	0.000666726753031071	0.0217352921488129	4	11	87	2148	Over	NP_001075997.1 XP_001500098.1 XP_001501790.1 XP_014595920.1	alcohol dehydrogenase E chain Equus caballus,retinol dehydrogenase 12 isoform X3 Equus caballus,UDP_glucuronosyltransferase 2B31 Equus caballus,UDP_glucuronosyltransferase 1_6 isoform X4 Equus caballus
map01230	Biosynthesis of amino acids	0.0112530530114934	0.305707940145571	7	62	87	2148	Over	XP_001488800.3 XP_001489285.4 XP_001499390.1 XP_001503335.2 XP_001504061.1 XP_001914744.1 XP_023487978.1	ornithine carbamoyltransferase_mitochondrial isoform X1 Equus caballus,glutamine synthetase Equus caballus,argininosuccinate synthase Equus caballus,arginase_1 isoform X1 Equus caballus,fructose_bisphosphate aldolase B Equus caballus,carbamoyl_phosphate synthase ammonia_mitochondrial isoform X1 Equus caballus,ATP_dependent 6_phosphofructokinase_platelet type isoform X1 Equus caballus
map04080	Neuroactive ligand-receptor interaction	0.0218761553830528	0.486194172337143	2	6	87	2148	Over	XP_001490892.4 XP_001503193.1	prothrombin Equus caballus,translocator protein Equus caballus
map00860	Porphyrin and chlorophyll metabolism	0.0289233717314574	0.486194172337143	3	17	87	2148	Over	XP_001488473.1 XP_001501790.1 XP_014595920.1	cytochrome c_type heme lyase Equus caballus,UDP_glucuronosyltransferase 2B31 Equus caballus,UDP_glucuronosyltransferase 1_6 isoform X4 Equus caballus
map00140	Steroid hormone biosynthesis	0.0298278633335671	0.486194172337143	2	7	87	2148	Over	XP_001501790.1 XP_014595920.1	UDP_glucuronosyltransferase 2B31 Equus caballus,UDP_glucuronosyltransferase 1_6 isoform X4 Equus caballus
map00565	Ether lipid metabolism	0.0298278633335671	0.486194172337143	2	7	87	2148	Over	XP_001498901.1 XP_023487386.1	phospholipase D3 Equus caballus,cholinephosphotransferase 1 Equus caballus
map00910	Nitrogen metabolism	0.0387365493699832	0.573470408615008	2	8	87	2148	Over	XP_001489285.4 XP_001914744.1	glutamine synthetase Equus caballus,carbamoyl_phosphate synthase ammonia_mitochondrial isoform X1 Equus caballus
map00053	Ascorbate and aldarate metabolism	0.0485135052070112	0.573470408615008	2	9	87	2148	Over	XP_001501790.1 XP_014595920.1	UDP_glucuronosyltransferase 2B31 Equus caballus,UDP_glucuronosyltransferase 1_6 isoform X4 Equus caballus
map00480	Glutathione metabolism	0.0504763766789212	0.573470408615008	4	35	87	2148	Over	XP_001501941.1 XP_005604044.1 XP_005615005.2 XP_023490048.1	microsomal glutathione S_transferase 1 Equus caballus,glutathione S_transferase A4_like Equus caballus,LOW QUALITY PROTEIN_glutathione S_transferase A1 Equus caballus,spermine synthase Equus caballus
map05418	Fluid shear stress and atherosclerosis	0.0565385854843271	0.573470408615008	5	52	87	2148	Over	NP_001075282.1 XP_001499390.1 XP_001501941.1 XP_005604044.1 XP_005615005.2	thioredoxin Equus caballus,argininosuccinate synthase Equus caballus,microsomal glutathione S_transferase 1 Equus caballus,glutathione S_transferase A4_like Equus caballus,LOW QUALITY PROTEIN_glutathione S_transferase A1 Equus caballus
map00051	Fructose and mannose metabolism	0.0566754600501602	0.573470408615008	3	22	87	2148	Over	XP_001502087.2 XP_001504061.1 XP_023487978.1	triokinase_FMN cyclase Equus caballus,fructose_bisphosphate aldolase B Equus caballus,ATP_dependent 6_phosphofructokinase_platelet type isoform X1 Equus caballus
map00040	Pentose and glucuronate interconversions	0.0590754971193126	0.573470408615008	2	10	87	2148	Over	XP_001501790.1 XP_014595920.1	UDP_glucuronosyltransferase 2B31 Equus caballus,UDP_glucuronosyltransferase 1_6 isoform X4 Equus caballus
map04146	Peroxisome	0.0599225471995122	0.573470408615008	4	37	87	2148	Over	NP_001075295.1 XP_001495388.1 XP_001498786.1 XP_023485629.1	superoxide dismutase Cu_Zn Equus caballus,peroxisomal 2_4_dienoyl_CoA reductase isoform X1 Equus caballus,peroxisomal bifunctional enzyme Equus caballus,non_specific lipid_transfer protein Equus caballus
map00250	Alanine, aspartate and glutamate metabolism	0.0633280205832525	0.573470408615008	3	23	87	2148	Over	XP_001489285.4 XP_001499390.1 XP_001914744.1	glutamine synthetase Equus caballus,argininosuccinate synthase Equus caballus,carbamoyl_phosphate synthase ammonia_mitochondrial isoform X1 Equus caballus
map05225	Hepatocellular carcinoma	0.0689112998549644	0.591186414545221	5	55	87	2148	Over	XP_001501941.1 XP_005604044.1 XP_005615005.2 XP_014597220.1 XP_023494965.1	microsomal glutathione S_transferase 1 Equus caballus,glutathione S_transferase A4_like Equus caballus,LOW QUALITY PROTEIN_glutathione S_transferase A1 Equus caballus,transcription activator BRG1 isoform X2 Equus caballus,cyclin_dependent kinase 6 isoform X2 Equus caballus
map03018	RNA degradation	0.087333374037564	0.711766998406146	4	42	87	2148	Over	XP_001505148.1 XP_005600030.1 XP_023487978.1 XP_023497308.1	m7GpppX diphosphatase isoform X1 Equus caballus,polyribonucleotide nucleotidyltransferase 1_mitochondrial isoform X1 Equus caballus,ATP_dependent 6_phosphofructokinase_platelet type isoform X1 Equus caballus,exosome complex component CSL4 isoform X2 Equus caballus
map01524	Platinum drug resistance	0.0932774485531075	0.724010672102691	3	27	87	2148	Over	XP_001501941.1 XP_005604044.1 XP_005615005.2	microsomal glutathione S_transferase 1 Equus caballus,glutathione S_transferase A4_like Equus caballus,LOW QUALITY PROTEIN_glutathione S_transferase A1 Equus caballus
map00983	Drug metabolism - other enzymes	0.107684919971079	0.760919946937959	2	14	87	2148	Over	XP_001501790.1 XP_014595920.1	UDP_glucuronosyltransferase 2B31 Equus caballus,UDP_glucuronosyltransferase 1_6 isoform X4 Equus caballus
map00120	Primary bile acid biosynthesis	0.116705513334043	0.760919946937959	1	3	87	2148	Over	XP_023485629.1	non_specific lipid_transfer protein Equus caballus
map00232	Caffeine metabolism	0.116705513334043	0.760919946937959	1	3	87	2148	Over	XP_014595560.1	uricase isoform X1 Equus caballus
map00440	Phosphonate and phosphinate metabolism	0.116705513334043	0.760919946937959	1	3	87	2148	Over	XP_023487386.1	cholinephosphotransferase 1 Equus caballus
map05150	Staphylococcus aureus infection	0.134891759316528	0.845667568022846	2	16	87	2148	Over	XP_001492602.1 XP_001501545.1	complement factor B Equus caballus,complement C1q subcomponent subunit B Equus caballus
map03320	PPAR signaling pathway	0.146806088820692	0.885216174188394	3	33	87	2148	Over	XP_001497770.1 XP_001498786.1 XP_023485629.1	fatty acid_binding protein_liver Equus caballus,peroxisomal bifunctional enzyme Equus caballus,non_specific lipid_transfer protein Equus caballus
map00350	Tyrosine metabolism	0.163434269093176	0.885216174188394	2	18	87	2148	Over	NP_001075997.1 XP_001502449.1	alcohol dehydrogenase E chain Equus caballus,homogentisate 1_2_dioxygenase Equus caballus
map00564	Glycerophospholipid metabolism	0.163434269093176	0.885216174188394	2	18	87	2148	Over	XP_001498901.1 XP_023487386.1	phospholipase D3 Equus caballus,cholinephosphotransferase 1 Equus caballus
map04979	Cholesterol metabolism	0.163434269093176	0.885216174188394	2	18	87	2148	Over	XP_001503193.1 XP_005614820.3	translocator protein Equus caballus,apolipoprotein E Equus caballus
map00240	Pyrimidine metabolism	0.176625891378263	0.885216174188394	3	36	87	2148	Over	XP_001916826.2 XP_005600030.1 XP_023472414.1	DNA_directed RNA polymerase II subunit RPB2 Equus caballus,polyribonucleotide nucleotidyltransferase 1_mitochondrial isoform X1 Equus caballus,nucleoside diphosphate kinase 3 Equus caballus
map00410	beta-Alanine metabolism	0.178086490540591	0.885216174188394	2	19	87	2148	Over	XP_001498786.1 XP_023490048.1	peroxisomal bifunctional enzyme Equus caballus,spermine synthase Equus caballus
map04060	Cytokine-cytokine receptor interaction	0.219929160383071	0.953246298252729	1	6	87	2148	Over	XP_001498597.2	interleukin_1 receptor accessory protein isoform X3 Equus caballus
map05020	Prion diseases	0.223067738795504	0.953246298252729	2	22	87	2148	Over	NP_001075295.1 XP_001501545.1	superoxide dismutase Cu_Zn Equus caballus,complement C1q subcomponent subunit B Equus caballus
map04727	GABAergic synapse	0.238281045291909	0.953246298252729	2	23	87	2148	Over	XP_001489285.4 XP_003364636.1	glutamine synthetase Equus caballus,guanine nucleotide_binding protein Go subunit alpha isoform X2 Equus caballus
map05134	Legionellosis	0.238281045291909	0.953246298252729	2	23	87	2148	Over	NP_001288219.1 XP_001916453.3	GTP_binding protein SAR1a Equus caballus,nuclear factor NF_kappa_B p100 subunit isoform X1 Equus caballus
map05100	Bacterial invasion of epithelial cells	0.251493404132615	0.953246298252729	3	43	87	2148	Over	XP_023484767.1 XP_023501170.1 XP_023501608.1	dynamin_1 isoform X1 Equus caballus,dynamin_2 isoform X1 Equus caballus,rho_related GTP_binding protein RhoG Equus caballus
map04975	Fat digestion and absorption	0.251612709891321	0.953246298252729	1	7	87	2148	Over	XP_001497770.1	fatty acid_binding protein_liver Equus caballus
map00030	Pentose phosphate pathway	0.253549672902846	0.953246298252729	2	24	87	2148	Over	XP_001504061.1 XP_023487978.1	fructose_bisphosphate aldolase B Equus caballus,ATP_dependent 6_phosphofructokinase_platelet type isoform X1 Equus caballus
map04961	Endocrine and other factor-regulated calcium reabsorption	0.253549672902846	0.953246298252729	2	24	87	2148	Over	XP_023484767.1 XP_023501170.1	dynamin_1 isoform X1 Equus caballus,dynamin_2 isoform X1 Equus caballus
map05224	Breast cancer	0.253549672902846	0.953246298252729	2	24	87	2148	Over	XP_001916453.3 XP_023494965.1	nuclear factor NF_kappa_B p100 subunit isoform X1 Equus caballus,cyclin_dependent kinase 6 isoform X2 Equus caballus
map00600	Sphingolipid metabolism	0.282023589965799	0.953246298252729	1	8	87	2148	Over	XP_001497175.1	serine palmitoyltransferase 1 isoform X2 Equus caballus
map00260	Glycine, serine and threonine metabolism	0.284138835936895	0.953246298252729	2	26	87	2148	Over	XP_001499028.3 XP_001504702.1	sarcosine dehydrogenase_mitochondrial Equus caballus,betaine__homocysteine S_methyltransferase 1 isoform X2 Equus caballus
map00330	Arginine and proline metabolism	0.299407746927598	0.953246298252729	2	27	87	2148	Over	XP_001503335.2 XP_023490048.1	arginase_1 isoform X1 Equus caballus,spermine synthase Equus caballus
map02010	ABC transporters	0.311212350560647	0.953246298252729	1	9	87	2148	Over	XP_005614339.3	ATP_binding cassette sub_family B member 7_mitochondrial Equus caballus
map04614	Renin-angiotensin system	0.311212350560647	0.953246298252729	1	9	87	2148	Over	XP_001916911.4	lysosomal protective protein Equus caballus
map00640	Propanoate metabolism	0.314628480525337	0.953246298252729	2	28	87	2148	Over	XP_001498786.1 XP_023508732.1	peroxisomal bifunctional enzyme Equus caballus,acetyl_CoA carboxylase 1 isoform X1 Equus caballus
map04724	Glutamatergic synapse	0.314628480525337	0.953246298252729	2	28	87	2148	Over	XP_001489285.4 XP_003364636.1	glutamine synthetase Equus caballus,guanine nucleotide_binding protein Go subunit alpha isoform X2 Equus caballus
map05142	Chagas disease (American trypanosomiasis)	0.314628480525337	0.953246298252729	2	28	87	2148	Over	XP_001501545.1 XP_003364636.1	complement C1q subcomponent subunit B Equus caballus,guanine nucleotide_binding protein Go subunit alpha isoform X2 Equus caballus
map05222	Small cell lung cancer	0.314628480525337	0.953246298252729	2	28	87	2148	Over	XP_005604336.1 XP_023494965.1	integrin alpha_2 Equus caballus,cyclin_dependent kinase 6 isoform X2 Equus caballus
map00061	Fatty acid biosynthesis	0.339227556498573	0.953246298252729	1	10	87	2148	Over	XP_023508732.1	acetyl_CoA carboxylase 1 isoform X1 Equus caballus
map00790	Folate biosynthesis	0.339227556498573	0.953246298252729	1	10	87	2148	Over	XP_001495890.1	gamma_glutamyl hydrolase isoform X1 Equus caballus
map03020	RNA polymerase	0.339227556498573	0.953246298252729	1	10	87	2148	Over	XP_001916826.2	DNA_directed RNA polymerase II subunit RPB2 Equus caballus
map04940	Type I diabetes mellitus	0.339227556498573	0.953246298252729	1	10	87	2148	Over	XP_023492115.1	carboxypeptidase E Equus caballus
map00270	Cysteine and methionine metabolism	0.359800610613132	0.953246298252729	2	31	87	2148	Over	XP_001504702.1 XP_023490048.1	betaine__homocysteine S_methyltransferase 1 isoform X2 Equus caballus,spermine synthase Equus caballus
map00670	One carbon pool by folate	0.366115864536283	0.953246298252729	1	11	87	2148	Over	XP_001498666.2	mitochondrial 10_formyltetrahydrofolate dehydrogenase Equus caballus
map00900	Terpenoid backbone biosynthesis	0.366115864536283	0.953246298252729	1	11	87	2148	Over	NP_001288163.1	CAAX prenyl protease 1 homolog Equus caballus
map01523	Antifolate resistance	0.366115864536283	0.953246298252729	1	11	87	2148	Over	XP_001495890.1	gamma_glutamyl hydrolase isoform X1 Equus caballus
map04130	SNARE interactions in vesicular transport	0.366115864536283	0.953246298252729	1	11	87	2148	Over	XP_023483204.1	vesicle_associated membrane protein 3 isoform X1 Equus caballus
map00071	Fatty acid degradation	0.374635910419347	0.953246298252729	2	32	87	2148	Over	NP_001075997.1 XP_001498786.1	alcohol dehydrogenase E chain Equus caballus,peroxisomal bifunctional enzyme Equus caballus
map04072	Phospholipase D signaling pathway	0.389334608587002	0.953246298252729	2	33	87	2148	Over	XP_023484767.1 XP_023501170.1	dynamin_1 isoform X1 Equus caballus,dynamin_2 isoform X1 Equus caballus
map04721	Synaptic vesicle cycle	0.389334608587002	0.953246298252729	2	33	87	2148	Over	XP_023484767.1 XP_023501170.1	dynamin_1 isoform X1 Equus caballus,dynamin_2 isoform X1 Equus caballus
map00561	Glycerolipid metabolism	0.391922097472803	0.953246298252729	1	12	87	2148	Over	XP_001502087.2	triokinase_FMN cyclase Equus caballus
map04115	p53 signaling pathway	0.391922097472803	0.953246298252729	1	12	87	2148	Over	XP_023494965.1	cyclin_dependent kinase 6 isoform X2 Equus caballus
map04064	NF-kappa B signaling pathway	0.416689315412815	0.953246298252729	1	13	87	2148	Over	XP_001916453.3	nuclear factor NF_kappa_B p100 subunit isoform X1 Equus caballus
map04610	Complement and coagulation cascades	0.436427419863045	0.953246298252729	3	47	87	2148	Over	XP_001490892.4 XP_001492602.1 XP_001501545.1	prothrombin Equus caballus,complement factor B Equus caballus,complement C1q subcomponent subunit B Equus caballus
map04978	Mineral absorption	0.440458884292949	0.953246298252729	1	14	87	2148	Over	NP_001075415.2	serotransferrin precursor Equus caballus
map00010	Glycolysis / Gluconeogenesis	0.441914412854914	0.953246298252729	3	48	87	2148	Over	NP_001075997.1 XP_001504061.1 XP_023487978.1	alcohol dehydrogenase E chain Equus caballus,fructose_bisphosphate aldolase B Equus caballus,ATP_dependent 6_phosphofructokinase_platelet type isoform X1 Equus caballus
map04120	Ubiquitin mediated proteolysis	0.453640604829626	0.953246298252729	3	50	87	2148	Over	XP_001492324.1 XP_003365917.4 XP_023500012.1	F_box only protein 2 isoform X2 Equus caballus,cullin_4B isoform X3 Equus caballus,ubiquitin_conjugating enzyme E2 R1 isoform X3 Equus caballus
map03015	mRNA surveillance pathway	0.459840848731346	0.953246298252729	3	51	87	2148	Over	XP_001489410.1 XP_023473382.1 XP_023490090.1	cleavage stimulation factor subunit 1 Equus caballus,eukaryotic peptide chain release factor subunit 1 Equus caballus,cleavage stimulation factor subunit 2 isoform X1 Equus caballus
map04622	RIG-I-like receptor signaling pathway	0.463270541774914	0.953246298252729	1	15	87	2148	Over	XP_001502087.2	triokinase_FMN cyclase Equus caballus
map04640	Hematopoietic cell lineage	0.463270541774914	0.953246298252729	1	15	87	2148	Over	XP_005604336.1	integrin alpha_2 Equus caballus
map00650	Butanoate metabolism	0.485162460605473	0.953246298252729	1	16	87	2148	Over	XP_001498786.1	peroxisomal bifunctional enzyme Equus caballus
map05414	Dilated cardiomyopathy (DCM)	0.493501953835953	0.953246298252729	3	56	87	2148	Over	XP_005604336.1 XP_023477865.1 XP_023477868.1	integrin alpha_2 Equus caballus,titin isoform X27 Equus caballus,titin isoform X30 Equus caballus
map05410	Hypertrophic cardiomyopathy (HCM)	0.500652970275151	0.953246298252729	3	57	87	2148	Over	XP_005604336.1 XP_023477865.1 XP_023477868.1	integrin alpha_2 Equus caballus,titin isoform X27 Equus caballus,titin isoform X30 Equus caballus
map00052	Galactose metabolism	0.50617130953949	0.953246298252729	1	17	87	2148	Over	XP_023487978.1	ATP_dependent 6_phosphofructokinase_platelet type isoform X1 Equus caballus
map03060	Protein export	0.50617130953949	0.953246298252729	1	17	87	2148	Over	XP_001492218.1	signal recognition particle subunit SRP72 Equus caballus
map03420	Nucleotide excision repair	0.50617130953949	0.953246298252729	1	17	87	2148	Over	XP_003365917.4	cullin_4B isoform X3 Equus caballus
map01100	Metabolic pathways	0.514051442614432	0.953246298252729	25	541	87	2148	Over	NP_001075997.1 XP_001488800.3 XP_001489285.4 XP_001497175.1 XP_001498786.1 XP_001498901.1 XP_001499028.3 XP_001499390.1 XP_001500098.1 XP_001501790.1 XP_001502087.2 XP_001502449.1 XP_001503335.2 XP_001504061.1 XP_001504702.1 XP_001914744.1 XP_001916826.2 XP_014595560.1 XP_014595920.1 XP_023472414.1 XP_023485629.1 XP_023487386.1 XP_023487978.1 XP_023490048.1 XP_023508732.1	alcohol dehydrogenase E chain Equus caballus,ornithine carbamoyltransferase_mitochondrial isoform X1 Equus caballus,glutamine synthetase Equus caballus,serine palmitoyltransferase 1 isoform X2 Equus caballus,peroxisomal bifunctional enzyme Equus caballus,phospholipase D3 Equus caballus,sarcosine dehydrogenase_mitochondrial Equus caballus,argininosuccinate synthase Equus caballus,retinol dehydroge…
map05032	Morphine addiction	0.526332311918685	0.953246298252729	1	18	87	2148	Over	XP_003364636.1	guanine nucleotide_binding protein Go subunit alpha isoform X2 Equus caballus
map00230	Purine metabolism	0.533809112964152	0.956163575968756	4	72	87	2148	Over	XP_001916826.2 XP_005600030.1 XP_014595560.1 XP_023472414.1	DNA_directed RNA polymerase II subunit RPB2 Equus caballus,polyribonucleotide nucleotidyltransferase 1_mitochondrial isoform X1 Equus caballus,uricase isoform X1 Equus caballus,nucleoside diphosphate kinase 3 Equus caballus
map04659	Th17 cell differentiation	0.545679301995245	0.966801372013315	1	19	87	2148	Over	XP_001498597.2	interleukin_1 receptor accessory protein isoform X3 Equus caballus
map05218	Melanoma	0.564244779086092	0.974135762208216	1	20	87	2148	Over	XP_023494965.1	cyclin_dependent kinase 6 isoform X2 Equus caballus
map01200	Carbon metabolism	0.59672820813073	0.974135762208216	5	99	87	2148	Over	XP_001498786.1 XP_001502087.2 XP_001504061.1 XP_001914744.1 XP_023487978.1	peroxisomal bifunctional enzyme Equus caballus,triokinase_FMN cyclase Equus caballus,fructose_bisphosphate aldolase B Equus caballus,carbamoyl_phosphate synthase ammonia_mitochondrial isoform X1 Equus caballus,ATP_dependent 6_phosphofructokinase_platelet type isoform X1 Equus caballus
map00630	Glyoxylate and dicarboxylate metabolism	0.599154827299653	0.974135762208216	1	22	87	2148	Over	XP_001489285.4	glutamine synthetase Equus caballus
map00310	Lysine degradation	0.615558181027278	0.974135762208216	1	23	87	2148	Over	XP_001498786.1	peroxisomal bifunctional enzyme Equus caballus
map00380	Tryptophan metabolism	0.615558181027278	0.974135762208216	1	23	87	2148	Over	XP_001498786.1	peroxisomal bifunctional enzyme Equus caballus
map04380	Osteoclast differentiation	0.615558181027278	0.974135762208216	1	23	87	2148	Over	XP_001916453.3	nuclear factor NF_kappa_B p100 subunit isoform X1 Equus caballus
map04730	Long-term depression	0.615558181027278	0.974135762208216	1	23	87	2148	Over	XP_003364636.1	guanine nucleotide_binding protein Go subunit alpha isoform X2 Equus caballus
map04750	Inflammatory mediator regulation of TRP channels	0.615558181027278	0.974135762208216	1	23	87	2148	Over	XP_001498597.2	interleukin_1 receptor accessory protein isoform X3 Equus caballus
map05014	Amyotrophic lateral sclerosis (ALS)	0.615558181027278	0.974135762208216	1	23	87	2148	Over	NP_001075295.1	superoxide dismutase Cu_Zn Equus caballus
map05223	Non-small cell lung cancer	0.615558181027278	0.974135762208216	1	23	87	2148	Over	XP_023494965.1	cyclin_dependent kinase 6 isoform X2 Equus caballus
map01212	Fatty acid metabolism	0.646347223022581	1	2	34	87	2148	Over	XP_001498786.1 XP_023508732.1	peroxisomal bifunctional enzyme Equus caballus,acetyl_CoA carboxylase 1 isoform X1 Equus caballus
map05206	MicroRNAs in cancer	0.670473491949249	1	2	39	87	2148	Over	XP_014588780.1 XP_023494965.1	programmed cell death protein 4 isoform X1 Equus caballus,cyclin_dependent kinase 6 isoform X2 Equus caballus
map04512	ECM-receptor interaction	0.686810880920587	1	2	42	87	2148	Over	XP_005604336.1 XP_023479584.1	integrin alpha_2 Equus caballus,leukocyte surface antigen CD47 isoform X1 Equus caballus
map04152	AMPK signaling pathway	0.703910820563459	1	2	45	87	2148	Over	XP_023487978.1 XP_023508732.1	ATP_dependent 6_phosphofructokinase_platelet type isoform X1 Equus caballus,acetyl_CoA carboxylase 1 isoform X1 Equus caballus
map05203	Viral carcinogenesis	0.756969117329911	1	3	69	87	2148	Over	NP_001075422.1 XP_001916453.3 XP_023494965.1	gelsolin Equus caballus,nuclear factor NF_kappa_B p100 subunit isoform X1 Equus caballus,cyclin_dependent kinase 6 isoform X2 Equus caballus
map05200	Pathways in cancer	0.944180548665463	1	6	132	87	2148	Over	XP_001501941.1 XP_001916453.3 XP_005604044.1 XP_005604336.1 XP_005615005.2 XP_023494965.1	microsomal glutathione S_transferase 1 Equus caballus,nuclear factor NF_kappa_B p100 subunit isoform X1 Equus caballus,glutathione S_transferase A4_like Equus caballus,integrin alpha_2 Equus caballus,LOW QUALITY PROTEIN_glutathione S_transferase A1 Equus caballus,cyclin_dependent kinase 6 isoform X2 Equus caballus
