# Supplementary material for: Proteomic Insights into the Mechanism by Which Ferulic Acid Promotes Skeletal Muscle Fiber Type Conversion in Mongolian Horses
Source: Biology (Basel). 2026 Mar 18;15(6):481. doi: 10.3390/biology15060481 (PMC13024172; doi:10.3390/biology15060481)
Supplement: Supplementary file 1 [file biology-15-00481-s001.zip › Supplementary File S7 KEGG functional enrichment of FA(15g) vs. FA(5g).xlsx]

## Sheet: C.vs.A.KEGG_Enrich
MapID	MapTitle	Pvalue	AdjustedPv	x	y	n	N	EnrichDirect	ProtIDs	Description
map00232	Caffeine metabolism	0.00307559743824742	0.498246784996082	2	3	70	2148	Over	XP_014595560.1 XP_023475059.1	uricase isoform X1 Equus caballus,LOW QUALITY PROTEIN_xanthine dehydrogenase_oxidase Equus caballus
map03450	Non-homologous end-joining	0.00982492749703062	0.79581912725948	2	5	70	2148	Over	NP_001244014.1 XP_005610646.1	flap endonuclease 1 Equus caballus,X_ray repair cross_complementing protein 5 isoform X1 Equus caballus
map04614	Renin-angiotensin system	0.0325044783353956	1	2	9	70	2148	Over	XP_001503734.3 XP_001916911.4	leucyl_cystinyl aminopeptidase isoform X2 Equus caballus,lysosomal protective protein Equus caballus
map04142	Lysosome	0.0390716	1	4	40	70	2148	Over	XP_001493513.2 XP_001916911.4 XP_001918377.2 XP_005605672.1	cation_dependent mannose_6_phosphate receptor Equus caballus,lysosomal protective protein Equus caballus,AP_3 complex subunit beta_1 isoform X2 Equus caballus,clathrin light chain A isoform X1 Equus caballus
map00830	Retinol metabolism	0.0476207139269104	1	2	11	70	2148	Over	NP_001075997.1 XP_001500098.1	alcohol dehydrogenase E chain Equus caballus,retinol dehydrogenase 12 isoform X3 Equus caballus
map01230	Biosynthesis of amino acids	0.0488800349088278	1	5	62	70	2148	Over	XP_001488800.3 XP_001496412.2 XP_001501512.1 XP_001504061.1 XP_023510288.1	ornithine carbamoyltransferase_mitochondrial isoform X1 Equus caballus,phosphoserine aminotransferase isoform X1 Equus caballus,S_adenosylmethionine synthase Equus caballus,fructose_bisphosphate aldolase B Equus caballus,pyruvate carboxylase_mitochondrial Equus caballus
map00260	Glycine, serine and threonine metabolism	0.0504188531450288	1	3	26	70	2148	Over	XP_001496412.2 XP_001501585.1 XP_001504702.1	phosphoserine aminotransferase isoform X1 Equus caballus,glycine N_methyltransferase Equus caballus,betaine__homocysteine S_methyltransferase 1 isoform X2 Equus caballus
map00010	Glycolysis / Gluconeogenesis	0.0685905924370923	1	4	48	70	2148	Over	NP_001075997.1 XP_001490605.2 XP_001492038.3 XP_001504061.1	alcohol dehydrogenase E chain Equus caballus,aldehyde dehydrogenase family 1 member A3 isoform X1 Equus caballus,glyceraldehyde_3_phosphate dehydrogenase_testis_specific isoform X1 Equus caballus,fructose_bisphosphate aldolase B Equus caballus
map00983	Drug metabolism - other enzymes	0.0740180411809041	1	2	14	70	2148	Over	XP_001500089.4 XP_023475059.1	uridine 5_monophosphate synthase Equus caballus,LOW QUALITY PROTEIN_xanthine dehydrogenase_oxidase Equus caballus
map04145	Phagosome	0.0945059734738408	1	5	75	70	2148	Over	XP_001493513.2 XP_005610680.2 XP_023477934.1 XP_023492902.1 XP_023500354.1	cation_dependent mannose_6_phosphate receptor Equus caballus,tubulin alpha_1D chain Equus caballus,integrin alpha_V isoform X1 Equus caballus,cytoplasmic dynein 1 light intermediate chain 2 Equus caballus,tubulin beta_4A chain Equus caballus
map03460	Fanconi anemia pathway	0.0946565793008756	1	1	3	70	2148	Over	XP_001494551.1	replication protein A 14 kDa subunit Equus caballus
map03030	DNA replication	0.103970576187313	1	2	17	70	2148	Over	NP_001244014.1 XP_001494551.1	flap endonuclease 1 Equus caballus,replication protein A 14 kDa subunit Equus caballus
map00350	Tyrosine metabolism	0.114587148855479	1	2	18	70	2148	Over	NP_001075997.1 XP_001490605.2	alcohol dehydrogenase E chain Equus caballus,aldehyde dehydrogenase family 1 member A3 isoform X1 Equus caballus
map00750	Vitamin B6 metabolism	0.124201586036978	1	1	4	70	2148	Over	XP_001496412.2	phosphoserine aminotransferase isoform X1 Equus caballus
map04540	Gap junction	0.124496447587613	1	3	38	70	2148	Over	NP_001296099.1 XP_005610680.2 XP_023500354.1	GTPase NRas Equus caballus,tubulin alpha_1D chain Equus caballus,tubulin beta_4A chain Equus caballus
map00051	Fructose and mannose metabolism	0.159437648550925	1	2	22	70	2148	Over	XP_001504061.1 XP_001918240.1	fructose_bisphosphate aldolase B Equus caballus,sorbitol dehydrogenase isoform X2 Equus caballus
map03022	Basal transcription factors	0.180469244583753	1	1	6	70	2148	Over	XP_005597617.1	TATA_binding protein_associated factor 2N isoform X1 Equus caballus
map03410	Base excision repair	0.180469244583753	1	1	6	70	2148	Over	NP_001244014.1	flap endonuclease 1 Equus caballus
map00030	Pentose phosphate pathway	0.182937440867081	1	2	24	70	2148	Over	XP_001504061.1 XP_001915138.2	fructose_bisphosphate aldolase B Equus caballus,6_phosphogluconolactonase Equus caballus
map04514	Cell adhesion molecules (CAMs)	0.182937440867081	1	2	24	70	2148	Over	XP_001503934.1 XP_023477934.1	junctional adhesion molecule A Equus caballus,integrin alpha_V isoform X1 Equus caballus
map04962	Vasopressin-regulated water reabsorption	0.182937440867081	1	2	24	70	2148	Over	XP_001494330.1 XP_023492902.1	aquaporin_4 isoform X3 Equus caballus,cytoplasmic dynein 1 light intermediate chain 2 Equus caballus
map04210	Apoptosis	0.187309884056457	1	3	46	70	2148	Over	NP_001296099.1 XP_005610680.2 XP_023488445.1	GTPase NRas Equus caballus,tubulin alpha_1D chain Equus caballus,calpain_2 catalytic subunit Equus caballus
map00980	Metabolism of xenobiotics by cytochrome P450	0.194876457681947	1	2	25	70	2148	Over	NP_001075997.1 XP_001490605.2	alcohol dehydrogenase E chain Equus caballus,aldehyde dehydrogenase family 1 member A3 isoform X1 Equus caballus
map00982	Drug metabolism - cytochrome P450	0.194876457681947	1	2	25	70	2148	Over	NP_001075997.1 XP_001490605.2	alcohol dehydrogenase E chain Equus caballus,aldehyde dehydrogenase family 1 member A3 isoform X1 Equus caballus
map04137	Mitophagy - animal	0.194876457681947	1	2	25	70	2148	Over	NP_001296099.1 XP_001495220.1	GTPase NRas Equus caballus,mitofusin_1 Equus caballus
map05204	Chemical carcinogenesis	0.206914591393357	1	2	26	70	2148	Over	NP_001075997.1 XP_001490605.2	alcohol dehydrogenase E chain Equus caballus,aldehyde dehydrogenase family 1 member A3 isoform X1 Equus caballus
map03440	Homologous recombination	0.207251295414349	1	1	7	70	2148	Over	XP_001494551.1	replication protein A 14 kDa subunit Equus caballus
map04975	Fat digestion and absorption	0.207251295414349	1	1	7	70	2148	Over	XP_001497770.1	fatty acid_binding protein_liver Equus caballus
map03015	mRNA surveillance pathway	0.230073255322393	1	3	51	70	2148	Over	XP_001505047.3 XP_023476117.1 XP_023490090.1	cleavage and polyadenylation specificity factor subunit 1 isoform X1 Equus caballus,WD repeat_containing protein 82 Equus caballus,cleavage stimulation factor subunit 2 isoform X1 Equus caballus
map05162	Measles	0.243441207355505	1	2	29	70	2148	Over	NP_001137272.1 XP_023496078.1	interferon_induced_double_stranded RNA_activated protein kinase Equus caballus,membrane cofactor protein Equus caballus
map00920	Sulfur metabolism	0.25825343339047	1	1	9	70	2148	Over	XP_005607960.1	bifunctional 3_phosphoadenosine 5_phosphosulfate synthase 1 isoform X2 Equus caballus
map02010	ABC transporters	0.25825343339047	1	1	9	70	2148	Over	XP_023502046.1	ATP_binding cassette sub_family B member 10_mitochondrial Equus caballus
map00270	Cysteine and methionine metabolism	0.26797147891055	1	2	31	70	2148	Over	XP_001501512.1 XP_001504702.1	S_adenosylmethionine synthase Equus caballus,betaine__homocysteine S_methyltransferase 1 isoform X2 Equus caballus
map05160	Hepatitis C	0.26797147891055	1	2	31	70	2148	Over	NP_001137272.1 NP_001296099.1	interferon_induced_double_stranded RNA_activated protein kinase Equus caballus,GTPase NRas Equus caballus
map00040	Pentose and glucuronate interconversions	0.282527514579188	1	1	10	70	2148	Over	XP_001918240.1	sorbitol dehydrogenase isoform X2 Equus caballus
map00061	Fatty acid biosynthesis	0.282527514579188	1	1	10	70	2148	Over	XP_023508732.1	acetyl_CoA carboxylase 1 isoform X1 Equus caballus
map00360	Phenylalanine metabolism	0.282527514579188	1	1	10	70	2148	Over	XP_001490605.2	aldehyde dehydrogenase family 1 member A3 isoform X1 Equus caballus
map00450	Selenocompound metabolism	0.282527514579188	1	1	10	70	2148	Over	XP_005607960.1	bifunctional 3_phosphoadenosine 5_phosphosulfate synthase 1 isoform X2 Equus caballus
map00620	Pyruvate metabolism	0.292509567002477	1	2	33	70	2148	Over	XP_023508732.1 XP_023510288.1	acetyl_CoA carboxylase 1 isoform X1 Equus caballus,pyruvate carboxylase_mitochondrial Equus caballus
map00340	Histidine metabolism	0.306018194644415	1	1	11	70	2148	Over	XP_001490605.2	aldehyde dehydrogenase family 1 member A3 isoform X1 Equus caballus
map00670	One carbon pool by folate	0.306018194644415	1	1	11	70	2148	Over	XP_023475602.1	cytosolic 10_formyltetrahydrofolate dehydrogenase Equus caballus
map00900	Terpenoid backbone biosynthesis	0.306018194644415	1	1	11	70	2148	Over	NP_001288163.1	CAAX prenyl protease 1 homolog Equus caballus
map03430	Mismatch repair	0.328750401651851	1	1	12	70	2148	Over	XP_001494551.1	replication protein A 14 kDa subunit Equus caballus
map04740	Olfactory transduction	0.328750401651851	1	1	12	70	2148	Over	XP_005613293.1	neurocalcin_delta Equus caballus
map04146	Peroxisome	0.341219576060245	1	2	37	70	2148	Over	XP_001495388.1 XP_023475059.1	peroxisomal 2_4_dienoyl_CoA reductase isoform X1 Equus caballus,LOW QUALITY PROTEIN_xanthine dehydrogenase_oxidase Equus caballus
map00220	Arginine biosynthesis	0.350748281747531	1	1	13	70	2148	Over	XP_001488800.3	ornithine carbamoyltransferase_mitochondrial isoform X1 Equus caballus
map00562	Inositol phosphate metabolism	0.350748281747531	1	1	13	70	2148	Over	XP_023499645.1	phosphatidylinositol 5_phosphate 4_kinase type_2 gamma isoform X1 Equus caballus
map04919	Thyroid hormone signaling pathway	0.36522682206228	1	2	39	70	2148	Over	NP_001296099.1 XP_023477934.1	GTPase NRas Equus caballus,integrin alpha_V isoform X1 Equus caballus
map04360	Axon guidance	0.388910319984071	1	2	41	70	2148	Over	NP_001296099.1 XP_001488789.1	GTPase NRas Equus caballus,ephrin type_A receptor 2 isoform X3 Equus caballus
map04070	Phosphatidylinositol signaling system	0.392633880483716	1	1	15	70	2148	Over	XP_023499645.1	phosphatidylinositol 5_phosphate 4_kinase type_2 gamma isoform X1 Equus caballus
map05219	Bladder cancer	0.392633880483716	1	1	15	70	2148	Over	NP_001296099.1	GTPase NRas Equus caballus
map00860	Porphyrin and chlorophyll metabolism	0.431853421924428	1	1	17	70	2148	Over	XP_001488473.1	cytochrome c_type heme lyase Equus caballus
map03060	Protein export	0.431853421924428	1	1	17	70	2148	Over	XP_001503633.1	signal recognition particle 14 kDa protein Equus caballus
map03420	Nucleotide excision repair	0.431853421924428	1	1	17	70	2148	Over	XP_001494551.1	replication protein A 14 kDa subunit Equus caballus
map04976	Bile secretion	0.431853421924428	1	1	17	70	2148	Over	XP_001494330.1	aquaporin_4 isoform X3 Equus caballus
map05216	Thyroid cancer	0.45051614386966	1	1	18	70	2148	Over	NP_001296099.1	GTPase NRas Equus caballus
map00410	beta-Alanine metabolism	0.468574298765962	1	1	19	70	2148	Over	XP_001490605.2	aldehyde dehydrogenase family 1 member A3 isoform X1 Equus caballus
map04550	Signaling pathways regulating pluripotency of stem cells	0.468574298765962	1	1	19	70	2148	Over	NP_001296099.1	GTPase NRas Equus caballus
map04650	Natural killer cell mediated cytotoxicity	0.486047196411046	1	1	20	70	2148	Over	NP_001296099.1	GTPase NRas Equus caballus
map05218	Melanoma	0.486047196411046	1	1	20	70	2148	Over	NP_001296099.1	GTPase NRas Equus caballus
map05221	Acute myeloid leukemia	0.486047196411046	1	1	20	70	2148	Over	NP_001296099.1	GTPase NRas Equus caballus
map04664	Fc epsilon RI signaling pathway	0.502953538634367	1	1	21	70	2148	Over	NP_001296099.1	GTPase NRas Equus caballus
map04917	Prolactin signaling pathway	0.502953538634367	1	1	21	70	2148	Over	NP_001296099.1	GTPase NRas Equus caballus
map00230	Purine metabolism	0.507495369896211	1	3	72	70	2148	Over	XP_005607960.1 XP_014595560.1 XP_023475059.1	bifunctional 3_phosphoadenosine 5_phosphosulfate synthase 1 isoform X2 Equus caballus,uricase isoform X1 Equus caballus,LOW QUALITY PROTEIN_xanthine dehydrogenase_oxidase Equus caballus
map00630	Glyoxylate and dicarboxylate metabolism	0.519311438162149	1	1	22	70	2148	Over	XP_023487648.1	putative hydroxypyruvate isomerase Equus caballus
map04662	B cell receptor signaling pathway	0.519311438162149	1	1	22	70	2148	Over	NP_001296099.1	GTPase NRas Equus caballus
map05202	Transcriptional misregulation in cancer	0.519311438162149	1	1	22	70	2148	Over	XP_005597617.1	TATA_binding protein_associated factor 2N isoform X1 Equus caballus
map04730	Long-term depression	0.535138436905635	1	1	23	70	2148	Over	NP_001296099.1	GTPase NRas Equus caballus
map05213	Endometrial cancer	0.535138436905635	1	1	23	70	2148	Over	NP_001296099.1	GTPase NRas Equus caballus
map05223	Non-small cell lung cancer	0.535138436905635	1	1	23	70	2148	Over	NP_001296099.1	GTPase NRas Equus caballus
map04961	Endocrine and other factor-regulated calcium reabsorption	0.55045152368992	1	1	24	70	2148	Over	XP_005605672.1	clathrin light chain A isoform X1 Equus caballus
map05224	Breast cancer	0.55045152368992	1	1	24	70	2148	Over	NP_001296099.1	GTPase NRas Equus caballus
map01200	Carbon metabolism	0.561689295494914	1	4	99	70	2148	Over	XP_001496412.2 XP_001504061.1 XP_001915138.2 XP_023510288.1	phosphoserine aminotransferase isoform X1 Equus caballus,fructose_bisphosphate aldolase B Equus caballus,6_phosphogluconolactonase Equus caballus,pyruvate carboxylase_mitochondrial Equus caballus
map01521	EGFR tyrosine kinase inhibitor resistance	0.565267151440252	1	1	25	70	2148	Over	NP_001296099.1	GTPase NRas Equus caballus
map04370	VEGF signaling pathway	0.565267151440252	1	1	25	70	2148	Over	NP_001296099.1	GTPase NRas Equus caballus
map04925	Aldosterone synthesis and secretion	0.565267151440252	1	1	25	70	2148	Over	XP_023472444.1	voltage_dependent T_type calcium channel subunit alpha_1H isoform X1 Equus caballus
map05215	Prostate cancer	0.565267151440252	1	1	25	70	2148	Over	NP_001296099.1	GTPase NRas Equus caballus
map05231	Choline metabolism in cancer	0.565267151440252	1	1	25	70	2148	Over	NP_001296099.1	GTPase NRas Equus caballus
map05214	Glioma	0.579601253842128	1	1	26	70	2148	Over	NP_001296099.1	GTPase NRas Equus caballus
map05226	Gastric cancer	0.579601253842128	1	1	26	70	2148	Over	NP_001296099.1	GTPase NRas Equus caballus
map00330	Arginine and proline metabolism	0.593469261491068	1	1	27	70	2148	Over	XP_023473486.1	prolyl 4_hydroxylase subunit alpha_2 isoform X1 Equus caballus
map01522	Endocrine resistance	0.593469261491068	1	1	27	70	2148	Over	NP_001296099.1	GTPase NRas Equus caballus
map01100	Metabolic pathways	0.600696962424164	1	20	541	70	2148	Over	NP_001075997.1 XP_001488800.3 XP_001490605.2 XP_001492038.3 XP_001496412.2 XP_001500089.4 XP_001500098.1 XP_001501512.1 XP_001504061.1 XP_001504702.1 XP_001915138.2 XP_001918240.1 XP_005607960.1 XP_014595560.1 XP_023473486.1 XP_023473995.1 XP_023475059.1 XP_023487648.1 XP_023508732.1 XP_023510288.1	alcohol dehydrogenase E chain Equus caballus,ornithine carbamoyltransferase_mitochondrial isoform X1 Equus caballus,aldehyde dehydrogenase family 1 member A3 isoform X1 Equus caballus,glyceraldehyde_3_phosphate dehydrogenase_testis_specific isoform X1 Equus caballus,phosphoserine aminotransferase isoform X1 Equus caballus,uridine 5_monophosphate synthase Equus caballus,retinol dehydrogenase 12 is…
map00640	Propanoate metabolism	0.606886117547468	1	1	28	70	2148	Over	XP_023508732.1	acetyl_CoA carboxylase 1 isoform X1 Equus caballus
map04916	Melanogenesis	0.606886117547468	1	1	28	70	2148	Over	NP_001296099.1	GTPase NRas Equus caballus
map05222	Small cell lung cancer	0.606886117547468	1	1	28	70	2148	Over	XP_023477934.1	integrin alpha_V isoform X1 Equus caballus
map04713	Circadian entrainment	0.619866292911467	1	1	29	70	2148	Over	XP_023472444.1	voltage_dependent T_type calcium channel subunit alpha_1H isoform X1 Equus caballus
map05220	Chronic myeloid leukemia	0.619866292911467	1	1	29	70	2148	Over	NP_001296099.1	GTPase NRas Equus caballus
map03018	RNA degradation	0.645931435755824	1	2	42	70	2148	Over	XP_001505148.1 XP_023508387.1	m7GpppX diphosphatase isoform X1 Equus caballus,WD repeat_containing protein 61 Equus caballus
map05100	Bacterial invasion of epithelial cells	0.649377972112427	1	2	43	70	2148	Over	XP_005605672.1 XP_005606753.3	clathrin light chain A isoform X1 Equus caballus,neuronal_specific septin_3 isoform X1 Equus caballus
map04217	Necroptosis	0.690551958317568	1	2	53	70	2148	Over	NP_001137272.1 XP_023488445.1	interferon_induced_double_stranded RNA_activated protein kinase Equus caballus,calpain_2 catalytic subunit Equus caballus
map05168	Herpes simplex infection	0.695097459789933	1	2	54	70	2148	Over	NP_001137272.1 XP_023502793.1	interferon_induced_double_stranded RNA_activated protein kinase Equus caballus,serine_arginine_rich splicing factor 9 Equus caballus
map04014	Ras signaling pathway	0.699684102586789	1	2	55	70	2148	Over	NP_001296099.1 XP_001488789.1	GTPase NRas Equus caballus,ephrin type_A receptor 2 isoform X3 Equus caballus
map04218	Cellular senescence	0.704304347162377	1	2	56	70	2148	Over	NP_001296099.1 XP_023488445.1	GTPase NRas Equus caballus,calpain_2 catalytic subunit Equus caballus
map05167	Kaposi's sarcoma-associated herpesvirus infection	0.708951094096907	1	2	57	70	2148	Over	NP_001137272.1 NP_001296099.1	interferon_induced_double_stranded RNA_activated protein kinase Equus caballus,GTPase NRas Equus caballus
map04010	MAPK signaling pathway	0.743779032246333	1	3	80	70	2148	Over	NP_001296099.1 XP_001488789.1 XP_023472444.1	GTPase NRas Equus caballus,ephrin type_A receptor 2 isoform X3 Equus caballus,voltage_dependent T_type calcium channel subunit alpha_1H isoform X1 Equus caballus
map04810	Regulation of actin cytoskeleton	0.760049722695505	1	3	87	70	2148	Over	NP_001296099.1 XP_023477934.1 XP_023499645.1	GTPase NRas Equus caballus,integrin alpha_V isoform X1 Equus caballus,phosphatidylinositol 5_phosphate 4_kinase type_2 gamma isoform X1 Equus caballus
map03040	Spliceosome	0.774376014525373	1	4	105	70	2148	Over	NP_001295298.1 XP_001498478.1 XP_001503962.1 XP_023502793.1	U5 small nuclear ribonucleoprotein 200 kDa helicase Equus caballus,U1 small nuclear ribonucleoprotein C isoform X2 Equus caballus,U5 small nuclear ribonucleoprotein 40 kDa protein Equus caballus,serine_arginine_rich splicing factor 9 Equus caballus
map04015	Rap1 signaling pathway	1	1	2	60	70	2148	Over	NP_001296099.1 XP_001488789.1	GTPase NRas Equus caballus,ephrin type_A receptor 2 isoform X3 Equus caballus
map04660	T cell receptor signaling pathway	1	1	1	30	70	2148	Over	NP_001296099.1	GTPase NRas Equus caballus
