# Supplementary material for: Proteomic Insights into the Mechanism by Which Ferulic Acid Promotes Skeletal Muscle Fiber Type Conversion in Mongolian Horses
Source: Biology (Basel). 2026 Mar 18;15(6):481. doi: 10.3390/biology15060481 (PMC13024172; doi:10.3390/biology15060481)
Supplement: Supplementary file 1 [file biology-15-00481-s001.zip › Supplementary File S8 KEGG functional enrichment of FA(10g) vs. FA(5g).xlsx]

## Sheet: B.vs.A.KEGG_Enrich
MapID	MapTitle	Pvalue	AdjustedPv	x	y	n	N	EnrichDirect	ProtIDs	Description
map00980	Metabolism of xenobiotics by cytochrome P450	2.10204831980933e-07	2.98490861412925e-05	9	25	86	2148	Over	NP_001075997.1 XP_001498220.2 XP_001501790.1 XP_001501941.1 XP_001503079.1 XP_005598404.1 XP_005604044.1 XP_005615005.2 XP_014595920.1	alcohol dehydrogenase E chain Equus caballus,cytochrome P450 2F5 isoform X1 Equus caballus,UDP_glucuronosyltransferase 2B31 Equus caballus,microsomal glutathione S_transferase 1 Equus caballus,glutathione S_transferase alpha 1 isoform X1 Equus caballus,glutathione S_transferase P Equus caballus,glutathione S_transferase A4_like Equus caballus,LOW QUALITY PROTEIN_glutathione S_transferase A1 Equus…
map00982	Drug metabolism - cytochrome P450	2.95534469686845e-06	0.000168393069071197	8	25	86	2148	Over	NP_001075997.1 XP_001501790.1 XP_001501941.1 XP_001503079.1 XP_005598404.1 XP_005604044.1 XP_005615005.2 XP_014595920.1	alcohol dehydrogenase E chain Equus caballus,UDP_glucuronosyltransferase 2B31 Equus caballus,microsomal glutathione S_transferase 1 Equus caballus,glutathione S_transferase alpha 1 isoform X1 Equus caballus,glutathione S_transferase P Equus caballus,glutathione S_transferase A4_like Equus caballus,LOW QUALITY PROTEIN_glutathione S_transferase A1 Equus caballus,UDP_glucuronosyltransferase 1_6 isof…
map05204	Chemical carcinogenesis	4.13058121200844e-06	0.000168393069071197	8	26	86	2148	Over	NP_001075997.1 XP_001501790.1 XP_001501941.1 XP_001503079.1 XP_005598404.1 XP_005604044.1 XP_005615005.2 XP_014595920.1	alcohol dehydrogenase E chain Equus caballus,UDP_glucuronosyltransferase 2B31 Equus caballus,microsomal glutathione S_transferase 1 Equus caballus,glutathione S_transferase alpha 1 isoform X1 Equus caballus,glutathione S_transferase P Equus caballus,glutathione S_transferase A4_like Equus caballus,LOW QUALITY PROTEIN_glutathione S_transferase A1 Equus caballus,UDP_glucuronosyltransferase 1_6 isof…
map00220	Arginine biosynthesis	4.74346673439992e-06	0.000168393069071197	6	13	86	2148	Over	XP_001488800.3 XP_001489285.4 XP_001499390.1 XP_001503335.2 XP_001914744.1 XP_023504397.1	ornithine carbamoyltransferase_mitochondrial isoform X1 Equus caballus,glutamine synthetase Equus caballus,argininosuccinate synthase Equus caballus,arginase_1 isoform X1 Equus caballus,carbamoyl_phosphate synthase ammonia_mitochondrial isoform X1 Equus caballus,glutamate dehydrogenase 1_mitochondrial Equus caballus
map05418	Fluid shear stress and atherosclerosis	0.000846150840393751	0.0240306838671825	8	52	86	2148	Over	NP_001075282.1 XP_001499390.1 XP_001501941.1 XP_001503079.1 XP_005598404.1 XP_005604044.1 XP_005615005.2 XP_023486875.1	thioredoxin Equus caballus,argininosuccinate synthase Equus caballus,microsomal glutathione S_transferase 1 Equus caballus,glutathione S_transferase alpha 1 isoform X1 Equus caballus,glutathione S_transferase P Equus caballus,glutathione S_transferase A4_like Equus caballus,LOW QUALITY PROTEIN_glutathione S_transferase A1 Equus caballus,ras_related C3 botulinum toxin substrate 2 isoform X1 Equus …
map00480	Glutathione metabolism	0.00220256537532533	0.0521273805493661	6	35	86	2148	Over	NP_001159951.1 XP_001501941.1 XP_001503079.1 XP_005598404.1 XP_005604044.1 XP_005615005.2	glutathione peroxidase 1 Equus caballus,microsomal glutathione S_transferase 1 Equus caballus,glutathione S_transferase alpha 1 isoform X1 Equus caballus,glutathione S_transferase P Equus caballus,glutathione S_transferase A4_like Equus caballus,LOW QUALITY PROTEIN_glutathione S_transferase A1 Equus caballus
map00910	Nitrogen metabolism	0.00300020341121056	0.0608612691988428	3	8	86	2148	Over	XP_001489285.4 XP_001914744.1 XP_023504397.1	glutamine synthetase Equus caballus,carbamoyl_phosphate synthase ammonia_mitochondrial isoform X1 Equus caballus,glutamate dehydrogenase 1_mitochondrial Equus caballus
map01524	Platinum drug resistance	0.0036820930417985	0.0653571514919234	5	27	86	2148	Over	XP_001501941.1 XP_001503079.1 XP_005598404.1 XP_005604044.1 XP_005615005.2	microsomal glutathione S_transferase 1 Equus caballus,glutathione S_transferase alpha 1 isoform X1 Equus caballus,glutathione S_transferase P Equus caballus,glutathione S_transferase A4_like Equus caballus,LOW QUALITY PROTEIN_glutathione S_transferase A1 Equus caballus
map00053	Ascorbate and aldarate metabolism	0.00437078338355044	0.0689612489404624	3	9	86	2148	Over	NP_001229377.1 XP_001501790.1 XP_014595920.1	regucalcin Equus caballus,UDP_glucuronosyltransferase 2B31 Equus caballus,UDP_glucuronosyltransferase 1_6 isoform X4 Equus caballus
map00670	One carbon pool by folate	0.00809963075247329	0.104558869713746	3	11	86	2148	Over	XP_001488216.1 XP_001498666.2 XP_023475602.1	formimidoyltransferase_cyclodeaminase isoform X2 Equus caballus,mitochondrial 10_formyltetrahydrofolate dehydrogenase Equus caballus,cytosolic 10_formyltetrahydrofolate dehydrogenase Equus caballus
map00830	Retinol metabolism	0.00809963075247329	0.104558869713746	3	11	86	2148	Over	NP_001075997.1 XP_001501790.1 XP_014595920.1	alcohol dehydrogenase E chain Equus caballus,UDP_glucuronosyltransferase 2B31 Equus caballus,UDP_glucuronosyltransferase 1_6 isoform X4 Equus caballus
map00250	Alanine, aspartate and glutamate metabolism	0.0118427426745907	0.140139121649323	4	23	86	2148	Over	XP_001489285.4 XP_001499390.1 XP_001914744.1 XP_023504397.1	glutamine synthetase Equus caballus,argininosuccinate synthase Equus caballus,carbamoyl_phosphate synthase ammonia_mitochondrial isoform X1 Equus caballus,glutamate dehydrogenase 1_mitochondrial Equus caballus
map00983	Drug metabolism - other enzymes	0.0163796416968405	0.178916086227027	3	14	86	2148	Over	XP_001500089.4 XP_001501790.1 XP_014595920.1	uridine 5_monophosphate synthase Equus caballus,UDP_glucuronosyltransferase 2B31 Equus caballus,UDP_glucuronosyltransferase 1_6 isoform X4 Equus caballus
map00260	Glycine, serine and threonine metabolism	0.0182504034398391	0.185111234889797	4	26	86	2148	Over	XP_001499028.3 XP_001499656.2 XP_001504702.1 XP_023473881.1	sarcosine dehydrogenase_mitochondrial Equus caballus,2_amino_3_ketobutyrate coenzyme A ligase_mitochondrial isoform X2 Equus caballus,betaine__homocysteine S_methyltransferase 1 isoform X2 Equus caballus,dimethylglycine dehydrogenase_mitochondrial Equus caballus
map00650	Butanoate metabolism	0.0237859922448086	0.221945147489683	3	16	86	2148	Over	XP_001498786.1 XP_001500910.1 XP_001501090.1	peroxisomal bifunctional enzyme Equus caballus,D_beta_hydroxybutyrate dehydrogenase_mitochondrial Equus caballus,hydroxymethylglutaryl_CoA synthase_mitochondrial Equus caballus
map01100	Metabolic pathways	0.0250079039424995	0.221945147489683	31	541	86	2148	Over	NP_001075997.1 NP_001229377.1 NP_001296242.1 XP_001488216.1 XP_001488800.3 XP_001489285.4 XP_001492114.4 XP_001496041.1 XP_001498786.1 XP_001499028.3 XP_001499390.1 XP_001499831.4 XP_001500089.4 XP_001500910.1 XP_001501090.1 XP_001501790.1 XP_001502087.2 XP_001503335.2 XP_001504061.1 XP_001504702.1 XP_001914744.1 XP_001916826.2 XP_005597129.1 XP_005610407.1 XP_014595560.1 XP_014595920.1 XP_023473…	alcohol dehydrogenase E chain Equus caballus,regucalcin Equus caballus,methylmalonyl_CoA mutase_mitochondrial Equus caballus,formimidoyltransferase_cyclodeaminase isoform X2 Equus caballus,ornithine carbamoyltransferase_mitochondrial isoform X1 Equus caballus,glutamine synthetase Equus caballus,galactokinase Equus caballus,S_methyl_5_thioadenosine phosphorylase isoform X2 Equus caballus,peroxisom…
map00860	Porphyrin and chlorophyll metabolism	0.0280635526518937	0.230261446947686	3	17	86	2148	Over	XP_001488473.1 XP_001501790.1 XP_014595920.1	cytochrome c_type heme lyase Equus caballus,UDP_glucuronosyltransferase 2B31 Equus caballus,UDP_glucuronosyltransferase 1_6 isoform X4 Equus caballus
map00140	Steroid hormone biosynthesis	0.0291880707398475	0.230261446947686	2	7	86	2148	Over	XP_001501790.1 XP_014595920.1	UDP_glucuronosyltransferase 2B31 Equus caballus,UDP_glucuronosyltransferase 1_6 isoform X4 Equus caballus
map01230	Biosynthesis of amino acids	0.0351908415481332	0.263005236833416	6	62	86	2148	Over	XP_001488800.3 XP_001489285.4 XP_001499390.1 XP_001503335.2 XP_001504061.1 XP_001914744.1	ornithine carbamoyltransferase_mitochondrial isoform X1 Equus caballus,glutamine synthetase Equus caballus,argininosuccinate synthase Equus caballus,arginase_1 isoform X1 Equus caballus,fructose_bisphosphate aldolase B Equus caballus,carbamoyl_phosphate synthase ammonia_mitochondrial isoform X1 Equus caballus
map00072	Synthesis and degradation of ketone bodies	0.0379173598493932	0.269213254930692	2	8	86	2148	Over	XP_001500910.1 XP_001501090.1	D_beta_hydroxybutyrate dehydrogenase_mitochondrial Equus caballus,hydroxymethylglutaryl_CoA synthase_mitochondrial Equus caballus
map03320	PPAR signaling pathway	0.040426261887016	0.273358532759822	4	33	86	2148	Over	XP_001497770.1 XP_001498786.1 XP_023484448.1 XP_023485629.1	fatty acid_binding protein_liver Equus caballus,peroxisomal bifunctional enzyme Equus caballus,long_chain specific acyl_CoA dehydrogenase_mitochondrial isoform X1 Equus caballus,non_specific lipid_transfer protein Equus caballus
map00240	Pyrimidine metabolism	0.0531801412062395	0.34237835939707	4	36	86	2148	Over	XP_001499701.1 XP_001500089.4 XP_001916826.2 XP_005600030.1	bis5_nucleosyl_tetraphosphatase asymmetrical Equus caballus,uridine 5_monophosphate synthase Equus caballus,DNA_directed RNA polymerase II subunit RPB2 Equus caballus,polyribonucleotide nucleotidyltransferase 1_mitochondrial isoform X1 Equus caballus
map00040	Pentose and glucuronate interconversions	0.0578614750604274	0.34237835939707	2	10	86	2148	Over	XP_001501790.1 XP_014595920.1	UDP_glucuronosyltransferase 2B31 Equus caballus,UDP_glucuronosyltransferase 1_6 isoform X4 Equus caballus
map04146	Peroxisome	0.0578667649685188	0.34237835939707	4	37	86	2148	Over	XP_001495031.1 XP_001495388.1 XP_001498786.1 XP_023485629.1	2_hydroxyacyl_CoA lyase 1 isoform X1 Equus caballus,peroxisomal 2_4_dienoyl_CoA reductase isoform X1 Equus caballus,peroxisomal bifunctional enzyme Equus caballus,non_specific lipid_transfer protein Equus caballus
map00230	Purine metabolism	0.0652083461299917	0.361584514794088	6	72	86	2148	Over	XP_001499206.1 XP_001499701.1 XP_001916826.2 XP_005600030.1 XP_014595560.1 XP_023474098.1	ADP_sugar pyrophosphatase isoform X1 Equus caballus,bis5_nucleosyl_tetraphosphatase asymmetrical Equus caballus,DNA_directed RNA polymerase II subunit RPB2 Equus caballus,polyribonucleotide nucleotidyltransferase 1_mitochondrial isoform X1 Equus caballus,uricase isoform X1 Equus caballus,guanylate kinase isoform X1 Equus caballus
map05225	Hepatocellular carcinoma	0.0662056153848329	0.361584514794088	5	55	86	2148	Over	XP_001501941.1 XP_001503079.1 XP_005598404.1 XP_005604044.1 XP_005615005.2	microsomal glutathione S_transferase 1 Equus caballus,glutathione S_transferase alpha 1 isoform X1 Equus caballus,glutathione S_transferase P Equus caballus,glutathione S_transferase A4_like Equus caballus,LOW QUALITY PROTEIN_glutathione S_transferase A1 Equus caballus
map00471	D-Glutamine and D-glutamate metabolism	0.0784894083728627	0.41279614773876	1	2	86	2148	Over	XP_023504397.1	glutamate dehydrogenase 1_mitochondrial Equus caballus
map01200	Carbon metabolism	0.11355165473381	0.521042939260943	7	99	86	2148	Over	NP_001229377.1 NP_001296242.1 XP_001498786.1 XP_001502087.2 XP_001504061.1 XP_001914744.1 XP_023504397.1	regucalcin Equus caballus,methylmalonyl_CoA mutase_mitochondrial Equus caballus,peroxisomal bifunctional enzyme Equus caballus,triokinase_FMN cyclase Equus caballus,fructose_bisphosphate aldolase B Equus caballus,carbamoyl_phosphate synthase ammonia_mitochondrial isoform X1 Equus caballus,glutamate dehydrogenase 1_mitochondrial Equus caballus
map00120	Primary bile acid biosynthesis	0.115418537394267	0.521042939260943	1	3	86	2148	Over	XP_023485629.1	non_specific lipid_transfer protein Equus caballus
map00232	Caffeine metabolism	0.115418537394267	0.521042939260943	1	3	86	2148	Over	XP_014595560.1	uricase isoform X1 Equus caballus
map00270	Cysteine and methionine metabolism	0.124731486881265	0.521042939260943	3	31	86	2148	Over	XP_001496041.1 XP_001504702.1 XP_005610407.1	S_methyl_5_thioadenosine phosphorylase isoform X2 Equus caballus,betaine__homocysteine S_methyltransferase 1 isoform X2 Equus caballus,S_adenosylhomocysteine hydrolase_like protein 1 isoform X2 Equus caballus
map00071	Fatty acid degradation	0.133847272945575	0.543037507379189	3	32	86	2148	Over	NP_001075997.1 XP_001498786.1 XP_023484448.1	alcohol dehydrogenase E chain Equus caballus,peroxisomal bifunctional enzyme Equus caballus,long_chain specific acyl_CoA dehydrogenase_mitochondrial isoform X1 Equus caballus
map00052	Galactose metabolism	0.146260015455922	0.57691450540947	2	17	86	2148	Over	XP_001492114.4 XP_005597129.1	galactokinase Equus caballus,lysosomal alpha_glucosidase Equus caballus
map04520	Adherens junction	0.172434953084963	0.661777387515264	3	36	86	2148	Over	XP_014593549.2 XP_023483749.1 XP_023486875.1	brain_specific angiogenesis inhibitor 1_associated protein 2 isoform X3 Equus caballus,alpha_actinin_1 isoform X2 Equus caballus,ras_related C3 botulinum toxin substrate 2 isoform X1 Equus caballus
map05146	Amoebiasis	0.192810348643031	0.70202742326437	3	38	86	2148	Over	NP_001075419.1 XP_001503335.2 XP_023483749.1	complement component C9 precursor Equus caballus,arginase_1 isoform X1 Equus caballus,alpha_actinin_1 isoform X2 Equus caballus
map04142	Lysosome	0.213762253326716	0.704101952683974	3	40	86	2148	Over	XP_001496096.1 XP_001918377.2 XP_005597129.1	ADP_ribosylation factor_binding protein GGA3 isoform X4 Equus caballus,AP_3 complex subunit beta_1 isoform X2 Equus caballus,lysosomal alpha_glucosidase Equus caballus
map00051	Fructose and mannose metabolism	0.219242628939289	0.704101952683974	2	22	86	2148	Over	XP_001502087.2 XP_001504061.1	triokinase_FMN cyclase Equus caballus,fructose_bisphosphate aldolase B Equus caballus
map00630	Glyoxylate and dicarboxylate metabolism	0.219242628939289	0.704101952683974	2	22	86	2148	Over	NP_001296242.1 XP_001489285.4	methylmalonyl_CoA mutase_mitochondrial Equus caballus,glutamine synthetase Equus caballus
map00310	Lysine degradation	0.234259136677917	0.704101952683974	2	23	86	2148	Over	XP_001498786.1 XP_023492294.1	peroxisomal bifunctional enzyme Equus caballus,histone_lysine N_methyltransferase SETD7 Equus caballus
map00380	Tryptophan metabolism	0.234259136677917	0.704101952683974	2	23	86	2148	Over	XP_001498786.1 XP_001499831.4	peroxisomal bifunctional enzyme Equus caballus,3_hydroxyanthranilate 3_4_dioxygenase Equus caballus
map04727	GABAergic synapse	0.234259136677917	0.704101952683974	2	23	86	2148	Over	XP_001489285.4 XP_003364636.1	glutamine synthetase Equus caballus,guanine nucleotide_binding protein Go subunit alpha isoform X2 Equus caballus
map03018	RNA degradation	0.235186056597244	0.704101952683974	3	42	86	2148	Over	XP_001492550.1 XP_005600030.1 XP_023492869.1	exosome component 10 Equus caballus,polyribonucleotide nucleotidyltransferase 1_mitochondrial isoform X1 Equus caballus,CCR4_NOT transcription complex subunit 1 isoform X1 Equus caballus
map00280	Valine, leucine and isoleucine degradation	0.246043329796605	0.704101952683974	3	43	86	2148	Over	NP_001296242.1 XP_001498786.1 XP_001501090.1	methylmalonyl_CoA mutase_mitochondrial Equus caballus,peroxisomal bifunctional enzyme Equus caballus,hydroxymethylglutaryl_CoA synthase_mitochondrial Equus caballus
map04975	Fat digestion and absorption	0.249063458781462	0.704101952683974	1	7	86	2148	Over	XP_001497770.1	fatty acid_binding protein_liver Equus caballus
map00030	Pentose phosphate pathway	0.249337637699829	0.704101952683974	2	24	86	2148	Over	NP_001229377.1 XP_001504061.1	regucalcin Equus caballus,fructose_bisphosphate aldolase B Equus caballus
map02010	ABC transporters	0.308192823602559	0.79966616752882	1	9	86	2148	Over	XP_005614339.3	ATP_binding cassette sub_family B member 7_mitochondrial Equus caballus
map00640	Propanoate metabolism	0.309729853620317	0.79966616752882	2	28	86	2148	Over	NP_001296242.1 XP_001498786.1	methylmalonyl_CoA mutase_mitochondrial Equus caballus,peroxisomal bifunctional enzyme Equus caballus
map04724	Glutamatergic synapse	0.309729853620317	0.79966616752882	2	28	86	2148	Over	XP_001489285.4 XP_003364636.1	glutamine synthetase Equus caballus,guanine nucleotide_binding protein Go subunit alpha isoform X2 Equus caballus
map03020	RNA polymerase	0.336007417885018	0.804776554117517	1	10	86	2148	Over	XP_001916826.2	DNA_directed RNA polymerase II subunit RPB2 Equus caballus
map04940	Type I diabetes mellitus	0.336007417885018	0.804776554117517	1	10	86	2148	Over	XP_023492115.1	carboxypeptidase E Equus caballus
map05322	Systemic lupus erythematosus	0.354470999954404	0.804776554117517	2	31	86	2148	Over	NP_001075419.1 XP_023483749.1	complement component C9 precursor Equus caballus,alpha_actinin_1 isoform X2 Equus caballus
map00340	Histidine metabolism	0.362716193405078	0.804776554117517	1	11	86	2148	Over	XP_001488216.1	formimidoyltransferase_cyclodeaminase isoform X2 Equus caballus
map00590	Arachidonic acid metabolism	0.362716193405078	0.804776554117517	1	11	86	2148	Over	NP_001159951.1	glutathione peroxidase 1 Equus caballus
map00900	Terpenoid backbone biosynthesis	0.362716193405078	0.804776554117517	1	11	86	2148	Over	XP_001501090.1	hydroxymethylglutaryl_CoA synthase_mitochondrial Equus caballus
map04130	SNARE interactions in vesicular transport	0.362716193405078	0.804776554117517	1	11	86	2148	Over	XP_001500908.2	syntaxin_4 Equus caballus
map04710	Circadian rhythm	0.362716193405078	0.804776554117517	1	11	86	2148	Over	NP_001157456.1	5_AMP_activated protein kinase subunit gamma_2 Equus caballus
map00561	Glycerolipid metabolism	0.388362617067766	0.848422948055734	1	12	86	2148	Over	XP_001502087.2	triokinase_FMN cyclase Equus caballus
map01212	Fatty acid metabolism	0.398197697715578	0.856728379933516	2	34	86	2148	Over	XP_001498786.1 XP_023484448.1	peroxisomal bifunctional enzyme Equus caballus,long_chain specific acyl_CoA dehydrogenase_mitochondrial isoform X1 Equus caballus
map04622	RIG-I-like receptor signaling pathway	0.459337497381472	0.945303255480709	1	15	86	2148	Over	XP_001502087.2	triokinase_FMN cyclase Equus caballus
map04964	Proximal tubule bicarbonate reclamation	0.459337497381472	0.945303255480709	1	15	86	2148	Over	XP_023504397.1	glutamate dehydrogenase 1_mitochondrial Equus caballus
map03060	Protein export	0.502066132161578	0.978899527124469	1	17	86	2148	Over	XP_001489335.2	signal peptidase complex catalytic subunit SEC11C isoform X1 Equus caballus
map00350	Tyrosine metabolism	0.522161070047127	0.978899527124469	1	18	86	2148	Over	NP_001075997.1	alcohol dehydrogenase E chain Equus caballus
map04979	Cholesterol metabolism	0.522161070047127	0.978899527124469	1	18	86	2148	Over	XP_001499728.2	beta_2_glycoprotein 1 Equus caballus
map05032	Morphine addiction	0.522161070047127	0.978899527124469	1	18	86	2148	Over	XP_003364636.1	guanine nucleotide_binding protein Go subunit alpha isoform X2 Equus caballus
map00410	beta-Alanine metabolism	0.541454097265881	0.985724125791733	1	19	86	2148	Over	XP_001498786.1	peroxisomal bifunctional enzyme Equus caballus
map00500	Starch and sucrose metabolism	0.541454097265881	0.985724125791733	1	19	86	2148	Over	XP_005597129.1	lysosomal alpha_glucosidase Equus caballus
map04650	Natural killer cell mediated cytotoxicity	0.559976853318082	1	1	20	86	2148	Over	XP_023486875.1	ras_related C3 botulinum toxin substrate 2 isoform X1 Equus caballus
map04664	Fc epsilon RI signaling pathway	0.577759743644513	1	1	21	86	2148	Over	XP_023486875.1	ras_related C3 botulinum toxin substrate 2 isoform X1 Equus caballus
map04662	B cell receptor signaling pathway	0.594831987201904	1	1	22	86	2148	Over	XP_023486875.1	ras_related C3 botulinum toxin substrate 2 isoform X1 Equus caballus
map05020	Prion diseases	0.594831987201904	1	1	22	86	2148	Over	NP_001075419.1	complement component C9 precursor Equus caballus
map05202	Transcriptional misregulation in cancer	0.594831987201904	1	1	22	86	2148	Over	XP_023507518.1	tether containing UBX domain for GLUT4 isoform X1 Equus caballus
map04730	Long-term depression	0.611221662225722	1	1	23	86	2148	Over	XP_003364636.1	guanine nucleotide_binding protein Go subunit alpha isoform X2 Equus caballus
map04068	FoxO signaling pathway	0.653477063077244	1	2	36	86	2148	Over	NP_001157456.1 XP_023492294.1	5_AMP_activated protein kinase subunit gamma_2 Equus caballus,histone_lysine N_methyltransferase SETD7 Equus caballus
map04540	Gap junction	0.663082069061941	1	2	38	86	2148	Over	XP_005610680.2 XP_023500354.1	tubulin alpha_1D chain Equus caballus,tubulin beta_4A chain Equus caballus
map04670	Leukocyte transendothelial migration	0.663082069061941	1	2	38	86	2148	Over	XP_023483749.1 XP_023486875.1	alpha_actinin_1 isoform X2 Equus caballus,ras_related C3 botulinum toxin substrate 2 isoform X1 Equus caballus
map04360	Axon guidance	0.678688579611849	1	2	41	86	2148	Over	XP_001488789.1 XP_023486875.1	ephrin type_A receptor 2 isoform X3 Equus caballus,ras_related C3 botulinum toxin substrate 2 isoform X1 Equus caballus
map03008	Ribosome biogenesis in eukaryotes	0.695267472821349	1	2	44	86	2148	Over	XP_001500993.3 XP_001502237.1	nucleolar GTP_binding protein 1 isoform X1 Equus caballus,oligoribonuclease_mitochondrial Equus caballus
map04210	Apoptosis	0.706643009782817	1	2	46	86	2148	Over	XP_005610680.2 XP_023500141.1	tubulin alpha_1D chain Equus caballus,lamin_B2 isoform X2 Equus caballus
map00010	Glycolysis / Gluconeogenesis	0.718150344202145	1	2	48	86	2148	Over	NP_001075997.1 XP_001504061.1	alcohol dehydrogenase E chain Equus caballus,fructose_bisphosphate aldolase B Equus caballus
map04015	Rap1 signaling pathway	0.731859827286613	1	3	60	86	2148	Over	XP_001488789.1 XP_003364636.1 XP_023486875.1	ephrin type_A receptor 2 isoform X3 Equus caballus,guanine nucleotide_binding protein Go subunit alpha isoform X2 Equus caballus,ras_related C3 botulinum toxin substrate 2 isoform X1 Equus caballus
map04530	Tight junction	0.763746330038765	1	3	72	86	2148	Over	NP_001157456.1 XP_005610680.2 XP_023483749.1	5_AMP_activated protein kinase subunit gamma_2 Equus caballus,tubulin alpha_1D chain Equus caballus,alpha_actinin_1 isoform X2 Equus caballus
map05200	Pathways in cancer	0.921481750003072	1	6	132	86	2148	Over	XP_001501941.1 XP_001503079.1 XP_005598404.1 XP_005604044.1 XP_005615005.2 XP_023486875.1	microsomal glutathione S_transferase 1 Equus caballus,glutathione S_transferase alpha 1 isoform X1 Equus caballus,glutathione S_transferase P Equus caballus,glutathione S_transferase A4_like Equus caballus,LOW QUALITY PROTEIN_glutathione S_transferase A1 Equus caballus,ras_related C3 botulinum toxin substrate 2 isoform X1 Equus caballus
map04962	Vasopressin-regulated water reabsorption	1	1	1	24	86	2148	Over	XP_001500908.2	syntaxin_4 Equus caballus
